# Supplementary material for: Genome-wide characterization of extrachromosomal circular DNA in gastric cancer and its potential role in carcinogenesis and cancer progression
Source: Cell Mol Life Sci. 2023 Jun 27;80(7):191. doi: 10.1007/s00018-023-04838-0 (PMC10300174; doi:10.1007/s00018-023-04838-0)
Supplement: Supplementary file 7 — Table S1 Information of eccDNA NGS raw_data (XLSX 16 KB) [file 18_2023_4838_MOESM7_ESM.xlsx]

## Sheet: Sheet1
	Sample name	Sample type	ReadNum (Million)	avg_read_length (bp)	Size (Gb)	Average Size (Gb)	eccDNA counts output by Circle-map	Average eccDNA counts	Median of eccDNA counts	eccDNA number per Million reads (EPM)
	JXM-1	GCT	125.62	150	17.5489	18.5302	712918	282561	248283	5675.2
	JXM-2	GCT	107.51	150	15.019		106065			986.559
	JXM-3	GCT	129.48	150	18.0881		345332			2667.07
	JXM-4	GCT	126.66	150	17.6942		332493			2625.08
	JXM-5	GCT	125.94	150	17.5936		278452			2210.99
	JXM-6	GCT	132.12	150	18.457		160943			1218.16
	JXM-7	GCT	127.21	150	17.771		248283			1951.76
	JXM-8	GCT	126.31	150	17.6453		152842			1210.05
	JXM-9	GCT	122.84	150	17.1605		62498			508.776
	JXM-10	GCT	138.98	150	19.4153		209451			1507.06
	JXM-11	GCT	148.46	150	20.7396		261902			1764.13
	JXM-12	GCT	152.02	150	21.2369		641828			4222
	JXM-13	GCT	161.23	150	22.5236		160287			994.151
	JXM-14	NAT	165.35	150	23.0991	21.1819	44051	38949.8	35379	266.411
	JXM-15	NAT	161.20	150	22.5194		74469			461.967
	JXM-16	NAT	134.01	150	18.721		35379			264.003
	JXM-17	NAT	149.44	150	20.8765		25116			168.067
	JXM-18	NAT	162.46	150	22.6954		75918			467.303
	JXM-19	NAT	164.60	150	22.9944		56987			346.215
	JXM-20	NAT	161.68	150	22.5864		18360			113.558
	JXM-21	NAT	139.47	150	19.4837		11611			83.2509
	JXM-22	NAT	158.21	150	22.1017		22641			143.107
	JXM-23	NAT	152.44	150	21.2956		57869			379.618
	JXM-24	NAT	146.50	150	20.4658		49301			336.526
	JXM-25	NAT	124.23	150	17.3547		11815			95.1059
	JXM-26	NAT	151.55	150	21.1713		22831			150.65
	JXM-27	Plasmid ctrl	126.35	150	17.6509		91			0.720222
	GCT indicates "Gastric Cancer Tissue"
	NAT indicates "Normal Adjacent Tissue"
