# Supplementary material for: Genome-wide characterization of extrachromosomal circular DNA in gastric cancer and its potential role in carcinogenesis and cancer progression
Source: Cell Mol Life Sci. 2023 Jun 27;80(7):191. doi: 10.1007/s00018-023-04838-0 (PMC10300174; doi:10.1007/s00018-023-04838-0)
Supplement: Supplementary file 8 — Table S2 Genes with high frequency of eccDNA generation (XLSX 47 KB) [file 18_2023_4838_MOESM8_ESM.xlsx]

## Sheet: ## enrich.GCT
## enrich.gct(p.adj.signif%in%c("***","****"))
gene	.y.	group1	group2	n1	n2	statistic	p	p.adj	p.adj.signif	GCT	NAT	logFC
AARSD1	TPM	GCT	NAT	13	13	144	0.000993	0.000993	***	99.7799	27.4143	1.86382
ABCB6	TPM	GCT	NAT	13	13	149.5	0.00016	0.00016	***	77.3104	0	#NUM!
ABHD8	TPM	GCT	NAT	13	13	162.5	1.53e-05	1.53e-05	****	76.0616	0	#NUM!
AC002456.2	TPM	GCT	NAT	13	13	151	0.000594	0.000594	***	74.566	21.227	1.81262
AC135050.2	TPM	GCT	NAT	13	13	146	0.000664	0.000664	***	80.5129	13.6362	2.56178
ACKR3	TPM	GCT	NAT	13	13	149.5	0.00016	0.00016	***	69.0011	0	#NUM!
ACOT6	TPM	GCT	NAT	13	13	143	0.00046	0.00046	***	72.3172	0	#NUM!
ACOT8	TPM	GCT	NAT	13	13	156	9.98e-05	9.98e-05	****	168.671	10.0133	4.07422
AGGF1	TPM	GCT	NAT	13	13	148	0.000781	0.000781	***	45.8284	9.4232	2.28195
AKAP14	TPM	GCT	NAT	13	13	150	0.000368	0.000368	***	72.4979	18.9374	1.9367
AKR1C1	TPM	GCT	NAT	13	13	143	0.00046	0.00046	***	35.514	0	#NUM!
AKTIP	TPM	GCT	NAT	13	13	144	0.000993	0.000993	***	78.0068	29.8054	1.38803
AL354761.1	TPM	GCT	NAT	13	13	143	0.00046	0.00046	***	30.797	0	#NUM!
AL512785.2	TPM	GCT	NAT	13	13	156	5.14e-05	5.14e-05	****	103.223	0	#NUM!
ALKAL1	TPM	GCT	NAT	13	13	144	0.000993	0.000993	***	82.0684	16.4789	2.31621
ANKRD46	TPM	GCT	NAT	13	13	148	0.00097	0.00097	***	71.4149	20.6358	1.79107
ARF1	TPM	GCT	NAT	13	13	145	0.000813	0.000813	***	97.747	19.5065	2.32509
ARFGAP1	TPM	GCT	NAT	13	13	156	5.14e-05	5.14e-05	****	61.0409	0	#NUM!
ARHGAP9	TPM	GCT	NAT	13	13	162.5	1.53e-05	1.53e-05	****	80.7316	0	#NUM!
ARPIN	TPM	GCT	NAT	13	13	145	0.000813	0.000813	***	59.3467	8.22236	2.85154
ARSH	TPM	GCT	NAT	13	13	144	0.000993	0.000993	***	44.7891	11.3947	1.97478
ASB10	TPM	GCT	NAT	13	13	143	0.00046	0.00046	***	45.7059	0	#NUM!
ASB9	TPM	GCT	NAT	13	13	146.5	0.000899	0.000899	***	74.2805	13.123	2.50088
B3GNT10	TPM	GCT	NAT	13	13	143	0.00046	0.00046	***	80.8505	0	#NUM!
B4GALT5	TPM	GCT	NAT	13	13	153	0.00043	0.00043	***	103.198	33.5784	1.61981
BAG4	TPM	GCT	NAT	13	13	153	0.000288	0.000288	***	70.9885	10.5133	2.75537
BECN1	TPM	GCT	NAT	13	13	146	0.000664	0.000664	***	63.8737	8.24934	2.95287
BICDL1	TPM	GCT	NAT	13	13	156	0.000249	0.000249	***	80.2113	30.2401	1.40734
BORA	TPM	GCT	NAT	13	13	144	0.000993	0.000993	***	38.4319	18.1842	1.07962
BRF2	TPM	GCT	NAT	13	13	143	0.00046	0.00046	***	84.0332	0	#NUM!
BRPF1	TPM	GCT	NAT	13	13	150	0.000368	0.000368	***	70.3705	25.5266	1.46297
BTN2A1	TPM	GCT	NAT	13	13	150	0.000368	0.000368	***	82.6104	22.2112	1.89504
BTN3A3	TPM	GCT	NAT	13	13	143	0.00046	0.00046	***	48.1256	0	#NUM!
C11orf52	TPM	GCT	NAT	13	13	143	0.00046	0.00046	***	69.8491	0	#NUM!
C16orf87	TPM	GCT	NAT	13	13	144	0.000993	0.000993	***	39.4646	11.5258	1.77569
C19orf47	TPM	GCT	NAT	13	13	152	0.000241	0.000241	***	61.2407	8.19883	2.901
C1orf53	TPM	GCT	NAT	13	13	143	0.00046	0.00046	***	121.655	0	#NUM!
C20orf173	TPM	GCT	NAT	13	13	149.5	0.00016	0.00016	***	136.257	0	#NUM!
C20orf85	TPM	GCT	NAT	13	13	144	0.000993	0.000993	***	86.842	37.3764	1.21627
C2orf73	TPM	GCT	NAT	13	13	149	0.000728	0.000728	***	71.611	18.2611	1.9714
C2orf78	TPM	GCT	NAT	13	13	150	0.000368	0.000368	***	29.1478	8.95433	1.70273
C3orf14	TPM	GCT	NAT	13	13	150	0.000368	0.000368	***	71.2053	13.8209	2.36513
CA7	TPM	GCT	NAT	13	13	149.5	0.00016	0.00016	***	95.2241	0	#NUM!
CABYR	TPM	GCT	NAT	13	13	146	0.000664	0.000664	***	74.1613	10.5113	2.81872
CALCOCO1	TPM	GCT	NAT	13	13	144	0.000993	0.000993	***	68.2868	21.6209	1.65918
CALHM5	TPM	GCT	NAT	13	13	143	0.00046	0.00046	***	43.4505	0	#NUM!
CANT1	TPM	GCT	NAT	13	13	144	0.000993	0.000993	***	42.5565	35.5763	0.258466
CASKIN1	TPM	GCT	NAT	13	13	143	0.00046	0.00046	***	44.1336	0	#NUM!
CASP1	TPM	GCT	NAT	13	13	144	0.000993	0.000993	***	70.2723	15.0462	2.22355
CASP9	TPM	GCT	NAT	13	13	147	0.000946	0.000946	***	66.8942	13.9948	2.25699
CBY1	TPM	GCT	NAT	13	13	149.5	0.00016	0.00016	***	73.3838	0	#NUM!
CCDC42	TPM	GCT	NAT	13	13	145	0.000813	0.000813	***	71.0791	15.5517	2.19235
CCDC47	TPM	GCT	NAT	13	13	157	0.000123	0.000123	***	75.3763	11.3225	2.73492
CCKAR	TPM	GCT	NAT	13	13	145	0.000813	0.000813	***	89.4388	16.2366	2.46165
CCN5	TPM	GCT	NAT	13	13	150	0.000368	0.000368	***	95.6964	23.6277	2.01799
CCNE2	TPM	GCT	NAT	13	13	144	0.000993	0.000993	***	79.5994	24.5876	1.69483
CCR9	TPM	GCT	NAT	13	13	143	0.00046	0.00046	***	56.1224	0	#NUM!
CD164	TPM	GCT	NAT	13	13	143	0.00046	0.00046	***	72.1915	0	#NUM!
CDCA7	TPM	GCT	NAT	13	13	152	0.000241	0.000241	***	94.4202	11.0777	3.09144
CDIP1	TPM	GCT	NAT	13	13	156	5.14e-05	5.14e-05	****	27.7618	0	#NUM!
CDK18	TPM	GCT	NAT	13	13	160	5.14e-05	5.14e-05	****	75.0679	6.91695	3.43999
CEACAM19	TPM	GCT	NAT	13	13	150	0.000368	0.000368	***	54.2372	10.7646	2.33299
CEBPZOS	TPM	GCT	NAT	13	13	143	0.00046	0.00046	***	48.5676	0	#NUM!
CENPL	TPM	GCT	NAT	13	13	153	0.000194	0.000194	***	59.9073	6.23949	3.26323
CHD3	TPM	GCT	NAT	13	13	162.5	1.53e-05	1.53e-05	****	48.5755	0	#NUM!
CHMP1A	TPM	GCT	NAT	13	13	145	0.000813	0.000813	***	62.8074	9.2807	2.75863
CHRNB2	TPM	GCT	NAT	13	13	144	0.000993	0.000993	***	75.0837	37.6245	0.996828
CILP	TPM	GCT	NAT	13	13	144	0.000993	0.000993	***	83.0866	15.4767	2.42452
CLECL1	TPM	GCT	NAT	13	13	144	0.000993	0.000993	***	52.0859	16.9228	1.62192
CLN3	TPM	GCT	NAT	13	13	144	0.000993	0.000993	***	61.402	11.074	2.47111
CMC2	TPM	GCT	NAT	13	13	150	0.0006	0.0006	***	56.4127	13.0179	2.11552
CMTM3	TPM	GCT	NAT	13	13	143	0.00046	0.00046	***	63.9179	0	#NUM!
CNN1	TPM	GCT	NAT	13	13	143	0.00046	0.00046	***	75.3247	0	#NUM!
CNTD1	TPM	GCT	NAT	13	13	144	0.000993	0.000993	***	65.3726	32.5117	1.00773
COCH	TPM	GCT	NAT	13	13	159	6.46e-05	6.46e-05	****	79.0904	7.64187	3.37151
COG1	TPM	GCT	NAT	13	13	156	5.14e-05	5.14e-05	****	120.295	0	#NUM!
COG2	TPM	GCT	NAT	13	13	155	0.000247	0.000247	***	80.8977	15.9709	2.34066
COL9A2	TPM	GCT	NAT	13	13	144	0.000993	0.000993	***	46.9656	11.2582	2.06063
COX5A	TPM	GCT	NAT	13	13	144	0.000993	0.000993	***	50.9996	22.7272	1.16606
CPA6	TPM	GCT	NAT	13	13	151	0.000711	0.000711	***	63.4372	34.0335	0.898376
CREG1	TPM	GCT	NAT	13	13	155	0.000189	0.000189	***	110.214	16.8385	2.71048
CRTC2	TPM	GCT	NAT	13	13	143	0.00046	0.00046	***	50.9005	0	#NUM!
CRYAB	TPM	GCT	NAT	13	13	143	0.00046	0.00046	***	46.8037	0	#NUM!
CRYGN	TPM	GCT	NAT	13	13	149.5	0.00016	0.00016	***	61.4476	0	#NUM!
CSAD	TPM	GCT	NAT	13	13	144	0.000993	0.000993	***	48.9829	17.8715	1.45462
CTSK	TPM	GCT	NAT	13	13	144	0.000993	0.000993	***	77.9895	31.3217	1.31612
CUL9	TPM	GCT	NAT	13	13	149	0.000643	0.000643	***	60.0738	29.8251	1.01021
CUZD1	TPM	GCT	NAT	13	13	156	5.14e-05	5.14e-05	****	95.6602	0	#NUM!
CYP2C8	TPM	GCT	NAT	13	13	151	0.000432	0.000432	***	57.7182	10.6513	2.43799
CYP2J2	TPM	GCT	NAT	13	13	150	0.000528	0.000528	***	63.7714	16.3491	1.9637
DACT1	TPM	GCT	NAT	13	13	144	0.000993	0.000993	***	72.2714	13.3424	2.43741
DBN1	TPM	GCT	NAT	13	13	149.5	0.00016	0.00016	***	38.1973	0	#NUM!
DBX2	TPM	GCT	NAT	13	13	150	0.000368	0.000368	***	68.9416	11.4126	2.59475
DCLRE1B	TPM	GCT	NAT	13	13	144	0.000993	0.000993	***	109.919	44.9146	1.29119
DDX19A	TPM	GCT	NAT	13	13	149.5	0.000497	0.000497	***	67.0299	11.485	2.54505
DEFB119	TPM	GCT	NAT	13	13	144	0.000993	0.000993	***	92.1795	24.0483	1.93851
DENND2D	TPM	GCT	NAT	13	13	149	0.000355	0.000355	***	82.9214	7.94778	3.38312
DENND6B	TPM	GCT	NAT	13	13	144	0.000993	0.000993	***	45.7399	17.9553	1.34904
DENR	TPM	GCT	NAT	13	13	162.5	1.53e-05	1.53e-05	****	66.9638	0	#NUM!
DIS3	TPM	GCT	NAT	13	13	146	0.000664	0.000664	***	45.5871	5.2477	3.11887
DLL3	TPM	GCT	NAT	13	13	143	0.00046	0.00046	***	82.7336	0	#NUM!
DLST	TPM	GCT	NAT	13	13	144	0.000993	0.000993	***	53.0363	19.0247	1.47911
DNAJB14	TPM	GCT	NAT	13	13	150	0.000528	0.000528	***	34.5591	6.98998	2.3057
DNAJC22	TPM	GCT	NAT	13	13	144	0.000993	0.000993	***	65.082	37.3923	0.799515
DRGX	TPM	GCT	NAT	13	13	146	0.000828	0.000828	***	78.4322	10.9491	2.84063
DUSP18	TPM	GCT	NAT	13	13	162.5	1.53e-05	1.53e-05	****	74.5177	0	#NUM!
EBP	TPM	GCT	NAT	13	13	143	0.00046	0.00046	***	96.8665	0	#NUM!
ELOA	TPM	GCT	NAT	13	13	156	5.14e-05	5.14e-05	****	53.1528	0	#NUM!
EMC8	TPM	GCT	NAT	13	13	152	0.000241	0.000241	***	79.4794	8.53473	3.21916
EME1	TPM	GCT	NAT	13	13	149.5	0.00016	0.00016	***	127.825	0	#NUM!
ESCO2	TPM	GCT	NAT	13	13	147	0.000946	0.000946	***	46.9646	13.6535	1.7823
ESYT1	TPM	GCT	NAT	13	13	148	0.000781	0.000781	***	87.6274	21.2142	2.04635
F7	TPM	GCT	NAT	13	13	156	5.14e-05	5.14e-05	****	55.9828	0	#NUM!
F9	TPM	GCT	NAT	13	13	144	0.000993	0.000993	***	38.1327	14.0689	1.43852
FAAH	TPM	GCT	NAT	13	13	162.5	1.53e-05	1.53e-05	****	75.1176	0	#NUM!
FABP12	TPM	GCT	NAT	13	13	162.5	1.53e-05	1.53e-05	****	187.715	0	#NUM!
FAM200A	TPM	GCT	NAT	13	13	144	0.000993	0.000993	***	84.1037	15.6519	2.42583
FAM210B	TPM	GCT	NAT	13	13	150	0.000368	0.000368	***	122.917	41.132	1.57935
FAM216A	TPM	GCT	NAT	13	13	145	0.000813	0.000813	***	58.0276	8.71719	2.7348
FAM217B	TPM	GCT	NAT	13	13	146	0.000664	0.000664	***	95.9598	13.0757	2.87554
FAM83A	TPM	GCT	NAT	13	13	154	0.000234	0.000234	***	115.969	17.5483	2.72434
FAM9A	TPM	GCT	NAT	13	13	143	0.00046	0.00046	***	59.1508	0	#NUM!
FARSA	TPM	GCT	NAT	13	13	149.5	0.00016	0.00016	***	57.3906	0	#NUM!
FASLG	TPM	GCT	NAT	13	13	143	0.00046	0.00046	***	86.288	0	#NUM!
FASTKD2	TPM	GCT	NAT	13	13	156	0.000126	0.000126	***	54.1861	18.9774	1.51364
FBRS	TPM	GCT	NAT	13	13	143	0.00046	0.00046	***	51.2935	0	#NUM!
FBXO30	TPM	GCT	NAT	13	13	151	0.000298	0.000298	***	57.8279	9.15969	2.6584
FBXO5	TPM	GCT	NAT	13	13	156	5.14e-05	5.14e-05	****	60.8767	0	#NUM!
FGD2	TPM	GCT	NAT	13	13	160	5.14e-05	5.14e-05	****	77.102	6.70486	3.52349
FITM2	TPM	GCT	NAT	13	13	143	0.00046	0.00046	***	94.5816	0	#NUM!
FLRT3	TPM	GCT	NAT	13	13	144	0.000993	0.000993	***	79.0557	26.6645	1.56795
FNTA	TPM	GCT	NAT	13	13	154	0.00027	0.00027	***	59.8428	11.179	2.42039
FOXL3	TPM	GCT	NAT	13	13	149.5	0.00016	0.00016	***	176.716	0	#NUM!
FUCA2	TPM	GCT	NAT	13	13	143	0.00046	0.00046	***	53.1005	0	#NUM!
GANAB	TPM	GCT	NAT	13	13	147	0.00054	0.00054	***	75.7302	8.74505	3.11433
GBP1	TPM	GCT	NAT	13	13	149.5	0.00016	0.00016	***	62.1006	0	#NUM!
GBP4	TPM	GCT	NAT	13	13	162.5	1.53e-05	1.53e-05	****	85.2591	0	#NUM!
GBP5	TPM	GCT	NAT	13	13	150	0.000368	0.000368	***	69.8081	13.8239	2.33623
GDF15	TPM	GCT	NAT	13	13	151	0.000298	0.000298	***	96.2695	17.9066	2.42659
GDF6	TPM	GCT	NAT	13	13	155	0.000125	0.000125	***	90.0066	8.50149	3.40424
GEMIN4	TPM	GCT	NAT	13	13	143	0.00046	0.00046	***	62.6283	0	#NUM!
GIT1	TPM	GCT	NAT	13	13	143	0.00046	0.00046	***	34.8527	0	#NUM!
GJC3	TPM	GCT	NAT	13	13	143	0.00046	0.00046	***	102.904	0	#NUM!
GLMN	TPM	GCT	NAT	13	13	153	0.000288	0.000288	***	43.4266	10.4045	2.06137
GMEB2	TPM	GCT	NAT	13	13	154	0.000234	0.000234	***	77.6401	13.8253	2.48949
GNA11	TPM	GCT	NAT	13	13	151	0.000298	0.000298	***	41.4789	8.02012	2.37068
GNAS	TPM	GCT	NAT	13	13	149	0.00092	0.00092	***	100.841	34.5227	1.54647
GOLGA3	TPM	GCT	NAT	13	13	151.5	0.00033	0.00033	***	61.5557	9.1714	2.74668
GPR183	TPM	GCT	NAT	13	13	143	0.00046	0.00046	***	72.8234	0	#NUM!
GPR37	TPM	GCT	NAT	13	13	146	0.000664	0.000664	***	60.0233	7.16885	3.06571
GPR85	TPM	GCT	NAT	13	13	149.5	0.00016	0.00016	***	99.1209	0	#NUM!
GPRC5B	TPM	GCT	NAT	13	13	147	0.000946	0.000946	***	92.1253	22.8792	2.00956
H2AC6	TPM	GCT	NAT	13	13	156	5.14e-05	5.14e-05	****	74.0423	0	#NUM!
H2BC18	TPM	GCT	NAT	13	13	144	0.000993	0.000993	***	30.4555	15.872	0.94022
HAPLN3	TPM	GCT	NAT	13	13	146	0.000664	0.000664	***	111.78	14.1322	2.98361
HAUS5	TPM	GCT	NAT	13	13	149.5	0.00016	0.00016	***	59.2754	0	#NUM!
HBE1	TPM	GCT	NAT	13	13	151	0.000632	0.000632	***	48.3047	16.6713	1.5348
HBG2	TPM	GCT	NAT	13	13	151	0.000632	0.000632	***	46.8743	15.6733	1.58049
HDC	TPM	GCT	NAT	13	13	156	0.000153	0.000153	***	106.492	14.2641	2.90028
HERPUD1	TPM	GCT	NAT	13	13	149.5	0.00016	0.00016	***	70.6097	0	#NUM!
HJURP	TPM	GCT	NAT	13	13	146	0.000664	0.000664	***	79.4638	9.05516	3.13349
HJV	TPM	GCT	NAT	13	13	151	0.000298	0.000298	***	62.9255	16.7482	1.90964
HNF1B	TPM	GCT	NAT	13	13	149.5	0.00016	0.00016	***	15.3896	0	#NUM!
HOATZ	TPM	GCT	NAT	13	13	169	4.15e-06	4.15e-06	****	68.0875	0	#NUM!
HPR	TPM	GCT	NAT	13	13	146	0.000664	0.000664	***	87.865	13.8344	2.66703
HRG	TPM	GCT	NAT	13	13	145	0.000813	0.000813	***	62.7431	8.1895	2.93761
HSCB	TPM	GCT	NAT	13	13	145	0.000813	0.000813	***	57.6294	9.53466	2.59555
HSPA13	TPM	GCT	NAT	13	13	149.5	0.00016	0.00016	***	74.9077	0	#NUM!
HSPBP1	TPM	GCT	NAT	13	13	144	0.000993	0.000993	***	65.9759	33.8133	0.964347
IFIH1	TPM	GCT	NAT	13	13	156	0.000153	0.000153	***	55.4785	8.94506	2.63277
IGBP1P2	TPM	GCT	NAT	13	13	148	0.000781	0.000781	***	85.8948	19.8607	2.11265
IGFBP3	TPM	GCT	NAT	13	13	149.5	0.00016	0.00016	***	98.9598	0	#NUM!
IL13RA2	TPM	GCT	NAT	13	13	144	0.000993	0.000993	***	67.7161	24.9049	1.44307
IL1RL1	TPM	GCT	NAT	13	13	151	0.000432	0.000432	***	56.1341	11.1059	2.33755
INSIG1	TPM	GCT	NAT	13	13	149.5	0.00016	0.00016	***	58.8595	0	#NUM!
INSYN1	TPM	GCT	NAT	13	13	162.5	1.53e-05	1.53e-05	****	84.9062	0	#NUM!
ISX	TPM	GCT	NAT	13	13	150	0.000368	0.000368	***	53.0482	12.1717	2.12377
ITGB1BP1	TPM	GCT	NAT	13	13	150	0.000368	0.000368	***	60.5091	9.72609	2.63722
JPT2	TPM	GCT	NAT	13	13	156	0.000126	0.000126	***	76.3072	36.6707	1.05719
KATNB1	TPM	GCT	NAT	13	13	149.5	0.00016	0.00016	***	46.5044	0	#NUM!
KCNK6	TPM	GCT	NAT	13	13	149.5	0.00016	0.00016	***	71.7778	0	#NUM!
KCTD21	TPM	GCT	NAT	13	13	149.5	0.00016	0.00016	***	44.6931	0	#NUM!
KERA	TPM	GCT	NAT	13	13	143	0.00046	0.00046	***	94.9473	0	#NUM!
KIF20B	TPM	GCT	NAT	13	13	148	0.000781	0.000781	***	44.5948	9.154	2.2844
KIF6	TPM	GCT	NAT	13	13	162	8.65e-06	8.65e-06	****	72.1341	33.0733	1.12502
KLHL12	TPM	GCT	NAT	13	13	148.5	0.000607	0.000607	***	69.4893	10.2679	2.75865
KLHL31	TPM	GCT	NAT	13	13	154	0.000156	0.000156	***	88.9817	8.80314	3.33742
KLRF2	TPM	GCT	NAT	13	13	144	0.000993	0.000993	***	54.6345	10.9487	2.31905
KRT222	TPM	GCT	NAT	13	13	149.5	0.00016	0.00016	***	85.4533	0	#NUM!
LBP	TPM	GCT	NAT	13	13	147.5	0.00074	0.00074	***	79.5372	13.3052	2.57964
LBR	TPM	GCT	NAT	13	13	162.5	1.53e-05	1.53e-05	****	48.804	0	#NUM!
LCMT1	TPM	GCT	NAT	13	13	157	0.000163	0.000163	***	72.1014	14.5346	2.31053
LEMD2	TPM	GCT	NAT	13	13	144	0.000993	0.000993	***	50.5967	10.8789	2.21751
LRIT1	TPM	GCT	NAT	13	13	149.5	0.00016	0.00016	***	95.4482	0	#NUM!
LRRC41	TPM	GCT	NAT	13	13	147.5	0.00074	0.00074	***	55.5637	12.5104	2.15101
LSM14B	TPM	GCT	NAT	13	13	149.5	0.00016	0.00016	***	88.0602	0	#NUM!
MAGEA11	TPM	GCT	NAT	13	13	156	5.14e-05	5.14e-05	****	43.5105	0	#NUM!
MATN4	TPM	GCT	NAT	13	13	144	0.000993	0.000993	***	65.506	58.4047	0.165542
MED12	TPM	GCT	NAT	13	13	147	0.00054	0.00054	***	73.178	8.01392	3.19083
MEGF11	TPM	GCT	NAT	13	13	156	5.14e-05	5.14e-05	****	4.56816	0	#NUM!
MFF	TPM	GCT	NAT	13	13	145	0.000813	0.000813	***	49.407	9.60979	2.36214
MFSD8	TPM	GCT	NAT	13	13	154	0.000234	0.000234	***	65.8363	15.9849	2.04218
MITD1	TPM	GCT	NAT	13	13	144	0.000993	0.000993	***	68.0343	15.0332	2.17811
MPP2	TPM	GCT	NAT	13	13	156	9.98e-05	9.98e-05	****	65.4065	4.57146	3.83871
MRGPRX2	TPM	GCT	NAT	13	13	144	0.000993	0.000993	***	162.198	50.1591	1.69318
MRPL34	TPM	GCT	NAT	13	13	156	5.14e-05	5.14e-05	****	69.1403	0	#NUM!
MRS2	TPM	GCT	NAT	13	13	149.5	0.00016	0.00016	***	59.9966	0	#NUM!
MS4A2	TPM	GCT	NAT	13	13	149.5	0.00016	0.00016	***	78.0567	0	#NUM!
MS4A6A	TPM	GCT	NAT	13	13	149.5	0.00016	0.00016	***	77.1229	0	#NUM!
MTERF2	TPM	GCT	NAT	13	13	143	0.00046	0.00046	***	60.6955	0	#NUM!
MTERF3	TPM	GCT	NAT	13	13	145	0.000813	0.000813	***	53.0312	8.78071	2.59443
MTHFS	TPM	GCT	NAT	13	13	150	0.000719	0.000719	***	71.653	20.267	1.8219
MTIF3	TPM	GCT	NAT	13	13	156	5.14e-05	5.14e-05	****	99.1713	0	#NUM!
MYD88	TPM	GCT	NAT	13	13	143	0.00046	0.00046	***	115.683	0	#NUM!
N6AMT1	TPM	GCT	NAT	13	13	143	0.00046	0.00046	***	44.415	0	#NUM!
NANP	TPM	GCT	NAT	13	13	156	5.14e-05	5.14e-05	****	92.0349	0	#NUM!
NCAPH2	TPM	GCT	NAT	13	13	156	5.14e-05	5.14e-05	****	50.1319	0	#NUM!
NCBP2	TPM	GCT	NAT	13	13	143	0.00046	0.00046	***	81.4515	0	#NUM!
NDP	TPM	GCT	NAT	13	13	147	0.00054	0.00054	***	54.5649	6.37914	3.09654
NDUFA13	TPM	GCT	NAT	13	13	149.5	0.00016	0.00016	***	46.9418	0	#NUM!
NDUFA8	TPM	GCT	NAT	13	13	151	0.000298	0.000298	***	64.916	12.1822	2.4138
NHS	TPM	GCT	NAT	13	13	154	0.000399	0.000399	***	53.5994	22.319	1.26394
NMRK2	TPM	GCT	NAT	13	13	144	0.000993	0.000993	***	79.9804	20.9425	1.93322
NOP2	TPM	GCT	NAT	13	13	149.5	0.00016	0.00016	***	54.6988	0	#NUM!
NR5A1	TPM	GCT	NAT	13	13	143	0.00046	0.00046	***	37.332	0	#NUM!
NRL	TPM	GCT	NAT	13	13	149	0.000728	0.000728	***	71.5917	13.6493	2.39097
NRROS	TPM	GCT	NAT	13	13	169	4.15e-06	4.15e-06	****	119.434	0	#NUM!
NTSR2	TPM	GCT	NAT	13	13	144	0.000993	0.000993	***	73.0374	38.307	0.931027
NUP43	TPM	GCT	NAT	13	13	146	0.000664	0.000664	***	58.9912	7.69377	2.93874
ODF1	TPM	GCT	NAT	13	13	150	0.000368	0.000368	***	144.313	65.1164	1.14811
OFD1	TPM	GCT	NAT	13	13	146.5	0.000899	0.000899	***	53.1841	9.79646	2.44066
OOSP3	TPM	GCT	NAT	13	13	156	5.14e-05	5.14e-05	****	43.6227	0	#NUM!
OR2M2	TPM	GCT	NAT	13	13	143	0.00046	0.00046	***	73.5703	0	#NUM!
OR51B5	TPM	GCT	NAT	13	13	150	0.000719	0.000719	***	45.5659	12.6316	1.85091
OR6N1	TPM	GCT	NAT	13	13	144	0.000993	0.000993	***	49.8106	12.1044	2.04092
OR6N2	TPM	GCT	NAT	13	13	143	0.00046	0.00046	***	86.4364	0	#NUM!
OR6P1	TPM	GCT	NAT	13	13	143	0.00046	0.00046	***	94.6537	0	#NUM!
OR7A10	TPM	GCT	NAT	13	13	143	0.00046	0.00046	***	72.4492	0	#NUM!
OTOP3	TPM	GCT	NAT	13	13	149.5	0.00016	0.00016	***	50.5547	0	#NUM!
OTUD3	TPM	GCT	NAT	13	13	145	0.000813	0.000813	***	55.3127	13.6081	2.02315
OTULINL	TPM	GCT	NAT	13	13	146.5	0.000899	0.000899	***	77.1572	15.9103	2.27784
P2RY10	TPM	GCT	NAT	13	13	143	0.00046	0.00046	***	44.146	0	#NUM!
P3H3	TPM	GCT	NAT	13	13	149.5	0.00016	0.00016	***	58.9338	0	#NUM!
PAN2	TPM	GCT	NAT	13	13	147	0.00054	0.00054	***	78.6189	8.27585	3.2479
PBK	TPM	GCT	NAT	13	13	156	5.14e-05	5.14e-05	****	45.8524	0	#NUM!
PCLAF	TPM	GCT	NAT	13	13	149.5	0.00016	0.00016	***	49.859	0	#NUM!
PDAP1	TPM	GCT	NAT	13	13	156	5.14e-05	5.14e-05	****	74.788	0	#NUM!
PDLIM4	TPM	GCT	NAT	13	13	149.5	0.00016	0.00016	***	57.7579	0	#NUM!
PEG10	TPM	GCT	NAT	13	13	149.5	0.00016	0.00016	***	57.0496	0	#NUM!
PEX6	TPM	GCT	NAT	13	13	162.5	1.53e-05	1.53e-05	****	85.6269	0	#NUM!
PGBD2	TPM	GCT	NAT	13	13	149.5	0.00016	0.00016	***	56.8791	0	#NUM!
PHKG1	TPM	GCT	NAT	13	13	150	0.000368	0.000368	***	99.3883	18.6968	2.41029
PHLDB3	TPM	GCT	NAT	13	13	150	0.000368	0.000368	***	52.3967	15.3542	1.77084
PI16	TPM	GCT	NAT	13	13	144	0.000993	0.000993	***	57.2465	15.6065	1.87504
PIK3R2	TPM	GCT	NAT	13	13	143	0.00046	0.00046	***	32.8115	0	#NUM!
PKN3	TPM	GCT	NAT	13	13	149.5	0.00016	0.00016	***	50.2117	0	#NUM!
PLCD3	TPM	GCT	NAT	13	13	147	0.00054	0.00054	***	50.2959	6.43771	2.96582
PLEKHG4	TPM	GCT	NAT	13	13	143	0.00046	0.00046	***	44.3677	0	#NUM!
PLPBP	TPM	GCT	NAT	13	13	156	5.14e-05	5.14e-05	****	80.5789	0	#NUM!
PLSCR1	TPM	GCT	NAT	13	13	153	0.000288	0.000288	***	66.4639	10.2644	2.69492
PMVK	TPM	GCT	NAT	13	13	149.5	0.00016	0.00016	***	91.403	0	#NUM!
PNOC	TPM	GCT	NAT	13	13	158	6.31e-05	6.31e-05	****	118.33	5.59591	4.4023
PNPO	TPM	GCT	NAT	13	13	143	0.00046	0.00046	***	92.4366	0	#NUM!
POLDIP2	TPM	GCT	NAT	13	13	145	0.000813	0.000813	***	76.7045	13.5449	2.50156
POLI	TPM	GCT	NAT	13	13	155	0.000125	0.000125	***	39.7237	3.02819	3.71347
POMC	TPM	GCT	NAT	13	13	143	0.00046	0.00046	***	72.595	0	#NUM!
POU1F1	TPM	GCT	NAT	13	13	149.5	0.00016	0.00016	***	79.7069	0	#NUM!
PPP1R8	TPM	GCT	NAT	13	13	144	0.000993	0.000993	***	79.1691	11.3761	2.79893
PRDM13	TPM	GCT	NAT	13	13	162.5	1.53e-05	1.53e-05	****	119.618	0	#NUM!
PROC	TPM	GCT	NAT	13	13	149.5	0.00016	0.00016	***	60.0206	0	#NUM!
PRPF18	TPM	GCT	NAT	13	13	151	0.000432	0.000432	***	61.4881	18.7438	1.71389
PRR19	TPM	GCT	NAT	13	13	143	0.00046	0.00046	***	62.1737	0	#NUM!
PRSS53	TPM	GCT	NAT	13	13	143	0.00046	0.00046	***	104.39	0	#NUM!
PSMA3	TPM	GCT	NAT	13	13	147	0.000946	0.000946	***	71.6891	12.8295	2.48229
PSMD3	TPM	GCT	NAT	13	13	143	0.00046	0.00046	***	44.9467	0	#NUM!
PSME3	TPM	GCT	NAT	13	13	151	0.000298	0.000298	***	61.3732	9.88473	2.63433
PSME3IP1	TPM	GCT	NAT	13	13	150	0.000528	0.000528	***	56.9971	12.0719	2.23924
PTP4A1	TPM	GCT	NAT	13	13	151	0.000298	0.000298	***	56.0412	6.73897	3.05589
PTPMT1	TPM	GCT	NAT	13	13	144	0.000993	0.000993	***	103.747	51.7653	1.00302
PTPRT	TPM	GCT	NAT	13	13	147	0.000795	0.000795	***	85.2791	55.9416	0.608272
PVR	TPM	GCT	NAT	13	13	144	0.000993	0.000993	***	62.9127	17.1272	1.87706
PYGB	TPM	GCT	NAT	13	13	155	0.000189	0.000189	***	72.3605	11.4722	2.65706
RAD21L1	TPM	GCT	NAT	13	13	150	0.000719	0.000719	***	62.8197	17.9623	1.80624
RAD54L	TPM	GCT	NAT	13	13	165	1.57e-05	1.57e-05	****	71.6389	4.60847	3.95839
RAPGEFL1	TPM	GCT	NAT	13	13	146	0.000664	0.000664	***	57.0128	7.91368	2.84887
RBM14	TPM	GCT	NAT	13	13	156	5.14e-05	5.14e-05	****	107.827	0	#NUM!
RBM45	TPM	GCT	NAT	13	13	150	0.000368	0.000368	***	65.8164	14.9896	2.13449
RD3	TPM	GCT	NAT	13	13	146	0.000664	0.000664	***	79.237	9.43468	3.07013
RFK	TPM	GCT	NAT	13	13	143	0.00046	0.00046	***	62.0768	0	#NUM!
RGS10	TPM	GCT	NAT	13	13	165	1.99e-05	1.99e-05	****	106.126	8.97978	3.56296
RIBC2	TPM	GCT	NAT	13	13	146	0.000664	0.000664	***	59.7896	7.84218	2.93057
RLBP1	TPM	GCT	NAT	13	13	149.5	0.00016	0.00016	***	62.6583	0	#NUM!
RNF141	TPM	GCT	NAT	13	13	156	5.14e-05	5.14e-05	****	39.6905	0	#NUM!
RPL23	TPM	GCT	NAT	13	13	143	0.00046	0.00046	***	117.488	0	#NUM!
RSRC2	TPM	GCT	NAT	13	13	152	0.000241	0.000241	***	72.177	8.13372	3.14955
RXYLT1	TPM	GCT	NAT	13	13	154	0.000156	0.000156	***	61.6187	6.56249	3.23105
SCD	TPM	GCT	NAT	13	13	159	6.46e-05	6.46e-05	****	89.0539	8.92673	3.31847
SCML1	TPM	GCT	NAT	13	13	145	0.000813	0.000813	***	59.2633	10.9195	2.44024
SCNN1A	TPM	GCT	NAT	13	13	160	5.14e-05	5.14e-05	****	70.0688	8.37444	3.06471
SCYL1	TPM	GCT	NAT	13	13	144	0.000993	0.000993	***	61.2104	14.0542	2.12278
SDE2	TPM	GCT	NAT	13	13	145	0.000813	0.000813	***	60.0398	8.86716	2.75937
SDR42E1	TPM	GCT	NAT	13	13	144	0.000766	0.000766	***	63.4273	6.94104	3.19188
SDSL	TPM	GCT	NAT	13	13	149.5	0.00016	0.00016	***	62.7927	0	#NUM!
SEC14L5	TPM	GCT	NAT	13	13	158	0.000132	0.000132	***	75.0101	15.7242	2.25409
SECISBP2L	TPM	GCT	NAT	13	13	155	0.000219	0.000219	***	55.4634	10.5354	2.39629
SEPTIN12	TPM	GCT	NAT	13	13	149.5	0.00016	0.00016	***	63.6132	0	#NUM!
SERPINB2	TPM	GCT	NAT	13	13	146	0.000664	0.000664	***	57.4707	9.16626	2.64842
SGCB	TPM	GCT	NAT	13	13	144	0.000993	0.000993	***	51.964	10.886	2.25505
SLC25A46	TPM	GCT	NAT	13	13	153	0.000194	0.000194	***	51.8265	5.81121	3.15678
SLC2A3	TPM	GCT	NAT	13	13	149.5	0.00016	0.00016	***	64.4788	0	#NUM!
SLC35E4	TPM	GCT	NAT	13	13	153	0.000194	0.000194	***	56.2029	7.15187	2.97425
SLC44A2	TPM	GCT	NAT	13	13	148	0.000781	0.000781	***	76.6689	26.5717	1.52875
SLC4A11	TPM	GCT	NAT	13	13	143	0.00046	0.00046	***	43.6116	0	#NUM!
SLC5A7	TPM	GCT	NAT	13	13	144	0.000993	0.000993	***	58.0283	38.937	0.575616
SLC9A9	TPM	GCT	NAT	13	13	146	0.000999	0.000999	***	64.2821	41.1385	0.643928
SLFN13	TPM	GCT	NAT	13	13	146	0.000664	0.000664	***	106.832	23.497	2.1848
SMLR1	TPM	GCT	NAT	13	13	149.5	0.00016	0.00016	***	88.54	0	#NUM!
SMPD4	TPM	GCT	NAT	13	13	159	6.46e-05	6.46e-05	****	61.3175	6.10742	3.32766
SNAI1	TPM	GCT	NAT	13	13	149.5	0.00016	0.00016	***	163.554	0	#NUM!
SNN	TPM	GCT	NAT	13	13	149.5	0.00016	0.00016	***	86.5434	0	#NUM!
SNPH	TPM	GCT	NAT	13	13	153	0.000288	0.000288	***	74.0992	15.3935	2.26713
SNRNP35	TPM	GCT	NAT	13	13	149.5	0.00016	0.00016	***	87.5231	0	#NUM!
SNX11	TPM	GCT	NAT	13	13	162.5	1.53e-05	1.53e-05	****	71.6232	0	#NUM!
SPACA3	TPM	GCT	NAT	13	13	144	0.000993	0.000993	***	41.4869	10.7311	1.95085
SPATA2	TPM	GCT	NAT	13	13	149.5	0.00016	0.00016	***	129.464	0	#NUM!
SPRYD3	TPM	GCT	NAT	13	13	149.5	0.00016	0.00016	***	38.8053	0	#NUM!
STAP2	TPM	GCT	NAT	13	13	145	0.000813	0.000813	***	44.0556	7.87272	2.48439
STK4	TPM	GCT	NAT	13	13	149	0.000868	0.000868	***	71.1164	21.4212	1.73114
STMN3	TPM	GCT	NAT	13	13	143	0.00046	0.00046	***	28.0951	0	#NUM!
STN1	TPM	GCT	NAT	13	13	147.5	0.00074	0.00074	***	66.1395	11.8163	2.48473
SURF4	TPM	GCT	NAT	13	13	156	5.14e-05	5.14e-05	****	72.3015	0	#NUM!
SYNDIG1L	TPM	GCT	NAT	13	13	144	0.000993	0.000993	***	67.8676	14.5263	2.22405
TACO1	TPM	GCT	NAT	13	13	143	0.00046	0.00046	***	104.992	0	#NUM!
TAGAP	TPM	GCT	NAT	13	13	151	0.000298	0.000298	***	101.718	13.8112	2.88066
TBC1D26	TPM	GCT	NAT	13	13	143	0.00046	0.00046	***	52.3392	0	#NUM!
TBCCD1	TPM	GCT	NAT	13	13	149	0.000643	0.000643	***	66.6698	13.9972	2.25189
TERB2	TPM	GCT	NAT	13	13	143	0.00046	0.00046	***	29.3251	0	#NUM!
TES	TPM	GCT	NAT	13	13	153	0.000288	0.000288	***	66.34	15.7744	2.07229
TFAM	TPM	GCT	NAT	13	13	144	0.000993	0.000993	***	49.8841	23.2701	1.1001
TGIF2	TPM	GCT	NAT	13	13	145	0.000813	0.000813	***	97.9358	15.7791	2.63382
THEM5	TPM	GCT	NAT	13	13	143	0.00046	0.00046	***	107.606	0	#NUM!
THEM6	TPM	GCT	NAT	13	13	150	0.000368	0.000368	***	104.499	20.0986	2.37832
TIPRL	TPM	GCT	NAT	13	13	149.5	0.00016	0.00016	***	42.6458	0	#NUM!
TLR3	TPM	GCT	NAT	13	13	154	0.000156	0.000156	***	80.6228	8.30151	3.27974
TMEM101	TPM	GCT	NAT	13	13	152	0.000241	0.000241	***	113.487	18.6308	2.60677
TMEM200C	TPM	GCT	NAT	13	13	144	0.000993	0.000993	***	74.0738	21.2574	1.801
TMEM202	TPM	GCT	NAT	13	13	155	0.000125	0.000125	***	145.652	14.6606	3.31251
TMEM231	TPM	GCT	NAT	13	13	146	0.000664	0.000664	***	64.2527	8.04261	2.99802
TMEM254	TPM	GCT	NAT	13	13	144	0.000993	0.000993	***	76.7945	66.1829	0.214543
TMSB15B	TPM	GCT	NAT	13	13	162.5	1.53e-05	1.53e-05	****	21.2785	0	#NUM!
TNFAIP2	TPM	GCT	NAT	13	13	149.5	0.00016	0.00016	***	57.541	0	#NUM!
TNS2	TPM	GCT	NAT	13	13	149.5	0.00016	0.00016	***	42.2852	0	#NUM!
TOR1B	TPM	GCT	NAT	13	13	143	0.00046	0.00046	***	72.0768	0	#NUM!
TPRX1	TPM	GCT	NAT	13	13	146	0.000664	0.000664	***	67.022	8.28608	3.01587
TRIM42	TPM	GCT	NAT	13	13	162.5	1.53e-05	1.53e-05	****	92.2725	0	#NUM!
TRMO	TPM	GCT	NAT	13	13	144	0.000993	0.000993	***	55.2252	26.1355	1.07932
TSHZ2	TPM	GCT	NAT	13	13	152	0.000228	0.000228	***	130.448	63.4155	1.04057
TTC1	TPM	GCT	NAT	13	13	150	0.000719	0.000719	***	76.9618	33.3089	1.20823
TUBA3C	TPM	GCT	NAT	13	13	143	0.00046	0.00046	***	85.7397	0	#NUM!
TUBA4A	TPM	GCT	NAT	13	13	147	0.000946	0.000946	***	75.5602	25.0302	1.59396
TUBA4B	TPM	GCT	NAT	13	13	144	0.000993	0.000993	***	69.34	27.2936	1.34512
TYK2	TPM	GCT	NAT	13	13	162.5	1.53e-05	1.53e-05	****	56.1718	0	#NUM!
TYRO3	TPM	GCT	NAT	13	13	150	0.000286	0.000286	***	94.1082	5.69416	4.04677
UBE2L5	TPM	GCT	NAT	13	13	144	0.000993	0.000993	***	126.207	63.3199	0.995065
UBXN6	TPM	GCT	NAT	13	13	143	0.00046	0.00046	***	98.0532	0	#NUM!
UFL1	TPM	GCT	NAT	13	13	150	0.000368	0.000368	***	36.9782	9.58618	1.94765
UQCRFS1	TPM	GCT	NAT	13	13	149.5	0.00016	0.00016	***	95.2028	0	#NUM!
USP20	TPM	GCT	NAT	13	13	146	0.000828	0.000828	***	44.7879	6.46311	2.79281
USP53	TPM	GCT	NAT	13	13	149	0.000728	0.000728	***	33.0843	9.63958	1.7791
UTP14A	TPM	GCT	NAT	13	13	150	0.000368	0.000368	***	38.356	35.1715	0.125048
UTP23	TPM	GCT	NAT	13	13	151	0.000594	0.000594	***	78.0461	24.2649	1.68546
UTS2	TPM	GCT	NAT	13	13	149.5	0.00016	0.00016	***	91.7139	0	#NUM!
VDAC3	TPM	GCT	NAT	13	13	144	0.000993	0.000993	***	86.7817	21.9448	1.98351
VEZF1	TPM	GCT	NAT	13	13	156	5.14e-05	5.14e-05	****	44.567	0	#NUM!
VPS11	TPM	GCT	NAT	13	13	152	0.000241	0.000241	***	87.0105	10.4252	3.06111
VPS16	TPM	GCT	NAT	13	13	150	0.000368	0.000368	***	49.7991	17.6855	1.49355
VPS29	TPM	GCT	NAT	13	13	144	0.000993	0.000993	***	95.1748	41.7424	1.18906
VPS33A	TPM	GCT	NAT	13	13	155	0.000189	0.000189	***	86.1475	15.5097	2.47363
VPS37A	TPM	GCT	NAT	13	13	153	0.000194	0.000194	***	52.9143	4.6609	3.50498
VPS51	TPM	GCT	NAT	13	13	156	5.14e-05	5.14e-05	****	50.3257	0	#NUM!
VSIG4	TPM	GCT	NAT	13	13	151	0.000298	0.000298	***	64.0865	10.6073	2.59496
VSIG8	TPM	GCT	NAT	13	13	143	0.00046	0.00046	***	86.1491	0	#NUM!
WDR74	TPM	GCT	NAT	13	13	156	5.14e-05	5.14e-05	****	92.0848	0	#NUM!
WDR75	TPM	GCT	NAT	13	13	146	0.000664	0.000664	***	60.7957	8.65293	2.81271
WDR82	TPM	GCT	NAT	13	13	154	0.000156	0.000156	***	49.4358	4.39345	3.49213
XKRX	TPM	GCT	NAT	13	13	143	0.00046	0.00046	***	48.7163	0	#NUM!
YOD1	TPM	GCT	NAT	13	13	149.5	0.00016	0.00016	***	70.4333	0	#NUM!
ZBP1	TPM	GCT	NAT	13	13	144	0.000993	0.000993	***	83.9307	27.5156	1.60895
ZBTB39	TPM	GCT	NAT	13	13	144	0.000993	0.000993	***	97.2301	40.7388	1.255
ZBTB8B	TPM	GCT	NAT	13	13	152.5	0.000268	0.000268	***	75.0063	10.8368	2.79107
ZFP28	TPM	GCT	NAT	13	13	156	5.14e-05	5.14e-05	****	68.7108	0	#NUM!
ZFYVE21	TPM	GCT	NAT	13	13	145	0.000813	0.000813	***	61.6449	10.6766	2.52953
ZMAT1	TPM	GCT	NAT	13	13	146	0.000664	0.000664	***	32.9212	3.91712	3.07115
ZMIZ2	TPM	GCT	NAT	13	13	156	5.14e-05	5.14e-05	****	45.9215	0	#NUM!
ZMYND12	TPM	GCT	NAT	13	13	151	0.000432	0.000432	***	67.8946	11.75	2.53064
ZNF154	TPM	GCT	NAT	13	13	143	0.00046	0.00046	***	46.7347	0	#NUM!
ZNF18	TPM	GCT	NAT	13	13	144	0.000993	0.000993	***	45.9105	11.8633	1.95232
ZNF212	TPM	GCT	NAT	13	13	151	0.000298	0.000298	***	92.3362	20.2364	2.18994
ZNF23	TPM	GCT	NAT	13	13	144	0.000993	0.000993	***	52.7751	20.8332	1.34098
ZNF284	TPM	GCT	NAT	13	13	146	0.000664	0.000664	***	89.7595	11.1744	3.00587
ZNF287	TPM	GCT	NAT	13	13	148	0.000781	0.000781	***	77.9215	21.143	1.88184
ZNF555	TPM	GCT	NAT	13	13	151	0.000298	0.000298	***	73.8959	15.5047	2.25279
ZNF562	TPM	GCT	NAT	13	13	156	0.000126	0.000126	***	47.6215	19.3958	1.29587
ZNF569	TPM	GCT	NAT	13	13	150	0.000368	0.000368	***	29.3358	6.59039	2.15423
ZNF607	TPM	GCT	NAT	13	13	144	0.000993	0.000993	***	51.0194	8.33849	2.61319
ZNF611	TPM	GCT	NAT	13	13	145	0.000813	0.000813	***	30.4979	5.93666	2.36099
ZNF615	TPM	GCT	NAT	13	13	149.5	0.00016	0.00016	***	52.8128	0	#NUM!
ZNF671	TPM	GCT	NAT	13	13	143	0.00046	0.00046	***	68.8803	0	#NUM!
ZNF781	TPM	GCT	NAT	13	13	150	0.000528	0.000528	***	95.4815	21.887	2.12515
ZNF860	TPM	GCT	NAT	13	13	146	0.000664	0.000664	***	122.919	14.7958	3.05445
ZSWIM3	TPM	GCT	NAT	13	13	150	0.000368	0.000368	***	79.1217	15.0117	2.39798
ZSWIM8	TPM	GCT	NAT	13	13	156	5.14e-05	5.14e-05	****	60.5451	0	#NUM!

## Sheet: ## enrich.NAT
## enrich.nat(p.adj.signif%in%c("***","****"))
gene	.y.	group1	group2	n1	n2	statistic	p	p.adj	p.adj.signif	GCT	NAT	logFC
DMRTB1	TPM	GCT	NAT	13	13	144	0.000993	0.000993	***	122.451	132.234	-0.110883
SORCS2	TPM	GCT	NAT	13	13	15	0.00013	0.00013	***	42.1399	71.9336	-0.771478
TST	TPM	GCT	NAT	13	13	144	0.000993	0.000993	***	76.7634	85.4842	-0.15524
