# Supplementary material for: Genome-wide characterization of extrachromosomal circular DNA in gastric cancer and its potential role in carcinogenesis and cancer progression
Source: Cell Mol Life Sci. 2023 Jun 27;80(7):191. doi: 10.1007/s00018-023-04838-0 (PMC10300174; doi:10.1007/s00018-023-04838-0)
Supplement: Supplementary file 9 — Table S3 Information of candidate eccEnhancers (XLSX 5226 KB) [file 18_2023_4838_MOESM9_ESM.xlsx]

## Sheet: GCT-eccEnhancer_frequency
enhancer ID	exist in GCT	non exist in GCT	exist in NAT	non exist in NAT	pvalues		Enhancer_ID	chr	start	end	associated_gene-4DGenome	Cell(s) detected the associated gene(s) in 4DGenome	Detection_method(s)	Technique for enhancer detection	Cell type of the enhancer	Genome	Data source for enhancer detection	Enhancer expression in log2-transformed number of reads per bp (log2 density)
enh36425	6	7	0	13	0.0149068		enh36425	chr1	8215795	8215905	ERRFI1,SLC45A1,PARK7	IMR90	Hi-C	CAGE	SCH	hg19	FANTOM5	0.103565
enh10913	5	8	0	13	0.0391304		enh10913	chr7	18393162	18393507	NA	NA	NA	CAGE	ECC10	hg19	FANTOM5	1.12649
enh11816	5	8	0	13	0.0391304		enh11816	chr8	29248095	29248236	MIR3148	IMR90	Hi-C	CAGE	ECC10	hg19	FANTOM5	0.187749
enh12739	5	8	0	13	0.0391304		enh12739	chr9	80354506	80354684	NA	NA	NA	CAGE	ECC10	hg19	FANTOM5	0.187749
enh17178	5	8	0	13	0.0391304		enh17178	chr17	78747875	78748340	NA	NA	NA	CAGE	ECC12	hg19	FANTOM5	0.163644
enh18598	5	8	0	13	0.0391304		enh18598	chr20	30298803	30298834	NA	NA	NA	CAGE	ECC12	hg19	FANTOM5	0.163644
enh18758	5	8	0	13	0.0391304		enh18758	chr20	52353948	52354213	ZNF217,BCAS1,BMP7	IMR90,MCF7	Hi-C,ChIA-PET	CAGE	ECC12	hg19	FANTOM5	0.163644
enh22245	5	8	0	13	0.0391304		enh22245	chr9	80354506	80354684	NA	NA	NA	CAGE	ECC12	hg19	FANTOM5	0.163644
enh22307	5	8	0	13	0.0391304		enh22307	chr9	98744078	98744248	NA	NA	NA	CAGE	ECC12	hg19	FANTOM5	0.163644
enh24343	5	8	0	13	0.0391304		enh24343	chr7	18393162	18393507	NA	NA	NA	CAGE	GSS	hg19	FANTOM5	0.762274
enh28725	5	8	0	13	0.0391304		enh28725	chr8	119013126	119013396	NA	NA	NA	CAGE	IM95m	hg19	FANTOM5	0.181201
enh3050	5	8	0	13	0.0391304		enh3050	chr13	50706824	50707012	DLEU7,DLEU1,DLEU2	IMR90,MCF7	Hi-C,ChIA-PET	CAGE	ECC10	hg19	FANTOM5	0.187749
enh32140	5	8	0	13	0.0391304		enh32140	chr17	71200352	71200549	NA	NA	NA	CAGE	MKN45	hg19	FANTOM5	0.13835
enh33306	5	8	0	13	0.0391304		enh33306	chr20	30298803	30298834	NA	NA	NA	CAGE	MKN45	hg19	FANTOM5	0.13835
enh34051	5	8	0	13	0.0391304		enh34051	chr3	161032970	161033108	SPTSSB	MCF7	ChIA-PET	CAGE	MKN45	hg19	FANTOM5	0.13835
enh4912	5	8	0	13	0.0391304		enh4912	chr17	59337920	59337981	NA	NA	NA	CAGE	ECC10	hg19	FANTOM5	0.187749
enh5127	5	8	0	13	0.0391304		enh5127	chr17	78747875	78748340	NA	NA	NA	CAGE	ECC10	hg19	FANTOM5	0.750996
enh7670	5	8	0	13	0.0391304		enh7670	chr20	52353948	52354213	ZNF217,BCAS1,BMP7	IMR90,MCF7	Hi-C,ChIA-PET	CAGE	ECC10	hg19	FANTOM5	0.187749
enh8271	5	8	0	13	0.0391304		enh8271	chr3	44643970	44644223	NA	NA	NA	CAGE	ECC10	hg19	FANTOM5	0.375498
enh9947	5	8	0	13	0.0391304		enh9947	chr6	567084	567274	NA	NA	NA	CAGE	ECC10	hg19	FANTOM5	0.187749
enh20859	5	8	0	13	0.0391304		enh20859	chr6	53489073	53489386	KLHL31	IMR90	Hi-C	CAGE	ECC12	hg19	FANTOM5	0.163644
enh24012	5	8	0	13	0.0391304		enh24012	chr3	121800469	121800680	NA	NA	NA	CAGE	GSS	hg19	FANTOM5	0.762274
enh25029	5	8	0	13	0.0391304		enh25029	chr1	220865094	220865145	NA	NA	NA	CAGE	IM95m	hg19	FANTOM5	0.181201
enh12439	5	8	0	13	0.0391304		enh12439	chr8	134012455	134012853	NA	NA	NA	CAGE	ECC10	hg19	FANTOM5	0.187749
enh14187	5	8	0	13	0.0391304		enh14187	chr1	209557331	209557442	MIR205HG	MCF7	ChIA-PET	CAGE	ECC12	hg19	FANTOM5	0.163644
enh3841	5	8	0	13	0.0391304		enh38412	chr14	71811948	71812060	SIPA1L1	IMR90	Hi-C	CAGE	SCH	hg19	FANTOM5	0.103565
enh15455	5	8	0	13	0.0391304		enh15455	chr12	83422828	83423206	NA	NA	NA	CAGE	ECC12	hg19	FANTOM5	0.163644
enh6179	5	8	0	13	0.0391304		enh6179	chr2	8510506	8510515	LINC00299	IMR90	Hi-C	CAGE	ECC10	hg19	FANTOM5	0.187749
enh10069	4	9	0	13	0.0956522
enh1009	4	9	0	13	0.0956522
enh10427	4	9	0	13	0.0956522
enh11016	4	9	0	13	0.0956522
enh11797	4	9	0	13	0.0956522
enh11831	4	9	0	13	0.0956522
enh12399	4	9	0	13	0.0956522
enh12707	4	9	0	13	0.0956522
enh13615	4	9	0	13	0.0956522
enh14192	4	9	0	13	0.0956522
enh14225	4	9	0	13	0.0956522
enh14617	4	9	0	13	0.0956522
enh15304	4	9	0	13	0.0956522
enh15335	4	9	0	13	0.0956522
enh15487	4	9	0	13	0.0956522
enh1619	4	9	0	13	0.0956522
enh16293	4	9	0	13	0.0956522
enh18077	4	9	0	13	0.0956522
enh18736	4	9	0	13	0.0956522
enh18779	4	9	0	13	0.0956522
enh18922	4	9	0	13	0.0956522
enh1894	4	9	0	13	0.0956522
enh19325	4	9	0	13	0.0956522
enh19329	4	9	0	13	0.0956522
enh19532	4	9	0	13	0.0956522
enh19603	4	9	0	13	0.0956522
enh19989	4	9	0	13	0.0956522
enh20253	4	9	0	13	0.0956522
enh20565	4	9	0	13	0.0956522
enh20714	4	9	0	13	0.0956522
enh20733	4	9	0	13	0.0956522
enh21177	4	9	0	13	0.0956522
enh21286	4	9	0	13	0.0956522
enh21592	4	9	0	13	0.0956522
enh21731	4	9	0	13	0.0956522
enh21851	4	9	0	13	0.0956522
enh21896	4	9	0	13	0.0956522
enh22047	4	9	0	13	0.0956522
enh2217	4	9	0	13	0.0956522
enh23157	4	9	0	13	0.0956522
enh23192	4	9	0	13	0.0956522
enh23814	4	9	0	13	0.0956522
enh24505	4	9	0	13	0.0956522
enh24940	4	9	0	13	0.0956522
enh26538	4	9	0	13	0.0956522
enh26823	4	9	0	13	0.0956522
enh27027	4	9	0	13	0.0956522
enh27477	4	9	0	13	0.0956522
enh27745	4	9	0	13	0.0956522
enh28000	4	9	0	13	0.0956522
enh28181	4	9	0	13	0.0956522
enh28354	4	9	0	13	0.0956522
enh28521	4	9	0	13	0.0956522
enh28535	4	9	0	13	0.0956522
enh28571	4	9	0	13	0.0956522
enh29891	4	9	0	13	0.0956522
enh29900	4	9	0	13	0.0956522
enh30410	4	9	0	13	0.0956522
enh31081	4	9	0	13	0.0956522
enh31215	4	9	0	13	0.0956522
enh31438	4	9	0	13	0.0956522
enh31949	4	9	0	13	0.0956522
enh32072	4	9	0	13	0.0956522
enh32790	4	9	0	13	0.0956522
enh32985	4	9	0	13	0.0956522
enh33398	4	9	0	13	0.0956522
enh3373	4	9	0	13	0.0956522
enh33841	4	9	0	13	0.0956522
enh33967	4	9	0	13	0.0956522
enh34863	4	9	0	13	0.0956522
enh34957	4	9	0	13	0.0956522
enh35396	4	9	0	13	0.0956522
enh35447	4	9	0	13	0.0956522
enh35953	4	9	0	13	0.0956522
enh35967	4	9	0	13	0.0956522
enh36301	4	9	0	13	0.0956522
enh3735	4	9	0	13	0.0956522
enh37368	4	9	0	13	0.0956522
enh37446	4	9	0	13	0.0956522
enh3773	4	9	0	13	0.0956522
enh37874	4	9	0	13	0.0956522
enh38158	4	9	0	13	0.0956522
enh38343	4	9	0	13	0.0956522
enh38390	4	9	0	13	0.0956522
enh38760	4	9	0	13	0.0956522
enh3930	4	9	0	13	0.0956522
enh39508	4	9	0	13	0.0956522
enh3957	4	9	0	13	0.0956522
enh40336	4	9	0	13	0.0956522
enh40607	4	9	0	13	0.0956522
enh41061	4	9	0	13	0.0956522
enh41189	4	9	0	13	0.0956522
enh4199	4	9	0	13	0.0956522
enh42053	4	9	0	13	0.0956522
enh42483	4	9	0	13	0.0956522
enh42958	4	9	0	13	0.0956522
enh43110	4	9	0	13	0.0956522
enh4851	4	9	0	13	0.0956522
enh4902	4	9	0	13	0.0956522
enh4923	4	9	0	13	0.0956522
enh6064	4	9	0	13	0.0956522
enh6425	4	9	0	13	0.0956522
enh7115	4	9	0	13	0.0956522
enh7386	4	9	0	13	0.0956522
enh7462	4	9	0	13	0.0956522
enh7706	4	9	0	13	0.0956522
enh8370	4	9	0	13	0.0956522
enh8628	4	9	0	13	0.0956522
enh8710	4	9	0	13	0.0956522
enh8817	4	9	0	13	0.0956522
enh8843	4	9	0	13	0.0956522
enh8846	4	9	0	13	0.0956522
enh9203	4	9	0	13	0.0956522
enh9256	4	9	0	13	0.0956522
enh939	4	9	0	13	0.0956522
enh9520	4	9	0	13	0.0956522
enh14615	4	9	0	13	0.0956522
enh17582	4	9	0	13	0.0956522
enh19685	4	9	0	13	0.0956522
enh2274	4	9	0	13	0.0956522
enh24189	4	9	0	13	0.0956522
enh27319	4	9	0	13	0.0956522
enh28174	4	9	0	13	0.0956522
enh34798	4	9	0	13	0.0956522
enh37189	4	9	0	13	0.0956522
enh37309	4	9	0	13	0.0956522
enh37372	4	9	0	13	0.0956522
enh40763	4	9	0	13	0.0956522
enh41941	4	9	0	13	0.0956522
enh5494	4	9	0	13	0.0956522
enh7654	4	9	0	13	0.0956522
enh7942	4	9	0	13	0.0956522
enh9937	4	9	0	13	0.0956522
enh10591	4	9	0	13	0.0956522
enh12725	4	9	0	13	0.0956522
enh13988	4	9	0	13	0.0956522
enh16467	4	9	0	13	0.0956522
enh18756	4	9	0	13	0.0956522
enh23659	4	9	0	13	0.0956522
enh26441	4	9	0	13	0.0956522
enh29569	4	9	0	13	0.0956522
enh32692	4	9	0	13	0.0956522
enh33420	4	9	0	13	0.0956522
enh35470	4	9	0	13	0.0956522
enh40561	4	9	0	13	0.0956522
enh42539	4	9	0	13	0.0956522
enh4473	4	9	0	13	0.0956522
enh6131	4	9	0	13	0.0956522
enh771	4	9	0	13	0.0956522
enh9066	4	9	0	13	0.0956522
enh11698	4	9	0	13	0.0956522
enh11997	4	9	0	13	0.0956522
enh12357	4	9	0	13	0.0956522
enh18202	4	9	0	13	0.0956522
enh20349	4	9	0	13	0.0956522
enh21323	4	9	0	13	0.0956522
enh21448	4	9	0	13	0.0956522
enh22005	4	9	0	13	0.0956522
enh28750	4	9	0	13	0.0956522
enh29595	4	9	0	13	0.0956522
enh33927	4	9	0	13	0.0956522
enh35907	4	9	0	13	0.0956522
enh37303	4	9	0	13	0.0956522
enh40464	4	9	0	13	0.0956522
enh7331	4	9	0	13	0.0956522
enh8536	4	9	0	13	0.0956522
enh9577	4	9	0	13	0.0956522
enh26843	4	9	0	13	0.0956522
enh30116	4	9	0	13	0.0956522
enh4176	4	9	0	13	0.0956522
enh17212	4	9	0	13	0.0956522
enh35236	4	9	0	13	0.0956522
enh39435	4	9	0	13	0.0956522
enh42344	4	9	0	13	0.0956522
enh5177	4	9	0	13	0.0956522
enh12908	4	9	0	13	0.0956522
enh1635	5	8	1	12	0.160248
enh2402	5	8	1	12	0.160248
enh33477	5	8	1	12	0.160248
enh40653	5	8	1	12	0.160248
enh8392	5	8	1	12	0.160248
enh101	3	10	0	13	0.22
enh10100	3	10	0	13	0.22
enh10103	3	10	0	13	0.22
enh10233	3	10	0	13	0.22
enh10242	3	10	0	13	0.22
enh10305	3	10	0	13	0.22
enh10325	3	10	0	13	0.22
enh10362	3	10	0	13	0.22
enh10366	3	10	0	13	0.22
enh10403	3	10	0	13	0.22
enh1049	3	10	0	13	0.22
enh10508	3	10	0	13	0.22
enh10512	3	10	0	13	0.22
enh10522	3	10	0	13	0.22
enh10669	3	10	0	13	0.22
enh10847	3	10	0	13	0.22
enh10928	3	10	0	13	0.22
enh11001	3	10	0	13	0.22
enh11002	3	10	0	13	0.22
enh11052	3	10	0	13	0.22
enh11080	3	10	0	13	0.22
enh11132	3	10	0	13	0.22
enh11168	3	10	0	13	0.22
enh11530	3	10	0	13	0.22
enh11581	3	10	0	13	0.22
enh11752	3	10	0	13	0.22
enh11949	3	10	0	13	0.22
enh12012	3	10	0	13	0.22
enh12031	3	10	0	13	0.22
enh12073	3	10	0	13	0.22
enh12135	3	10	0	13	0.22
enh12197	3	10	0	13	0.22
enh12209	3	10	0	13	0.22
enh12234	3	10	0	13	0.22
enh12313	3	10	0	13	0.22
enh12316	3	10	0	13	0.22
enh12342	3	10	0	13	0.22
enh12372	3	10	0	13	0.22
enh12380	3	10	0	13	0.22
enh12423	3	10	0	13	0.22
enh12427	3	10	0	13	0.22
enh12435	3	10	0	13	0.22
enh12436	3	10	0	13	0.22
enh12461	3	10	0	13	0.22
enh12474	3	10	0	13	0.22
enh12524	3	10	0	13	0.22
enh1258	3	10	0	13	0.22
enh1263	3	10	0	13	0.22
enh12698	3	10	0	13	0.22
enh12705	3	10	0	13	0.22
enh12857	3	10	0	13	0.22
enh12905	3	10	0	13	0.22
enh1306	3	10	0	13	0.22
enh13066	3	10	0	13	0.22
enh13360	3	10	0	13	0.22
enh13401	3	10	0	13	0.22
enh13513	3	10	0	13	0.22
enh13547	3	10	0	13	0.22
enh1356	3	10	0	13	0.22
enh13591	3	10	0	13	0.22
enh13638	3	10	0	13	0.22
enh13639	3	10	0	13	0.22
enh13670	3	10	0	13	0.22
enh13778	3	10	0	13	0.22
enh13804	3	10	0	13	0.22
enh14099	3	10	0	13	0.22
enh14173	3	10	0	13	0.22
enh14202	3	10	0	13	0.22
enh14216	3	10	0	13	0.22
enh14439	3	10	0	13	0.22
enh14550	3	10	0	13	0.22
enh14554	3	10	0	13	0.22
enh14919	3	10	0	13	0.22
enh15095	3	10	0	13	0.22
enh15107	3	10	0	13	0.22
enh15139	3	10	0	13	0.22
enh15203	3	10	0	13	0.22
enh158	3	10	0	13	0.22
enh15813	3	10	0	13	0.22
enh15859	3	10	0	13	0.22
enh16108	3	10	0	13	0.22
enh16111	3	10	0	13	0.22
enh16248	3	10	0	13	0.22
enh16436	3	10	0	13	0.22
enh16440	3	10	0	13	0.22
enh16466	3	10	0	13	0.22
enh16536	3	10	0	13	0.22
enh16573	3	10	0	13	0.22
enh16576	3	10	0	13	0.22
enh16673	3	10	0	13	0.22
enh16770	3	10	0	13	0.22
enh16964	3	10	0	13	0.22
enh16971	3	10	0	13	0.22
enh16977	3	10	0	13	0.22
enh17199	3	10	0	13	0.22
enh17411	3	10	0	13	0.22
enh17477	3	10	0	13	0.22
enh1756	3	10	0	13	0.22
enh17619	3	10	0	13	0.22
enh1784	3	10	0	13	0.22
enh17939	3	10	0	13	0.22
enh17987	3	10	0	13	0.22
enh18070	3	10	0	13	0.22
enh18447	3	10	0	13	0.22
enh18549	3	10	0	13	0.22
enh18667	3	10	0	13	0.22
enh18680	3	10	0	13	0.22
enh18726	3	10	0	13	0.22
enh18745	3	10	0	13	0.22
enh18831	3	10	0	13	0.22
enh18907	3	10	0	13	0.22
enh18987	3	10	0	13	0.22
enh19140	3	10	0	13	0.22
enh19380	3	10	0	13	0.22
enh19414	3	10	0	13	0.22
enh19422	3	10	0	13	0.22
enh1946	3	10	0	13	0.22
enh19475	3	10	0	13	0.22
enh19531	3	10	0	13	0.22
enh19621	3	10	0	13	0.22
enh19635	3	10	0	13	0.22
enh19698	3	10	0	13	0.22
enh19704	3	10	0	13	0.22
enh19762	3	10	0	13	0.22
enh1981	3	10	0	13	0.22
enh19861	3	10	0	13	0.22
enh20044	3	10	0	13	0.22
enh20057	3	10	0	13	0.22
enh20188	3	10	0	13	0.22
enh20209	3	10	0	13	0.22
enh20272	3	10	0	13	0.22
enh20283	3	10	0	13	0.22
enh20304	3	10	0	13	0.22
enh20352	3	10	0	13	0.22
enh20473	3	10	0	13	0.22
enh20529	3	10	0	13	0.22
enh20560	3	10	0	13	0.22
enh20568	3	10	0	13	0.22
enh20570	3	10	0	13	0.22
enh20577	3	10	0	13	0.22
enh20734	3	10	0	13	0.22
enh20735	3	10	0	13	0.22
enh20843	3	10	0	13	0.22
enh20863	3	10	0	13	0.22
enh20864	3	10	0	13	0.22
enh20940	3	10	0	13	0.22
enh21213	3	10	0	13	0.22
enh21278	3	10	0	13	0.22
enh21303	3	10	0	13	0.22
enh21314	3	10	0	13	0.22
enh21346	3	10	0	13	0.22
enh214	3	10	0	13	0.22
enh21450	3	10	0	13	0.22
enh21490	3	10	0	13	0.22
enh21554	3	10	0	13	0.22
enh21796	3	10	0	13	0.22
enh21840	3	10	0	13	0.22
enh21879	3	10	0	13	0.22
enh21926	3	10	0	13	0.22
enh2195	3	10	0	13	0.22
enh21973	3	10	0	13	0.22
enh21975	3	10	0	13	0.22
enh21991	3	10	0	13	0.22
enh22056	3	10	0	13	0.22
enh22071	3	10	0	13	0.22
enh22105	3	10	0	13	0.22
enh22278	3	10	0	13	0.22
enh22338	3	10	0	13	0.22
enh22347	3	10	0	13	0.22
enh22692	3	10	0	13	0.22
enh22747	3	10	0	13	0.22
enh22865	3	10	0	13	0.22
enh23081	3	10	0	13	0.22
enh23141	3	10	0	13	0.22
enh23516	3	10	0	13	0.22
enh2367	3	10	0	13	0.22
enh23742	3	10	0	13	0.22
enh23824	3	10	0	13	0.22
enh23832	3	10	0	13	0.22
enh23847	3	10	0	13	0.22
enh24025	3	10	0	13	0.22
enh24039	3	10	0	13	0.22
enh24707	3	10	0	13	0.22
enh24756	3	10	0	13	0.22
enh24760	3	10	0	13	0.22
enh24849	3	10	0	13	0.22
enh24911	3	10	0	13	0.22
enh25018	3	10	0	13	0.22
enh25034	3	10	0	13	0.22
enh25079	3	10	0	13	0.22
enh25156	3	10	0	13	0.22
enh25165	3	10	0	13	0.22
enh25523	3	10	0	13	0.22
enh25595	3	10	0	13	0.22
enh25606	3	10	0	13	0.22
enh25718	3	10	0	13	0.22
enh2572	3	10	0	13	0.22
enh2583	3	10	0	13	0.22
enh25972	3	10	0	13	0.22
enh26010	3	10	0	13	0.22
enh26025	3	10	0	13	0.22
enh26063	3	10	0	13	0.22
enh26114	3	10	0	13	0.22
enh26228	3	10	0	13	0.22
enh26483	3	10	0	13	0.22
enh26497	3	10	0	13	0.22
enh26694	3	10	0	13	0.22
enh26826	3	10	0	13	0.22
enh26885	3	10	0	13	0.22
enh26916	3	10	0	13	0.22
enh26933	3	10	0	13	0.22
enh26939	3	10	0	13	0.22
enh26990	3	10	0	13	0.22
enh27044	3	10	0	13	0.22
enh27200	3	10	0	13	0.22
enh27367	3	10	0	13	0.22
enh27407	3	10	0	13	0.22
enh2748	3	10	0	13	0.22
enh27508	3	10	0	13	0.22
enh27779	3	10	0	13	0.22
enh2785	3	10	0	13	0.22
enh27892	3	10	0	13	0.22
enh27922	3	10	0	13	0.22
enh28023	3	10	0	13	0.22
enh28086	3	10	0	13	0.22
enh28099	3	10	0	13	0.22
enh28164	3	10	0	13	0.22
enh28200	3	10	0	13	0.22
enh28323	3	10	0	13	0.22
enh28355	3	10	0	13	0.22
enh28416	3	10	0	13	0.22
enh28471	3	10	0	13	0.22
enh28659	3	10	0	13	0.22
enh28662	3	10	0	13	0.22
enh28741	3	10	0	13	0.22
enh28765	3	10	0	13	0.22
enh28790	3	10	0	13	0.22
enh2883	3	10	0	13	0.22
enh28951	3	10	0	13	0.22
enh29218	3	10	0	13	0.22
enh29234	3	10	0	13	0.22
enh29240	3	10	0	13	0.22
enh29241	3	10	0	13	0.22
enh29299	3	10	0	13	0.22
enh29306	3	10	0	13	0.22
enh29355	3	10	0	13	0.22
enh29442	3	10	0	13	0.22
enh2950	3	10	0	13	0.22
enh29608	3	10	0	13	0.22
enh2968	3	10	0	13	0.22
enh29856	3	10	0	13	0.22
enh29866	3	10	0	13	0.22
enh2991	3	10	0	13	0.22
enh29940	3	10	0	13	0.22
enh30149	3	10	0	13	0.22
enh30223	3	10	0	13	0.22
enh30249	3	10	0	13	0.22
enh30396	3	10	0	13	0.22
enh30436	3	10	0	13	0.22
enh30625	3	10	0	13	0.22
enh30627	3	10	0	13	0.22
enh30755	3	10	0	13	0.22
enh30795	3	10	0	13	0.22
enh30857	3	10	0	13	0.22
enh30961	3	10	0	13	0.22
enh31006	3	10	0	13	0.22
enh31033	3	10	0	13	0.22
enh31206	3	10	0	13	0.22
enh31420	3	10	0	13	0.22
enh31541	3	10	0	13	0.22
enh31560	3	10	0	13	0.22
enh31679	3	10	0	13	0.22
enh31718	3	10	0	13	0.22
enh31795	3	10	0	13	0.22
enh31847	3	10	0	13	0.22
enh32016	3	10	0	13	0.22
enh32124	3	10	0	13	0.22
enh32213	3	10	0	13	0.22
enh32258	3	10	0	13	0.22
enh32442	3	10	0	13	0.22
enh32492	3	10	0	13	0.22
enh32553	3	10	0	13	0.22
enh32555	3	10	0	13	0.22
enh32563	3	10	0	13	0.22
enh32777	3	10	0	13	0.22
enh32795	3	10	0	13	0.22
enh32892	3	10	0	13	0.22
enh33045	3	10	0	13	0.22
enh33188	3	10	0	13	0.22
enh33214	3	10	0	13	0.22
enh33362	3	10	0	13	0.22
enh33371	3	10	0	13	0.22
enh33387	3	10	0	13	0.22
enh3339	3	10	0	13	0.22
enh33403	3	10	0	13	0.22
enh33414	3	10	0	13	0.22
enh3344	3	10	0	13	0.22
enh33441	3	10	0	13	0.22
enh335	3	10	0	13	0.22
enh33549	3	10	0	13	0.22
enh33662	3	10	0	13	0.22
enh33697	3	10	0	13	0.22
enh3370	3	10	0	13	0.22
enh33703	3	10	0	13	0.22
enh33738	3	10	0	13	0.22
enh33878	3	10	0	13	0.22
enh33919	3	10	0	13	0.22
enh34030	3	10	0	13	0.22
enh34056	3	10	0	13	0.22
enh34158	3	10	0	13	0.22
enh34212	3	10	0	13	0.22
enh34245	3	10	0	13	0.22
enh34280	3	10	0	13	0.22
enh34358	3	10	0	13	0.22
enh34366	3	10	0	13	0.22
enh34375	3	10	0	13	0.22
enh34511	3	10	0	13	0.22
enh34540	3	10	0	13	0.22
enh34598	3	10	0	13	0.22
enh34658	3	10	0	13	0.22
enh34785	3	10	0	13	0.22
enh3480	3	10	0	13	0.22
enh34820	3	10	0	13	0.22
enh34968	3	10	0	13	0.22
enh3503	3	10	0	13	0.22
enh35074	3	10	0	13	0.22
enh35081	3	10	0	13	0.22
enh35110	3	10	0	13	0.22
enh3513	3	10	0	13	0.22
enh35140	3	10	0	13	0.22
enh3516	3	10	0	13	0.22
enh35378	3	10	0	13	0.22
enh35380	3	10	0	13	0.22
enh35488	3	10	0	13	0.22
enh35508	3	10	0	13	0.22
enh35610	3	10	0	13	0.22
enh35631	3	10	0	13	0.22
enh35833	3	10	0	13	0.22
enh35947	3	10	0	13	0.22
enh35978	3	10	0	13	0.22
enh36	3	10	0	13	0.22
enh36006	3	10	0	13	0.22
enh36007	3	10	0	13	0.22
enh36059	3	10	0	13	0.22
enh36212	3	10	0	13	0.22
enh36455	3	10	0	13	0.22
enh36520	3	10	0	13	0.22
enh36537	3	10	0	13	0.22
enh36543	3	10	0	13	0.22
enh36570	3	10	0	13	0.22
enh36633	3	10	0	13	0.22
enh36664	3	10	0	13	0.22
enh36721	3	10	0	13	0.22
enh3688	3	10	0	13	0.22
enh36915	3	10	0	13	0.22
enh3695	3	10	0	13	0.22
enh37147	3	10	0	13	0.22
enh37170	3	10	0	13	0.22
enh37196	3	10	0	13	0.22
enh37254	3	10	0	13	0.22
enh37468	3	10	0	13	0.22
enh376	3	10	0	13	0.22
enh3760	3	10	0	13	0.22
enh3762	3	10	0	13	0.22
enh37837	3	10	0	13	0.22
enh37838	3	10	0	13	0.22
enh37967	3	10	0	13	0.22
enh37981	3	10	0	13	0.22
enh38197	3	10	0	13	0.22
enh38248	3	10	0	13	0.22
enh38300	3	10	0	13	0.22
enh38446	3	10	0	13	0.22
enh38533	3	10	0	13	0.22
enh38585	3	10	0	13	0.22
enh38702	3	10	0	13	0.22
enh38716	3	10	0	13	0.22
enh38722	3	10	0	13	0.22
enh38746	3	10	0	13	0.22
enh38757	3	10	0	13	0.22
enh38818	3	10	0	13	0.22
enh38873	3	10	0	13	0.22
enh39040	3	10	0	13	0.22
enh39068	3	10	0	13	0.22
enh39242	3	10	0	13	0.22
enh3926	3	10	0	13	0.22
enh3953	3	10	0	13	0.22
enh40109	3	10	0	13	0.22
enh40167	3	10	0	13	0.22
enh40222	3	10	0	13	0.22
enh40325	3	10	0	13	0.22
enh40416	3	10	0	13	0.22
enh40559	3	10	0	13	0.22
enh40603	3	10	0	13	0.22
enh40713	3	10	0	13	0.22
enh40722	3	10	0	13	0.22
enh40875	3	10	0	13	0.22
enh40930	3	10	0	13	0.22
enh40951	3	10	0	13	0.22
enh41179	3	10	0	13	0.22
enh41251	3	10	0	13	0.22
enh41325	3	10	0	13	0.22
enh41422	3	10	0	13	0.22
enh41435	3	10	0	13	0.22
enh41455	3	10	0	13	0.22
enh41486	3	10	0	13	0.22
enh41576	3	10	0	13	0.22
enh41577	3	10	0	13	0.22
enh4163	3	10	0	13	0.22
enh41637	3	10	0	13	0.22
enh41654	3	10	0	13	0.22
enh41658	3	10	0	13	0.22
enh41709	3	10	0	13	0.22
enh41770	3	10	0	13	0.22
enh4183	3	10	0	13	0.22
enh41875	3	10	0	13	0.22
enh41899	3	10	0	13	0.22
enh42	3	10	0	13	0.22
enh42174	3	10	0	13	0.22
enh42195	3	10	0	13	0.22
enh42228	3	10	0	13	0.22
enh42250	3	10	0	13	0.22
enh42267	3	10	0	13	0.22
enh4243	3	10	0	13	0.22
enh4248	3	10	0	13	0.22
enh42527	3	10	0	13	0.22
enh42553	3	10	0	13	0.22
enh4261	3	10	0	13	0.22
enh42659	3	10	0	13	0.22
enh42813	3	10	0	13	0.22
enh42963	3	10	0	13	0.22
enh43012	3	10	0	13	0.22
enh43078	3	10	0	13	0.22
enh43134	3	10	0	13	0.22
enh4357	3	10	0	13	0.22
enh4474	3	10	0	13	0.22
enh4644	3	10	0	13	0.22
enh4723	3	10	0	13	0.22
enh4786	3	10	0	13	0.22
enh4824	3	10	0	13	0.22
enh4933	3	10	0	13	0.22
enh4947	3	10	0	13	0.22
enh4998	3	10	0	13	0.22
enh5027	3	10	0	13	0.22
enh508	3	10	0	13	0.22
enh5157	3	10	0	13	0.22
enh5202	3	10	0	13	0.22
enh5210	3	10	0	13	0.22
enh5219	3	10	0	13	0.22
enh5291	3	10	0	13	0.22
enh5403	3	10	0	13	0.22
enh551	3	10	0	13	0.22
enh5512	3	10	0	13	0.22
enh575	3	10	0	13	0.22
enh5765	3	10	0	13	0.22
enh5882	3	10	0	13	0.22
enh602	3	10	0	13	0.22
enh6142	3	10	0	13	0.22
enh6299	3	10	0	13	0.22
enh6329	3	10	0	13	0.22
enh6357	3	10	0	13	0.22
enh6449	3	10	0	13	0.22
enh6467	3	10	0	13	0.22
enh6499	3	10	0	13	0.22
enh6522	3	10	0	13	0.22
enh6528	3	10	0	13	0.22
enh6605	3	10	0	13	0.22
enh6667	3	10	0	13	0.22
enh6739	3	10	0	13	0.22
enh7057	3	10	0	13	0.22
enh7276	3	10	0	13	0.22
enh7364	3	10	0	13	0.22
enh7591	3	10	0	13	0.22
enh7617	3	10	0	13	0.22
enh7691	3	10	0	13	0.22
enh7699	3	10	0	13	0.22
enh7857	3	10	0	13	0.22
enh7876	3	10	0	13	0.22
enh7897	3	10	0	13	0.22
enh8084	3	10	0	13	0.22
enh8111	3	10	0	13	0.22
enh8187	3	10	0	13	0.22
enh8509	3	10	0	13	0.22
enh8672	3	10	0	13	0.22
enh8734	3	10	0	13	0.22
enh8763	3	10	0	13	0.22
enh8801	3	10	0	13	0.22
enh8840	3	10	0	13	0.22
enh8848	3	10	0	13	0.22
enh892	3	10	0	13	0.22
enh900	3	10	0	13	0.22
enh9039	3	10	0	13	0.22
enh9321	3	10	0	13	0.22
enh9451	3	10	0	13	0.22
enh9469	3	10	0	13	0.22
enh951	3	10	0	13	0.22
enh9697	3	10	0	13	0.22
enh9858	3	10	0	13	0.22
enh1034	3	10	0	13	0.22
enh1042	3	10	0	13	0.22
enh10441	3	10	0	13	0.22
enh10902	3	10	0	13	0.22
enh11392	3	10	0	13	0.22
enh12167	3	10	0	13	0.22
enh12471	3	10	0	13	0.22
enh12628	3	10	0	13	0.22
enh12730	3	10	0	13	0.22
enh14036	3	10	0	13	0.22
enh14269	3	10	0	13	0.22
enh14709	3	10	0	13	0.22
enh14761	3	10	0	13	0.22
enh15138	3	10	0	13	0.22
enh15322	3	10	0	13	0.22
enh15811	3	10	0	13	0.22
enh159	3	10	0	13	0.22
enh17031	3	10	0	13	0.22
enh17219	3	10	0	13	0.22
enh18208	3	10	0	13	0.22
enh19434	3	10	0	13	0.22
enh19496	3	10	0	13	0.22
enh22073	3	10	0	13	0.22
enh22188	3	10	0	13	0.22
enh23490	3	10	0	13	0.22
enh23535	3	10	0	13	0.22
enh2362	3	10	0	13	0.22
enh23680	3	10	0	13	0.22
enh24036	3	10	0	13	0.22
enh24276	3	10	0	13	0.22
enh24721	3	10	0	13	0.22
enh25049	3	10	0	13	0.22
enh25438	3	10	0	13	0.22
enh26956	3	10	0	13	0.22
enh27504	3	10	0	13	0.22
enh27524	3	10	0	13	0.22
enh27548	3	10	0	13	0.22
enh28036	3	10	0	13	0.22
enh28085	3	10	0	13	0.22
enh28800	3	10	0	13	0.22
enh28918	3	10	0	13	0.22
enh29850	3	10	0	13	0.22
enh3150	3	10	0	13	0.22
enh31882	3	10	0	13	0.22
enh32275	3	10	0	13	0.22
enh33544	3	10	0	13	0.22
enh34842	3	10	0	13	0.22
enh35031	3	10	0	13	0.22
enh37060	3	10	0	13	0.22
enh37710	3	10	0	13	0.22
enh38235	3	10	0	13	0.22
enh40580	3	10	0	13	0.22
enh41248	3	10	0	13	0.22
enh41911	3	10	0	13	0.22
enh42881	3	10	0	13	0.22
enh4480	3	10	0	13	0.22
enh4697	3	10	0	13	0.22
enh5396	3	10	0	13	0.22
enh7005	3	10	0	13	0.22
enh7387	3	10	0	13	0.22
enh7664	3	10	0	13	0.22
enh7681	3	10	0	13	0.22
enh8095	3	10	0	13	0.22
enh8213	3	10	0	13	0.22
enh9057	3	10	0	13	0.22
enh9874	3	10	0	13	0.22
enh10094	3	10	0	13	0.22
enh10243	3	10	0	13	0.22
enh1035	3	10	0	13	0.22
enh10799	3	10	0	13	0.22
enh10964	3	10	0	13	0.22
enh11243	3	10	0	13	0.22
enh11391	3	10	0	13	0.22
enh1206	3	10	0	13	0.22
enh12160	3	10	0	13	0.22
enh12411	3	10	0	13	0.22
enh12902	3	10	0	13	0.22
enh12986	3	10	0	13	0.22
enh13108	3	10	0	13	0.22
enh1323	3	10	0	13	0.22
enh13523	3	10	0	13	0.22
enh13821	3	10	0	13	0.22
enh13972	3	10	0	13	0.22
enh14191	3	10	0	13	0.22
enh14686	3	10	0	13	0.22
enh14816	3	10	0	13	0.22
enh15303	3	10	0	13	0.22
enh15392	3	10	0	13	0.22
enh15663	3	10	0	13	0.22
enh1588	3	10	0	13	0.22
enh15930	3	10	0	13	0.22
enh16027	3	10	0	13	0.22
enh17237	3	10	0	13	0.22
enh17315	3	10	0	13	0.22
enh17355	3	10	0	13	0.22
enh1772	3	10	0	13	0.22
enh17921	3	10	0	13	0.22
enh18105	3	10	0	13	0.22
enh18134	3	10	0	13	0.22
enh18559	3	10	0	13	0.22
enh1868	3	10	0	13	0.22
enh18681	3	10	0	13	0.22
enh18706	3	10	0	13	0.22
enh18983	3	10	0	13	0.22
enh19188	3	10	0	13	0.22
enh19213	3	10	0	13	0.22
enh1934	3	10	0	13	0.22
enh19346	3	10	0	13	0.22
enh19435	3	10	0	13	0.22
enh19446	3	10	0	13	0.22
enh19602	3	10	0	13	0.22
enh20313	3	10	0	13	0.22
enh20561	3	10	0	13	0.22
enh20596	3	10	0	13	0.22
enh20798	3	10	0	13	0.22
enh22374	3	10	0	13	0.22
enh224	3	10	0	13	0.22
enh22437	3	10	0	13	0.22
enh23008	3	10	0	13	0.22
enh23080	3	10	0	13	0.22
enh23169	3	10	0	13	0.22
enh23190	3	10	0	13	0.22
enh23794	3	10	0	13	0.22
enh24029	3	10	0	13	0.22
enh24179	3	10	0	13	0.22
enh2435	3	10	0	13	0.22
enh24668	3	10	0	13	0.22
enh25228	3	10	0	13	0.22
enh2613	3	10	0	13	0.22
enh26526	3	10	0	13	0.22
enh26985	3	10	0	13	0.22
enh27196	3	10	0	13	0.22
enh27664	3	10	0	13	0.22
enh27851	3	10	0	13	0.22
enh28281	3	10	0	13	0.22
enh29120	3	10	0	13	0.22
enh29716	3	10	0	13	0.22
enh30442	3	10	0	13	0.22
enh30451	3	10	0	13	0.22
enh30704	3	10	0	13	0.22
enh30766	3	10	0	13	0.22
enh31723	3	10	0	13	0.22
enh32523	3	10	0	13	0.22
enh32936	3	10	0	13	0.22
enh32971	3	10	0	13	0.22
enh32997	3	10	0	13	0.22
enh33272	3	10	0	13	0.22
enh33482	3	10	0	13	0.22
enh33754	3	10	0	13	0.22
enh33851	3	10	0	13	0.22
enh34026	3	10	0	13	0.22
enh34954	3	10	0	13	0.22
enh35029	3	10	0	13	0.22
enh35072	3	10	0	13	0.22
enh35129	3	10	0	13	0.22
enh35163	3	10	0	13	0.22
enh35270	3	10	0	13	0.22
enh35709	3	10	0	13	0.22
enh35959	3	10	0	13	0.22
enh37004	3	10	0	13	0.22
enh37210	3	10	0	13	0.22
enh37307	3	10	0	13	0.22
enh37375	3	10	0	13	0.22
enh39440	3	10	0	13	0.22
enh39804	3	10	0	13	0.22
enh40275	3	10	0	13	0.22
enh40787	3	10	0	13	0.22
enh40956	3	10	0	13	0.22
enh40976	3	10	0	13	0.22
enh40981	3	10	0	13	0.22
enh41071	3	10	0	13	0.22
enh41402	3	10	0	13	0.22
enh41662	3	10	0	13	0.22
enh41726	3	10	0	13	0.22
enh41916	3	10	0	13	0.22
enh42172	3	10	0	13	0.22
enh42556	3	10	0	13	0.22
enh42733	3	10	0	13	0.22
enh42956	3	10	0	13	0.22
enh43181	3	10	0	13	0.22
enh4763	3	10	0	13	0.22
enh5265	3	10	0	13	0.22
enh5399	3	10	0	13	0.22
enh6609	3	10	0	13	0.22
enh6735	3	10	0	13	0.22
enh7484	3	10	0	13	0.22
enh7726	3	10	0	13	0.22
enh7781	3	10	0	13	0.22
enh8188	3	10	0	13	0.22
enh8215	3	10	0	13	0.22
enh8227	3	10	0	13	0.22
enh8385	3	10	0	13	0.22
enh8709	3	10	0	13	0.22
enh8894	3	10	0	13	0.22
enh9461	3	10	0	13	0.22
enh9607	3	10	0	13	0.22
enh9838	3	10	0	13	0.22
enh10016	3	10	0	13	0.22
enh10025	3	10	0	13	0.22
enh10084	3	10	0	13	0.22
enh10701	3	10	0	13	0.22
enh10733	3	10	0	13	0.22
enh11181	3	10	0	13	0.22
enh112	3	10	0	13	0.22
enh11413	3	10	0	13	0.22
enh11489	3	10	0	13	0.22
enh12008	3	10	0	13	0.22
enh12150	3	10	0	13	0.22
enh12286	3	10	0	13	0.22
enh12354	3	10	0	13	0.22
enh12740	3	10	0	13	0.22
enh13100	3	10	0	13	0.22
enh14092	3	10	0	13	0.22
enh14849	3	10	0	13	0.22
enh15312	3	10	0	13	0.22
enh15501	3	10	0	13	0.22
enh15795	3	10	0	13	0.22
enh15941	3	10	0	13	0.22
enh16210	3	10	0	13	0.22
enh16281	3	10	0	13	0.22
enh17541	3	10	0	13	0.22
enh18622	3	10	0	13	0.22
enh18705	3	10	0	13	0.22
enh1875	3	10	0	13	0.22
enh19211	3	10	0	13	0.22
enh19448	3	10	0	13	0.22
enh19669	3	10	0	13	0.22
enh19683	3	10	0	13	0.22
enh21582	3	10	0	13	0.22
enh21783	3	10	0	13	0.22
enh21886	3	10	0	13	0.22
enh21956	3	10	0	13	0.22
enh22087	3	10	0	13	0.22
enh22141	3	10	0	13	0.22
enh22938	3	10	0	13	0.22
enh23301	3	10	0	13	0.22
enh23508	3	10	0	13	0.22
enh24226	3	10	0	13	0.22
enh25334	3	10	0	13	0.22
enh25609	3	10	0	13	0.22
enh25757	3	10	0	13	0.22
enh25933	3	10	0	13	0.22
enh25959	3	10	0	13	0.22
enh2609	3	10	0	13	0.22
enh26094	3	10	0	13	0.22
enh26145	3	10	0	13	0.22
enh26153	3	10	0	13	0.22
enh2642	3	10	0	13	0.22
enh26498	3	10	0	13	0.22
enh26817	3	10	0	13	0.22
enh27069	3	10	0	13	0.22
enh28060	3	10	0	13	0.22
enh28095	3	10	0	13	0.22
enh28204	3	10	0	13	0.22
enh28236	3	10	0	13	0.22
enh2895	3	10	0	13	0.22
enh29642	3	10	0	13	0.22
enh29779	3	10	0	13	0.22
enh29960	3	10	0	13	0.22
enh30214	3	10	0	13	0.22
enh30790	3	10	0	13	0.22
enh3143	3	10	0	13	0.22
enh3156	3	10	0	13	0.22
enh31655	3	10	0	13	0.22
enh31759	3	10	0	13	0.22
enh32500	3	10	0	13	0.22
enh3277	3	10	0	13	0.22
enh34111	3	10	0	13	0.22
enh34233	3	10	0	13	0.22
enh34274	3	10	0	13	0.22
enh34322	3	10	0	13	0.22
enh3485	3	10	0	13	0.22
enh34890	3	10	0	13	0.22
enh35353	3	10	0	13	0.22
enh35591	3	10	0	13	0.22
enh35896	3	10	0	13	0.22
enh36084	3	10	0	13	0.22
enh36085	3	10	0	13	0.22
enh37262	3	10	0	13	0.22
enh3757	3	10	0	13	0.22
enh3758	3	10	0	13	0.22
enh37808	3	10	0	13	0.22
enh37816	3	10	0	13	0.22
enh37831	3	10	0	13	0.22
enh38117	3	10	0	13	0.22
enh38601	3	10	0	13	0.22
enh38902	3	10	0	13	0.22
enh38909	3	10	0	13	0.22
enh39491	3	10	0	13	0.22
enh39956	3	10	0	13	0.22
enh40024	3	10	0	13	0.22
enh40078	3	10	0	13	0.22
enh40084	3	10	0	13	0.22
enh40159	3	10	0	13	0.22
enh40521	3	10	0	13	0.22
enh41413	3	10	0	13	0.22
enh42687	3	10	0	13	0.22
enh42879	3	10	0	13	0.22
enh43125	3	10	0	13	0.22
enh4326	3	10	0	13	0.22
enh5256	3	10	0	13	0.22
enh527	3	10	0	13	0.22
enh5783	3	10	0	13	0.22
enh5972	3	10	0	13	0.22
enh6235	3	10	0	13	0.22
enh6252	3	10	0	13	0.22
enh6539	3	10	0	13	0.22
enh6621	3	10	0	13	0.22
enh6899	3	10	0	13	0.22
enh7182	3	10	0	13	0.22
enh8241	3	10	0	13	0.22
enh8291	3	10	0	13	0.22
enh8466	3	10	0	13	0.22
enh8796	3	10	0	13	0.22
enh8841	3	10	0	13	0.22
enh8857	3	10	0	13	0.22
enh89	3	10	0	13	0.22
enh9146	3	10	0	13	0.22
enh9147	3	10	0	13	0.22
enh9387	3	10	0	13	0.22
enh9456	3	10	0	13	0.22
enh9986	3	10	0	13	0.22
enh12060	3	10	0	13	0.22
enh15292	3	10	0	13	0.22
enh16360	3	10	0	13	0.22
enh18218	3	10	0	13	0.22
enh18556	3	10	0	13	0.22
enh21026	3	10	0	13	0.22
enh21826	3	10	0	13	0.22
enh24482	3	10	0	13	0.22
enh25796	3	10	0	13	0.22
enh25994	3	10	0	13	0.22
enh2618	3	10	0	13	0.22
enh2787	3	10	0	13	0.22
enh28576	3	10	0	13	0.22
enh28665	3	10	0	13	0.22
enh29651	3	10	0	13	0.22
enh30583	3	10	0	13	0.22
enh30750	3	10	0	13	0.22
enh31503	3	10	0	13	0.22
enh33784	3	10	0	13	0.22
enh3854	3	10	0	13	0.22
enh38646	3	10	0	13	0.22
enh41532	3	10	0	13	0.22
enh43093	3	10	0	13	0.22
enh6895	3	10	0	13	0.22
enh83	3	10	0	13	0.22
enh10118	3	10	0	13	0.22
enh10408	3	10	0	13	0.22
enh12326	3	10	0	13	0.22
enh13747	3	10	0	13	0.22
enh14107	3	10	0	13	0.22
enh14675	3	10	0	13	0.22
enh1486	3	10	0	13	0.22
enh1542	3	10	0	13	0.22
enh16056	3	10	0	13	0.22
enh16722	3	10	0	13	0.22
enh18731	3	10	0	13	0.22
enh21798	3	10	0	13	0.22
enh22234	3	10	0	13	0.22
enh22750	3	10	0	13	0.22
enh23845	3	10	0	13	0.22
enh24284	3	10	0	13	0.22
enh25151	3	10	0	13	0.22
enh27737	3	10	0	13	0.22
enh28176	3	10	0	13	0.22
enh28351	3	10	0	13	0.22
enh28422	3	10	0	13	0.22
enh29373	3	10	0	13	0.22
enh29506	3	10	0	13	0.22
enh3419	3	10	0	13	0.22
enh36076	3	10	0	13	0.22
enh36682	3	10	0	13	0.22
enh36826	3	10	0	13	0.22
enh40576	3	10	0	13	0.22
enh41499	3	10	0	13	0.22
enh42057	3	10	0	13	0.22
enh42218	3	10	0	13	0.22
enh42482	3	10	0	13	0.22
enh4418	3	10	0	13	0.22
enh9179	3	10	0	13	0.22
enh10000	3	10	0	13	0.22
enh10105	3	10	0	13	0.22
enh10392	3	10	0	13	0.22
enh10903	3	10	0	13	0.22
enh11374	3	10	0	13	0.22
enh11686	3	10	0	13	0.22
enh12039	3	10	0	13	0.22
enh1327	3	10	0	13	0.22
enh14453	3	10	0	13	0.22
enh14556	3	10	0	13	0.22
enh14918	3	10	0	13	0.22
enh15793	3	10	0	13	0.22
enh15870	3	10	0	13	0.22
enh16263	3	10	0	13	0.22
enh16339	3	10	0	13	0.22
enh1649	3	10	0	13	0.22
enh18979	3	10	0	13	0.22
enh1914	3	10	0	13	0.22
enh19702	3	10	0	13	0.22
enh20876	3	10	0	13	0.22
enh21212	3	10	0	13	0.22
enh22059	3	10	0	13	0.22
enh2287	3	10	0	13	0.22
enh23251	3	10	0	13	0.22
enh24280	3	10	0	13	0.22
enh24548	3	10	0	13	0.22
enh25155	3	10	0	13	0.22
enh2740	3	10	0	13	0.22
enh28317	3	10	0	13	0.22
enh28626	3	10	0	13	0.22
enh28916	3	10	0	13	0.22
enh28929	3	10	0	13	0.22
enh29606	3	10	0	13	0.22
enh30055	3	10	0	13	0.22
enh31045	3	10	0	13	0.22
enh31121	3	10	0	13	0.22
enh31524	3	10	0	13	0.22
enh3205	3	10	0	13	0.22
enh3318	3	10	0	13	0.22
enh37258	3	10	0	13	0.22
enh38259	3	10	0	13	0.22
enh40599	3	10	0	13	0.22
enh40754	3	10	0	13	0.22
enh40894	3	10	0	13	0.22
enh40919	3	10	0	13	0.22
enh4124	3	10	0	13	0.22
enh41995	3	10	0	13	0.22
enh42282	3	10	0	13	0.22
enh43188	3	10	0	13	0.22
enh5397	3	10	0	13	0.22
enh7616	3	10	0	13	0.22
enh7928	3	10	0	13	0.22
enh10077	3	10	0	13	0.22
enh11317	3	10	0	13	0.22
enh1192	3	10	0	13	0.22
enh14523	3	10	0	13	0.22
enh19849	3	10	0	13	0.22
enh20564	3	10	0	13	0.22
enh20716	3	10	0	13	0.22
enh21073	3	10	0	13	0.22
enh22860	3	10	0	13	0.22
enh27709	3	10	0	13	0.22
enh27858	3	10	0	13	0.22
enh34256	3	10	0	13	0.22
enh34949	3	10	0	13	0.22
enh35510	3	10	0	13	0.22
enh41259	3	10	0	13	0.22
enh41470	3	10	0	13	0.22
enh538	3	10	0	13	0.22
enh8723	3	10	0	13	0.22
enh9030	3	10	0	13	0.22
enh11827	3	10	0	13	0.22
enh12250	3	10	0	13	0.22
enh19571	3	10	0	13	0.22
enh21726	3	10	0	13	0.22
enh27263	3	10	0	13	0.22
enh30219	3	10	0	13	0.22
enh41203	3	10	0	13	0.22
enh8670	3	10	0	13	0.22
enh40684	3	10	0	13	0.22
enh28856	0	13	3	10	0.22
enh34398	0	13	3	10	0.22
enh9320	0	13	3	10	0.22
enh10885	4	9	1	12	0.321739
enh1093	4	9	1	12	0.321739
enh12109	4	9	1	12	0.321739
enh12311	4	9	1	12	0.321739
enh12343	4	9	1	12	0.321739
enh14552	4	9	1	12	0.321739
enh1484	4	9	1	12	0.321739
enh14917	4	9	1	12	0.321739
enh17097	4	9	1	12	0.321739
enh20325	4	9	1	12	0.321739
enh21865	4	9	1	12	0.321739
enh21866	4	9	1	12	0.321739
enh21971	4	9	1	12	0.321739
enh22867	4	9	1	12	0.321739
enh24671	4	9	1	12	0.321739
enh25149	4	9	1	12	0.321739
enh27908	4	9	1	12	0.321739
enh29939	4	9	1	12	0.321739
enh30503	4	9	1	12	0.321739
enh32268	4	9	1	12	0.321739
enh34018	4	9	1	12	0.321739
enh35313	4	9	1	12	0.321739
enh36432	4	9	1	12	0.321739
enh41224	4	9	1	12	0.321739
enh41675	4	9	1	12	0.321739
enh42442	4	9	1	12	0.321739
enh42861	4	9	1	12	0.321739
enh5007	4	9	1	12	0.321739
enh942	4	9	1	12	0.321739
enh9567	4	9	1	12	0.321739
enh1277	4	9	1	12	0.321739
enh25082	4	9	1	12	0.321739
enh29413	4	9	1	12	0.321739
enh8257	4	9	1	12	0.321739
enh16452	4	9	1	12	0.321739
enh4017	4	9	1	12	0.321739
enh4387	4	9	1	12	0.321739
enh9648	4	9	1	12	0.321739
enh10934	4	9	1	12	0.321739
enh12704	4	9	1	12	0.321739
enh14234	4	9	1	12	0.321739
enh3768	4	9	1	12	0.321739
enh38513	4	9	1	12	0.321739
enh40750	4	9	1	12	0.321739
enh16103	4	9	1	12	0.321739
enh3499	4	9	1	12	0.321739
enh6547	4	9	1	12	0.321739
enh20682	4	9	1	12	0.321739
enh27519	4	9	1	12	0.321739
enh41134	4	9	1	12	0.321739
enh8548	4	9	1	12	0.321739
enh10027	2	11	0	13	0.48
enh10044	2	11	0	13	0.48
enh10090	2	11	0	13	0.48
enh10122	2	11	0	13	0.48
enh10133	2	11	0	13	0.48
enh10143	2	11	0	13	0.48
enh1017	2	11	0	13	0.48
enh10204	2	11	0	13	0.48
enh10218	2	11	0	13	0.48
enh10219	2	11	0	13	0.48
enh1023	2	11	0	13	0.48
enh10246	2	11	0	13	0.48
enh10290	2	11	0	13	0.48
enh10292	2	11	0	13	0.48
enh10306	2	11	0	13	0.48
enh10383	2	11	0	13	0.48
enh10413	2	11	0	13	0.48
enh10414	2	11	0	13	0.48
enh10416	2	11	0	13	0.48
enh10423	2	11	0	13	0.48
enh1047	2	11	0	13	0.48
enh10487	2	11	0	13	0.48
enh10499	2	11	0	13	0.48
enh10523	2	11	0	13	0.48
enh10539	2	11	0	13	0.48
enh10551	2	11	0	13	0.48
enh10560	2	11	0	13	0.48
enh10649	2	11	0	13	0.48
enh10657	2	11	0	13	0.48
enh10671	2	11	0	13	0.48
enh10676	2	11	0	13	0.48
enh10691	2	11	0	13	0.48
enh1070	2	11	0	13	0.48
enh10702	2	11	0	13	0.48
enh1074	2	11	0	13	0.48
enh10759	2	11	0	13	0.48
enh1077	2	11	0	13	0.48
enh10889	2	11	0	13	0.48
enh10893	2	11	0	13	0.48
enh10905	2	11	0	13	0.48
enh10949	2	11	0	13	0.48
enh10998	2	11	0	13	0.48
enh11026	2	11	0	13	0.48
enh11043	2	11	0	13	0.48
enh11064	2	11	0	13	0.48
enh11071	2	11	0	13	0.48
enh11111	2	11	0	13	0.48
enh11124	2	11	0	13	0.48
enh11128	2	11	0	13	0.48
enh1113	2	11	0	13	0.48
enh11158	2	11	0	13	0.48
enh11159	2	11	0	13	0.48
enh1116	2	11	0	13	0.48
enh11205	2	11	0	13	0.48
enh11209	2	11	0	13	0.48
enh11218	2	11	0	13	0.48
enh11246	2	11	0	13	0.48
enh11271	2	11	0	13	0.48
enh11301	2	11	0	13	0.48
enh11332	2	11	0	13	0.48
enh11403	2	11	0	13	0.48
enh11412	2	11	0	13	0.48
enh11450	2	11	0	13	0.48
enh11490	2	11	0	13	0.48
enh11508	2	11	0	13	0.48
enh11510	2	11	0	13	0.48
enh11526	2	11	0	13	0.48
enh11527	2	11	0	13	0.48
enh11534	2	11	0	13	0.48
enh11627	2	11	0	13	0.48
enh11639	2	11	0	13	0.48
enh11691	2	11	0	13	0.48
enh11702	2	11	0	13	0.48
enh11765	2	11	0	13	0.48
enh11772	2	11	0	13	0.48
enh11808	2	11	0	13	0.48
enh11815	2	11	0	13	0.48
enh11843	2	11	0	13	0.48
enh1185	2	11	0	13	0.48
enh11850	2	11	0	13	0.48
enh11852	2	11	0	13	0.48
enh11875	2	11	0	13	0.48
enh11926	2	11	0	13	0.48
enh11927	2	11	0	13	0.48
enh11939	2	11	0	13	0.48
enh11942	2	11	0	13	0.48
enh11953	2	11	0	13	0.48
enh11956	2	11	0	13	0.48
enh11963	2	11	0	13	0.48
enh12046	2	11	0	13	0.48
enh12082	2	11	0	13	0.48
enh12090	2	11	0	13	0.48
enh12118	2	11	0	13	0.48
enh12145	2	11	0	13	0.48
enh12154	2	11	0	13	0.48
enh12155	2	11	0	13	0.48
enh12188	2	11	0	13	0.48
enh12205	2	11	0	13	0.48
enh12265	2	11	0	13	0.48
enh12275	2	11	0	13	0.48
enh12278	2	11	0	13	0.48
enh12329	2	11	0	13	0.48
enh12374	2	11	0	13	0.48
enh12397	2	11	0	13	0.48
enh124	2	11	0	13	0.48
enh12400	2	11	0	13	0.48
enh12404	2	11	0	13	0.48
enh12405	2	11	0	13	0.48
enh12430	2	11	0	13	0.48
enh12467	2	11	0	13	0.48
enh12473	2	11	0	13	0.48
enh12486	2	11	0	13	0.48
enh12498	2	11	0	13	0.48
enh1256	2	11	0	13	0.48
enh1257	2	11	0	13	0.48
enh12573	2	11	0	13	0.48
enh12582	2	11	0	13	0.48
enh12626	2	11	0	13	0.48
enh12627	2	11	0	13	0.48
enh12691	2	11	0	13	0.48
enh12701	2	11	0	13	0.48
enh12708	2	11	0	13	0.48
enh12718	2	11	0	13	0.48
enh12751	2	11	0	13	0.48
enh12926	2	11	0	13	0.48
enh12940	2	11	0	13	0.48
enh12974	2	11	0	13	0.48
enh12991	2	11	0	13	0.48
enh13023	2	11	0	13	0.48
enh13035	2	11	0	13	0.48
enh13217	2	11	0	13	0.48
enh13358	2	11	0	13	0.48
enh13386	2	11	0	13	0.48
enh13388	2	11	0	13	0.48
enh13409	2	11	0	13	0.48
enh13437	2	11	0	13	0.48
enh13455	2	11	0	13	0.48
enh13470	2	11	0	13	0.48
enh13551	2	11	0	13	0.48
enh13552	2	11	0	13	0.48
enh13573	2	11	0	13	0.48
enh13583	2	11	0	13	0.48
enh13584	2	11	0	13	0.48
enh13609	2	11	0	13	0.48
enh13645	2	11	0	13	0.48
enh13681	2	11	0	13	0.48
enh13683	2	11	0	13	0.48
enh13711	2	11	0	13	0.48
enh13716	2	11	0	13	0.48
enh1378	2	11	0	13	0.48
enh13788	2	11	0	13	0.48
enh13832	2	11	0	13	0.48
enh13833	2	11	0	13	0.48
enh13848	2	11	0	13	0.48
enh13864	2	11	0	13	0.48
enh13952	2	11	0	13	0.48
enh1397	2	11	0	13	0.48
enh14017	2	11	0	13	0.48
enh14042	2	11	0	13	0.48
enh14045	2	11	0	13	0.48
enh14061	2	11	0	13	0.48
enh14065	2	11	0	13	0.48
enh14088	2	11	0	13	0.48
enh14129	2	11	0	13	0.48
enh1413	2	11	0	13	0.48
enh14170	2	11	0	13	0.48
enh14178	2	11	0	13	0.48
enh14179	2	11	0	13	0.48
enh14183	2	11	0	13	0.48
enh14210	2	11	0	13	0.48
enh14227	2	11	0	13	0.48
enh14255	2	11	0	13	0.48
enh14306	2	11	0	13	0.48
enh14329	2	11	0	13	0.48
enh14382	2	11	0	13	0.48
enh14416	2	11	0	13	0.48
enh14417	2	11	0	13	0.48
enh14448	2	11	0	13	0.48
enh14485	2	11	0	13	0.48
enh14518	2	11	0	13	0.48
enh14593	2	11	0	13	0.48
enh14607	2	11	0	13	0.48
enh14635	2	11	0	13	0.48
enh14667	2	11	0	13	0.48
enh14668	2	11	0	13	0.48
enh14690	2	11	0	13	0.48
enh14827	2	11	0	13	0.48
enh14867	2	11	0	13	0.48
enh14884	2	11	0	13	0.48
enh14887	2	11	0	13	0.48
enh14944	2	11	0	13	0.48
enh14947	2	11	0	13	0.48
enh14993	2	11	0	13	0.48
enh15007	2	11	0	13	0.48
enh15015	2	11	0	13	0.48
enh15051	2	11	0	13	0.48
enh15135	2	11	0	13	0.48
enh15163	2	11	0	13	0.48
enh15173	2	11	0	13	0.48
enh15287	2	11	0	13	0.48
enh15295	2	11	0	13	0.48
enh15343	2	11	0	13	0.48
enh1538	2	11	0	13	0.48
enh15388	2	11	0	13	0.48
enh15418	2	11	0	13	0.48
enh15489	2	11	0	13	0.48
enh15492	2	11	0	13	0.48
enh15504	2	11	0	13	0.48
enh15516	2	11	0	13	0.48
enh15534	2	11	0	13	0.48
enh15539	2	11	0	13	0.48
enh15568	2	11	0	13	0.48
enh15573	2	11	0	13	0.48
enh15587	2	11	0	13	0.48
enh15588	2	11	0	13	0.48
enh15605	2	11	0	13	0.48
enh15658	2	11	0	13	0.48
enh15673	2	11	0	13	0.48
enh15682	2	11	0	13	0.48
enh15698	2	11	0	13	0.48
enh15705	2	11	0	13	0.48
enh15737	2	11	0	13	0.48
enh15749	2	11	0	13	0.48
enh15830	2	11	0	13	0.48
enh15896	2	11	0	13	0.48
enh15926	2	11	0	13	0.48
enh15928	2	11	0	13	0.48
enh15940	2	11	0	13	0.48
enh15993	2	11	0	13	0.48
enh16004	2	11	0	13	0.48
enh16018	2	11	0	13	0.48
enh16028	2	11	0	13	0.48
enh16033	2	11	0	13	0.48
enh16064	2	11	0	13	0.48
enh16084	2	11	0	13	0.48
enh16093	2	11	0	13	0.48
enh16099	2	11	0	13	0.48
enh16137	2	11	0	13	0.48
enh16152	2	11	0	13	0.48
enh16169	2	11	0	13	0.48
enh16186	2	11	0	13	0.48
enh162	2	11	0	13	0.48
enh16221	2	11	0	13	0.48
enh16300	2	11	0	13	0.48
enh16304	2	11	0	13	0.48
enh16366	2	11	0	13	0.48
enh16429	2	11	0	13	0.48
enh16460	2	11	0	13	0.48
enh16476	2	11	0	13	0.48
enh16478	2	11	0	13	0.48
enh16588	2	11	0	13	0.48
enh1666	2	11	0	13	0.48
enh1667	2	11	0	13	0.48
enh16726	2	11	0	13	0.48
enh16779	2	11	0	13	0.48
enh16891	2	11	0	13	0.48
enh1693	2	11	0	13	0.48
enh16935	2	11	0	13	0.48
enh17061	2	11	0	13	0.48
enh17074	2	11	0	13	0.48
enh17077	2	11	0	13	0.48
enh17099	2	11	0	13	0.48
enh1712	2	11	0	13	0.48
enh17123	2	11	0	13	0.48
enh1714	2	11	0	13	0.48
enh17154	2	11	0	13	0.48
enh17176	2	11	0	13	0.48
enh17221	2	11	0	13	0.48
enh17224	2	11	0	13	0.48
enh17300	2	11	0	13	0.48
enh17341	2	11	0	13	0.48
enh17370	2	11	0	13	0.48
enh17384	2	11	0	13	0.48
enh17400	2	11	0	13	0.48
enh17455	2	11	0	13	0.48
enh17479	2	11	0	13	0.48
enh17502	2	11	0	13	0.48
enh17537	2	11	0	13	0.48
enh1754	2	11	0	13	0.48
enh17618	2	11	0	13	0.48
enh17698	2	11	0	13	0.48
enh17786	2	11	0	13	0.48
enh17798	2	11	0	13	0.48
enh17829	2	11	0	13	0.48
enh17832	2	11	0	13	0.48
enh17889	2	11	0	13	0.48
enh17901	2	11	0	13	0.48
enh1795	2	11	0	13	0.48
enh17959	2	11	0	13	0.48
enh17991	2	11	0	13	0.48
enh18	2	11	0	13	0.48
enh18015	2	11	0	13	0.48
enh18028	2	11	0	13	0.48
enh18057	2	11	0	13	0.48
enh18063	2	11	0	13	0.48
enh18087	2	11	0	13	0.48
enh18124	2	11	0	13	0.48
enh18176	2	11	0	13	0.48
enh18186	2	11	0	13	0.48
enh18193	2	11	0	13	0.48
enh182	2	11	0	13	0.48
enh18226	2	11	0	13	0.48
enh18282	2	11	0	13	0.48
enh18286	2	11	0	13	0.48
enh18350	2	11	0	13	0.48
enh18355	2	11	0	13	0.48
enh18362	2	11	0	13	0.48
enh18367	2	11	0	13	0.48
enh18397	2	11	0	13	0.48
enh18432	2	11	0	13	0.48
enh18433	2	11	0	13	0.48
enh18437	2	11	0	13	0.48
enh18448	2	11	0	13	0.48
enh18468	2	11	0	13	0.48
enh18489	2	11	0	13	0.48
enh18532	2	11	0	13	0.48
enh18539	2	11	0	13	0.48
enh18543	2	11	0	13	0.48
enh18562	2	11	0	13	0.48
enh18685	2	11	0	13	0.48
enh18695	2	11	0	13	0.48
enh18754	2	11	0	13	0.48
enh18802	2	11	0	13	0.48
enh1883	2	11	0	13	0.48
enh18832	2	11	0	13	0.48
enh18856	2	11	0	13	0.48
enh18871	2	11	0	13	0.48
enh18884	2	11	0	13	0.48
enh18978	2	11	0	13	0.48
enh1901	2	11	0	13	0.48
enh19014	2	11	0	13	0.48
enh19033	2	11	0	13	0.48
enh19241	2	11	0	13	0.48
enh19244	2	11	0	13	0.48
enh19245	2	11	0	13	0.48
enh19251	2	11	0	13	0.48
enh19300	2	11	0	13	0.48
enh19336	2	11	0	13	0.48
enh19374	2	11	0	13	0.48
enh19438	2	11	0	13	0.48
enh19450	2	11	0	13	0.48
enh19457	2	11	0	13	0.48
enh19502	2	11	0	13	0.48
enh19523	2	11	0	13	0.48
enh19558	2	11	0	13	0.48
enh19590	2	11	0	13	0.48
enh19610	2	11	0	13	0.48
enh19617	2	11	0	13	0.48
enh19626	2	11	0	13	0.48
enh19629	2	11	0	13	0.48
enh19641	2	11	0	13	0.48
enh19654	2	11	0	13	0.48
enh19661	2	11	0	13	0.48
enh19674	2	11	0	13	0.48
enh19739	2	11	0	13	0.48
enh1974	2	11	0	13	0.48
enh19741	2	11	0	13	0.48
enh19798	2	11	0	13	0.48
enh19883	2	11	0	13	0.48
enh19895	2	11	0	13	0.48
enh199	2	11	0	13	0.48
enh19901	2	11	0	13	0.48
enh19902	2	11	0	13	0.48
enh19942	2	11	0	13	0.48
enh20017	2	11	0	13	0.48
enh20033	2	11	0	13	0.48
enh20079	2	11	0	13	0.48
enh20179	2	11	0	13	0.48
enh20186	2	11	0	13	0.48
enh20189	2	11	0	13	0.48
enh20192	2	11	0	13	0.48
enh20206	2	11	0	13	0.48
enh20217	2	11	0	13	0.48
enh20225	2	11	0	13	0.48
enh20237	2	11	0	13	0.48
enh20248	2	11	0	13	0.48
enh20259	2	11	0	13	0.48
enh20315	2	11	0	13	0.48
enh20324	2	11	0	13	0.48
enh20354	2	11	0	13	0.48
enh20394	2	11	0	13	0.48
enh20416	2	11	0	13	0.48
enh20423	2	11	0	13	0.48
enh20449	2	11	0	13	0.48
enh20457	2	11	0	13	0.48
enh20480	2	11	0	13	0.48
enh20481	2	11	0	13	0.48
enh20519	2	11	0	13	0.48
enh20527	2	11	0	13	0.48
enh20535	2	11	0	13	0.48
enh20545	2	11	0	13	0.48
enh20555	2	11	0	13	0.48
enh20575	2	11	0	13	0.48
enh20606	2	11	0	13	0.48
enh2067	2	11	0	13	0.48
enh20693	2	11	0	13	0.48
enh20698	2	11	0	13	0.48
enh20707	2	11	0	13	0.48
enh20737	2	11	0	13	0.48
enh20756	2	11	0	13	0.48
enh20780	2	11	0	13	0.48
enh20826	2	11	0	13	0.48
enh20894	2	11	0	13	0.48
enh20897	2	11	0	13	0.48
enh20908	2	11	0	13	0.48
enh20930	2	11	0	13	0.48
enh20931	2	11	0	13	0.48
enh20943	2	11	0	13	0.48
enh20945	2	11	0	13	0.48
enh20976	2	11	0	13	0.48
enh21007	2	11	0	13	0.48
enh21032	2	11	0	13	0.48
enh21040	2	11	0	13	0.48
enh21049	2	11	0	13	0.48
enh21058	2	11	0	13	0.48
enh21061	2	11	0	13	0.48
enh21062	2	11	0	13	0.48
enh21188	2	11	0	13	0.48
enh21205	2	11	0	13	0.48
enh21250	2	11	0	13	0.48
enh21269	2	11	0	13	0.48
enh21271	2	11	0	13	0.48
enh21291	2	11	0	13	0.48
enh21309	2	11	0	13	0.48
enh21340	2	11	0	13	0.48
enh21343	2	11	0	13	0.48
enh21347	2	11	0	13	0.48
enh21391	2	11	0	13	0.48
enh21424	2	11	0	13	0.48
enh21462	2	11	0	13	0.48
enh21511	2	11	0	13	0.48
enh21532	2	11	0	13	0.48
enh21542	2	11	0	13	0.48
enh2158	2	11	0	13	0.48
enh21591	2	11	0	13	0.48
enh21654	2	11	0	13	0.48
enh21674	2	11	0	13	0.48
enh2171	2	11	0	13	0.48
enh21719	2	11	0	13	0.48
enh21766	2	11	0	13	0.48
enh21814	2	11	0	13	0.48
enh21852	2	11	0	13	0.48
enh21853	2	11	0	13	0.48
enh21870	2	11	0	13	0.48
enh21877	2	11	0	13	0.48
enh21883	2	11	0	13	0.48
enh21885	2	11	0	13	0.48
enh21889	2	11	0	13	0.48
enh21890	2	11	0	13	0.48
enh21906	2	11	0	13	0.48
enh21923	2	11	0	13	0.48
enh21928	2	11	0	13	0.48
enh22032	2	11	0	13	0.48
enh22034	2	11	0	13	0.48
enh22051	2	11	0	13	0.48
enh2206	2	11	0	13	0.48
enh22065	2	11	0	13	0.48
enh2207	2	11	0	13	0.48
enh22070	2	11	0	13	0.48
enh22107	2	11	0	13	0.48
enh22143	2	11	0	13	0.48
enh22161	2	11	0	13	0.48
enh22187	2	11	0	13	0.48
enh2219	2	11	0	13	0.48
enh22192	2	11	0	13	0.48
enh2221	2	11	0	13	0.48
enh22220	2	11	0	13	0.48
enh22236	2	11	0	13	0.48
enh22257	2	11	0	13	0.48
enh2228	2	11	0	13	0.48
enh22305	2	11	0	13	0.48
enh22312	2	11	0	13	0.48
enh22321	2	11	0	13	0.48
enh22424	2	11	0	13	0.48
enh22440	2	11	0	13	0.48
enh22467	2	11	0	13	0.48
enh22472	2	11	0	13	0.48
enh22695	2	11	0	13	0.48
enh22746	2	11	0	13	0.48
enh22814	2	11	0	13	0.48
enh2284	2	11	0	13	0.48
enh22853	2	11	0	13	0.48
enh22870	2	11	0	13	0.48
enh22912	2	11	0	13	0.48
enh23030	2	11	0	13	0.48
enh23050	2	11	0	13	0.48
enh23063	2	11	0	13	0.48
enh23079	2	11	0	13	0.48
enh23096	2	11	0	13	0.48
enh23113	2	11	0	13	0.48
enh23213	2	11	0	13	0.48
enh23222	2	11	0	13	0.48
enh23224	2	11	0	13	0.48
enh23234	2	11	0	13	0.48
enh23239	2	11	0	13	0.48
enh23270	2	11	0	13	0.48
enh233	2	11	0	13	0.48
enh23323	2	11	0	13	0.48
enh23465	2	11	0	13	0.48
enh23467	2	11	0	13	0.48
enh23511	2	11	0	13	0.48
enh23576	2	11	0	13	0.48
enh23591	2	11	0	13	0.48
enh23615	2	11	0	13	0.48
enh23695	2	11	0	13	0.48
enh23713	2	11	0	13	0.48
enh23751	2	11	0	13	0.48
enh23757	2	11	0	13	0.48
enh23763	2	11	0	13	0.48
enh23775	2	11	0	13	0.48
enh23782	2	11	0	13	0.48
enh2379	2	11	0	13	0.48
enh23829	2	11	0	13	0.48
enh23922	2	11	0	13	0.48
enh2393	2	11	0	13	0.48
enh23948	2	11	0	13	0.48
enh23977	2	11	0	13	0.48
enh23993	2	11	0	13	0.48
enh240	2	11	0	13	0.48
enh24014	2	11	0	13	0.48
enh24132	2	11	0	13	0.48
enh24198	2	11	0	13	0.48
enh24201	2	11	0	13	0.48
enh24225	2	11	0	13	0.48
enh24286	2	11	0	13	0.48
enh24342	2	11	0	13	0.48
enh24379	2	11	0	13	0.48
enh24388	2	11	0	13	0.48
enh24402	2	11	0	13	0.48
enh24429	2	11	0	13	0.48
enh2444	2	11	0	13	0.48
enh24493	2	11	0	13	0.48
enh24506	2	11	0	13	0.48
enh24522	2	11	0	13	0.48
enh2458	2	11	0	13	0.48
enh24667	2	11	0	13	0.48
enh24685	2	11	0	13	0.48
enh24797	2	11	0	13	0.48
enh24805	2	11	0	13	0.48
enh24829	2	11	0	13	0.48
enh24924	2	11	0	13	0.48
enh24928	2	11	0	13	0.48
enh24980	2	11	0	13	0.48
enh25061	2	11	0	13	0.48
enh25078	2	11	0	13	0.48
enh2517	2	11	0	13	0.48
enh25189	2	11	0	13	0.48
enh25265	2	11	0	13	0.48
enh25304	2	11	0	13	0.48
enh25353	2	11	0	13	0.48
enh25457	2	11	0	13	0.48
enh25484	2	11	0	13	0.48
enh25499	2	11	0	13	0.48
enh25507	2	11	0	13	0.48
enh25526	2	11	0	13	0.48
enh25535	2	11	0	13	0.48
enh25544	2	11	0	13	0.48
enh25548	2	11	0	13	0.48
enh25550	2	11	0	13	0.48
enh25600	2	11	0	13	0.48
enh25632	2	11	0	13	0.48
enh25640	2	11	0	13	0.48
enh25651	2	11	0	13	0.48
enh25685	2	11	0	13	0.48
enh25697	2	11	0	13	0.48
enh25707	2	11	0	13	0.48
enh25708	2	11	0	13	0.48
enh25735	2	11	0	13	0.48
enh25738	2	11	0	13	0.48
enh25741	2	11	0	13	0.48
enh25758	2	11	0	13	0.48
enh25761	2	11	0	13	0.48
enh25821	2	11	0	13	0.48
enh25842	2	11	0	13	0.48
enh25844	2	11	0	13	0.48
enh25845	2	11	0	13	0.48
enh25862	2	11	0	13	0.48
enh25866	2	11	0	13	0.48
enh25898	2	11	0	13	0.48
enh25905	2	11	0	13	0.48
enh25964	2	11	0	13	0.48
enh25970	2	11	0	13	0.48
enh26007	2	11	0	13	0.48
enh26047	2	11	0	13	0.48
enh26056	2	11	0	13	0.48
enh2612	2	11	0	13	0.48
enh26122	2	11	0	13	0.48
enh26160	2	11	0	13	0.48
enh26170	2	11	0	13	0.48
enh262	2	11	0	13	0.48
enh26236	2	11	0	13	0.48
enh2628	2	11	0	13	0.48
enh26285	2	11	0	13	0.48
enh2632	2	11	0	13	0.48
enh26337	2	11	0	13	0.48
enh26351	2	11	0	13	0.48
enh26412	2	11	0	13	0.48
enh26458	2	11	0	13	0.48
enh26501	2	11	0	13	0.48
enh26523	2	11	0	13	0.48
enh26524	2	11	0	13	0.48
enh26563	2	11	0	13	0.48
enh26597	2	11	0	13	0.48
enh26688	2	11	0	13	0.48
enh2672	2	11	0	13	0.48
enh26804	2	11	0	13	0.48
enh2682	2	11	0	13	0.48
enh26822	2	11	0	13	0.48
enh26831	2	11	0	13	0.48
enh2687	2	11	0	13	0.48
enh26871	2	11	0	13	0.48
enh26899	2	11	0	13	0.48
enh26918	2	11	0	13	0.48
enh26925	2	11	0	13	0.48
enh26932	2	11	0	13	0.48
enh26937	2	11	0	13	0.48
enh26958	2	11	0	13	0.48
enh26975	2	11	0	13	0.48
enh27051	2	11	0	13	0.48
enh27074	2	11	0	13	0.48
enh27097	2	11	0	13	0.48
enh27098	2	11	0	13	0.48
enh27129	2	11	0	13	0.48
enh27141	2	11	0	13	0.48
enh27178	2	11	0	13	0.48
enh2721	2	11	0	13	0.48
enh27240	2	11	0	13	0.48
enh27257	2	11	0	13	0.48
enh2727	2	11	0	13	0.48
enh273	2	11	0	13	0.48
enh27305	2	11	0	13	0.48
enh27380	2	11	0	13	0.48
enh27430	2	11	0	13	0.48
enh27483	2	11	0	13	0.48
enh27489	2	11	0	13	0.48
enh2750	2	11	0	13	0.48
enh27507	2	11	0	13	0.48
enh27517	2	11	0	13	0.48
enh2755	2	11	0	13	0.48
enh27582	2	11	0	13	0.48
enh27593	2	11	0	13	0.48
enh27618	2	11	0	13	0.48
enh27637	2	11	0	13	0.48
enh27655	2	11	0	13	0.48
enh27670	2	11	0	13	0.48
enh2768	2	11	0	13	0.48
enh27694	2	11	0	13	0.48
enh27699	2	11	0	13	0.48
enh27710	2	11	0	13	0.48
enh27712	2	11	0	13	0.48
enh27738	2	11	0	13	0.48
enh27754	2	11	0	13	0.48
enh2786	2	11	0	13	0.48
enh27895	2	11	0	13	0.48
enh27943	2	11	0	13	0.48
enh27956	2	11	0	13	0.48
enh27957	2	11	0	13	0.48
enh27996	2	11	0	13	0.48
enh28065	2	11	0	13	0.48
enh28079	2	11	0	13	0.48
enh28106	2	11	0	13	0.48
enh28149	2	11	0	13	0.48
enh2816	2	11	0	13	0.48
enh28169	2	11	0	13	0.48
enh28223	2	11	0	13	0.48
enh28233	2	11	0	13	0.48
enh28266	2	11	0	13	0.48
enh28312	2	11	0	13	0.48
enh28326	2	11	0	13	0.48
enh2834	2	11	0	13	0.48
enh28370	2	11	0	13	0.48
enh28378	2	11	0	13	0.48
enh28379	2	11	0	13	0.48
enh28384	2	11	0	13	0.48
enh28388	2	11	0	13	0.48
enh28404	2	11	0	13	0.48
enh28423	2	11	0	13	0.48
enh28478	2	11	0	13	0.48
enh28538	2	11	0	13	0.48
enh28544	2	11	0	13	0.48
enh28552	2	11	0	13	0.48
enh28619	2	11	0	13	0.48
enh28632	2	11	0	13	0.48
enh28633	2	11	0	13	0.48
enh28729	2	11	0	13	0.48
enh2877	2	11	0	13	0.48
enh28796	2	11	0	13	0.48
enh28820	2	11	0	13	0.48
enh28842	2	11	0	13	0.48
enh28890	2	11	0	13	0.48
enh28914	2	11	0	13	0.48
enh28928	2	11	0	13	0.48
enh29100	2	11	0	13	0.48
enh29119	2	11	0	13	0.48
enh29131	2	11	0	13	0.48
enh29265	2	11	0	13	0.48
enh29310	2	11	0	13	0.48
enh29320	2	11	0	13	0.48
enh29335	2	11	0	13	0.48
enh29358	2	11	0	13	0.48
enh29440	2	11	0	13	0.48
enh29451	2	11	0	13	0.48
enh29502	2	11	0	13	0.48
enh29521	2	11	0	13	0.48
enh29577	2	11	0	13	0.48
enh29583	2	11	0	13	0.48
enh29617	2	11	0	13	0.48
enh29707	2	11	0	13	0.48
enh29725	2	11	0	13	0.48
enh29742	2	11	0	13	0.48
enh29750	2	11	0	13	0.48
enh29780	2	11	0	13	0.48
enh29806	2	11	0	13	0.48
enh29828	2	11	0	13	0.48
enh29897	2	11	0	13	0.48
enh29905	2	11	0	13	0.48
enh29945	2	11	0	13	0.48
enh29949	2	11	0	13	0.48
enh29956	2	11	0	13	0.48
enh2996	2	11	0	13	0.48
enh2997	2	11	0	13	0.48
enh2998	2	11	0	13	0.48
enh30054	2	11	0	13	0.48
enh3012	2	11	0	13	0.48
enh30140	2	11	0	13	0.48
enh30207	2	11	0	13	0.48
enh30213	2	11	0	13	0.48
enh30244	2	11	0	13	0.48
enh30248	2	11	0	13	0.48
enh3026	2	11	0	13	0.48
enh30272	2	11	0	13	0.48
enh3034	2	11	0	13	0.48
enh30385	2	11	0	13	0.48
enh30411	2	11	0	13	0.48
enh30427	2	11	0	13	0.48
enh30440	2	11	0	13	0.48
enh30490	2	11	0	13	0.48
enh3052	2	11	0	13	0.48
enh30521	2	11	0	13	0.48
enh30531	2	11	0	13	0.48
enh3056	2	11	0	13	0.48
enh30585	2	11	0	13	0.48
enh30611	2	11	0	13	0.48
enh30629	2	11	0	13	0.48
enh3063	2	11	0	13	0.48
enh3064	2	11	0	13	0.48
enh30640	2	11	0	13	0.48
enh30690	2	11	0	13	0.48
enh30722	2	11	0	13	0.48
enh30738	2	11	0	13	0.48
enh30739	2	11	0	13	0.48
enh30743	2	11	0	13	0.48
enh30758	2	11	0	13	0.48
enh30801	2	11	0	13	0.48
enh30809	2	11	0	13	0.48
enh30842	2	11	0	13	0.48
enh30846	2	11	0	13	0.48
enh3088	2	11	0	13	0.48
enh30881	2	11	0	13	0.48
enh3089	2	11	0	13	0.48
enh309	2	11	0	13	0.48
enh30959	2	11	0	13	0.48
enh30966	2	11	0	13	0.48
enh3097	2	11	0	13	0.48
enh3100	2	11	0	13	0.48
enh31047	2	11	0	13	0.48
enh31062	2	11	0	13	0.48
enh3107	2	11	0	13	0.48
enh31070	2	11	0	13	0.48
enh31071	2	11	0	13	0.48
enh31077	2	11	0	13	0.48
enh3109	2	11	0	13	0.48
enh31091	2	11	0	13	0.48
enh31097	2	11	0	13	0.48
enh31103	2	11	0	13	0.48
enh31139	2	11	0	13	0.48
enh31144	2	11	0	13	0.48
enh31191	2	11	0	13	0.48
[truncated: 17,326 more rows]

## Sheet: candidate eccEnhancer
chrom	start	end	sample	enhancer_label	eccDNA location
chr6	564230	568267	JXM-8	enh9947	chr6:564230-568267
chr6	566020	567809	JXM-11	enh9947	chr6:566020-567809
chr6	566638	568740	JXM-1	enh9947	chr6:566638-568740
chr6	566980	568294	JXM-12	enh9947	chr6:566980-568294
chr6	567069	568093	JXM-3	enh9947	chr6:567069-568093
chr3	44600431	44603550	JXM-5	enh8271	chr3:44600431-44603550
chr3	44600545	44603830	JXM-11	enh8271	chr3:44600545-44603830
chr3	44601975	44603149	JXM-1	enh8271	chr3:44601975-44603149
chr3	44602059	44603356	JXM-3	enh8271	chr3:44602059-44603356
chr3	44602164	44602934	JXM-12	enh8271	chr3:44602164-44602934
chr20	53737000	53737783	JXM-5	enh7670	chr20:53737000-53737783
chr20	53737001	53737783	JXM-5	enh7670	chr20:53737001-53737783
chr20	53737195	53737783	JXM-8	enh7670	chr20:53737195-53737783
chr20	53737348	53737719	JXM-12	enh7670	chr20:53737348-53737719
chr20	53737348	53737719	JXM-1	enh7670	chr20:53737348-53737719
chr20	53737352	53738178	JXM-3	enh7670	chr20:53737352-53738178
chr2	8370228	8370572	JXM-7	enh6179	chr2:8370228-8370572
chr2	8370260	8370617	JXM-7	enh6179	chr2:8370260-8370617
chr2	8370342	8370711	JXM-6	enh6179	chr2:8370342-8370711
chr2	8370342	8370751	JXM-12	enh6179	chr2:8370342-8370751
chr2	8370342	8371033	JXM-4	enh6179	chr2:8370342-8371033
chr2	8370343	8370672	JXM-4	enh6179	chr2:8370343-8370672
chr2	8370343	8372011	JXM-5	enh6179	chr2:8370343-8372011
chr2	8370344	8370735	JXM-12	enh6179	chr2:8370344-8370735
chr17	80773252	80774618	JXM-11	enh5127	chr17:80773252-80774618
chr17	80773605	80775153	JXM-2	enh5127	chr17:80773605-80775153
chr17	80773806	80774596	JXM-6	enh5127	chr17:80773806-80774596
chr17	80773927	80775114	JXM-1	enh5127	chr17:80773927-80775114
chr17	80773974	80774625	JXM-3	enh5127	chr17:80773974-80774625
chr17	61260094	61260664	JXM-7	enh4912	chr17:61260094-61260664
chr17	61260259	61262427	JXM-5	enh4912	chr17:61260259-61262427
chr17	61260347	61260962	JXM-1	enh4912	chr17:61260347-61260962
chr17	61260476	61260932	JXM-11	enh4912	chr17:61260476-61260932
chr17	61260477	61260690	JXM-1	enh4912	chr17:61260477-61260690
chr17	61260523	61261190	JXM-10	enh4912	chr17:61260523-61261190
chr15	67784631	67786452	JXM-3	enh3841	chr15:67784631-67786452
chr15	67785159	67786618	JXM-11	enh3841	chr15:67785159-67786618
chr15	67785723	67786449	JXM-7	enh3841	chr15:67785723-67786449
chr15	67785786	67786732	JXM-4	enh3841	chr15:67785786-67786732
chr15	67785881	67787048	JXM-8	enh3841	chr15:67785881-67787048
chr15	67785882	67787048	JXM-8	enh3841	chr15:67785882-67787048
chr1	8154714	8156406	JXM-11	enh36425	chr1:8154714-8156406
chr1	8154963	8156115	JXM-2	enh36425	chr1:8154963-8156115
chr1	8155213	8155912	JXM-12	enh36425	chr1:8155213-8155912
chr1	8155366	8156401	JXM-3	enh36425	chr1:8155366-8156401
chr1	8155673	8156040	JXM-1	enh36425	chr1:8155673-8156040
chr1	8155673	8156614	JXM-6	enh36425	chr1:8155673-8156614
chr3	161314627	161315402	JXM-4	enh34051	chr3:161314627-161315402
chr3	161315005	161315726	JXM-6	enh34051	chr3:161315005-161315726
chr3	161315068	161315724	JXM-12	enh34051	chr3:161315068-161315724
chr3	161315069	161316086	JXM-1	enh34051	chr3:161315069-161316086
chr3	161315070	161315593	JXM-5	enh34051	chr3:161315070-161315593
chr20	31710543	31711338	JXM-1	enh33306	chr20:31710543-31711338
chr20	31710757	31711886	JXM-10	enh33306	chr20:31710757-31711886
chr20	31710804	31711392	JXM-8	enh33306	chr20:31710804-31711392
chr20	31710804	31711530	JXM-11	enh33306	chr20:31710804-31711530
chr20	31710890	31711114	JXM-8	enh33306	chr20:31710890-31711114
chr20	31710898	31711453	JXM-1	enh33306	chr20:31710898-31711453
chr20	31710945	31711128	JXM-13	enh33306	chr20:31710945-31711128
chr20	31710965	31711724	JXM-1	enh33306	chr20:31710965-31711724
chr17	73201035	73210518	JXM-9	enh32140	chr17:73201035-73210518
chr17	73203678	73204893	JXM-11	enh32140	chr17:73203678-73204893
chr17	73203741	73204793	JXM-1	enh32140	chr17:73203741-73204793
chr17	73203898	73205644	JXM-8	enh32140	chr17:73203898-73205644
chr17	73203899	73204440	JXM-12	enh32140	chr17:73203899-73204440
chr13	50130879	50138178	JXM-9	enh3050	chr13:50130879-50138178
chr13	50132262	50132937	JXM-4	enh3050	chr13:50132262-50132937
chr13	50132622	50132957	JXM-1	enh3050	chr13:50132622-50132957
chr13	50132623	50133285	JXM-3	enh3050	chr13:50132623-50133285
chr13	50132623	50133428	JXM-5	enh3050	chr13:50132623-50133428
chr13	50132626	50134792	JXM-3	enh3050	chr13:50132626-50134792
chr8	117998792	118004857	JXM-9	enh28725	chr8:117998792-118004857
chr8	118000285	118001206	JXM-8	enh28725	chr8:118000285-118001206
chr8	118000462	118001249	JXM-1	enh28725	chr8:118000462-118001249
chr8	118000582	118002726	JXM-12	enh28725	chr8:118000582-118002726
chr8	118000689	118001448	JXM-10	enh28725	chr8:118000689-118001448
chr1	220691552	220692135	JXM-10	enh25029	chr1:220691552-220692135
chr1	220691602	220691960	JXM-11	enh25029	chr1:220691602-220691960
chr1	220691622	220692226	JXM-12	enh25029	chr1:220691622-220692226
chr1	220691623	220692014	JXM-3	enh25029	chr1:220691623-220692014
chr1	220691658	220692056	JXM-3	enh25029	chr1:220691658-220692056
chr1	220691672	220692053	JXM-9	enh25029	chr1:220691672-220692053
chr7	18352498	18354871	JXM-1	enh24343	chr7:18352498-18354871
chr7	18352619	18354543	JXM-3	enh24343	chr7:18352619-18354543
chr7	18352681	18353965	JXM-3	enh24343	chr7:18352681-18353965
chr7	18352740	18354030	JXM-11	enh24343	chr7:18352740-18354030
chr7	18352982	18354175	JXM-12	enh24343	chr7:18352982-18354175
chr7	18353135	18353909	JXM-1	enh24343	chr7:18353135-18353909
chr7	18353356	18356256	JXM-4	enh24343	chr7:18353356-18356256
chr3	122081279	122081833	JXM-10	enh24012	chr3:122081279-122081833
chr3	122081314	122082134	JXM-7	enh24012	chr3:122081314-122082134
chr3	122081407	122082024	JXM-11	enh24012	chr3:122081407-122082024
chr3	122081428	122081987	JXM-7	enh24012	chr3:122081428-122081987
chr3	122081539	122081940	JXM-4	enh24012	chr3:122081539-122081940
chr3	122081616	122081865	JXM-12	enh24012	chr3:122081616-122081865
chr9	95979902	95981983	JXM-1	enh22307	chr9:95979902-95981983
chr9	95980073	95982721	JXM-8	enh22307	chr9:95980073-95982721
chr9	95981417	95982018	JXM-7	enh22307	chr9:95981417-95982018
chr9	95981677	95982218	JXM-12	enh22307	chr9:95981677-95982218
chr9	95981762	95982347	JXM-5	enh22307	chr9:95981762-95982347
chr9	77738462	77741088	JXM-4	enh22245	chr9:77738462-77741088
chr9	77738519	77740439	JXM-8	enh22245	chr9:77738519-77740439
chr9	77738935	77741198	JXM-1	enh22245	chr9:77738935-77741198
chr9	77739437	77740091	JXM-4	enh22245	chr9:77739437-77740091
chr9	77739437	77740564	JXM-12	enh22245	chr9:77739437-77740564
chr9	77739438	77739802	JXM-11	enh22245	chr9:77739438-77739802
chr6	53615328	53624785	JXM-9	enh20859	chr6:53615328-53624785
chr6	53623348	53625395	JXM-10	enh20859	chr6:53623348-53625395
chr6	53624033	53624786	JXM-4	enh20859	chr6:53624033-53624786
chr6	53624198	53624808	JXM-5	enh20859	chr6:53624198-53624808
chr6	53624198	53624816	JXM-7	enh20859	chr6:53624198-53624816
chr20	53737000	53737783	JXM-5	enh18758	chr20:53737000-53737783
chr20	53737001	53737783	JXM-5	enh18758	chr20:53737001-53737783
chr20	53737195	53737783	JXM-8	enh18758	chr20:53737195-53737783
chr20	53737348	53737719	JXM-12	enh18758	chr20:53737348-53737719
chr20	53737348	53737719	JXM-1	enh18758	chr20:53737348-53737719
chr20	53737352	53738178	JXM-3	enh18758	chr20:53737352-53738178
chr20	31710543	31711338	JXM-1	enh18598	chr20:31710543-31711338
chr20	31710757	31711886	JXM-10	enh18598	chr20:31710757-31711886
chr20	31710804	31711392	JXM-8	enh18598	chr20:31710804-31711392
chr20	31710804	31711530	JXM-11	enh18598	chr20:31710804-31711530
chr20	31710890	31711114	JXM-8	enh18598	chr20:31710890-31711114
chr20	31710898	31711453	JXM-1	enh18598	chr20:31710898-31711453
chr20	31710945	31711128	JXM-13	enh18598	chr20:31710945-31711128
chr20	31710965	31711724	JXM-1	enh18598	chr20:31710965-31711724
chr17	80773252	80774618	JXM-11	enh17178	chr17:80773252-80774618
chr17	80773605	80775153	JXM-2	enh17178	chr17:80773605-80775153
chr17	80773806	80774596	JXM-6	enh17178	chr17:80773806-80774596
chr17	80773927	80775114	JXM-1	enh17178	chr17:80773927-80775114
chr17	80773974	80774625	JXM-3	enh17178	chr17:80773974-80774625
chr12	83026193	83029529	JXM-2	enh15455	chr12:83026193-83029529
chr12	83028503	83029776	JXM-4	enh15455	chr12:83028503-83029776
chr12	83028855	83029586	JXM-12	enh15455	chr12:83028855-83029586
chr12	83028949	83030457	JXM-9	enh15455	chr12:83028949-83030457
chr12	83029023	83030013	JXM-5	enh15455	chr12:83029023-83030013
chr1	209380815	209385851	JXM-11	enh14187	chr1:209380815-209385851
chr1	209383105	209385992	JXM-12	enh14187	chr1:209383105-209385992
chr1	209383341	209384475	JXM-3	enh14187	chr1:209383341-209384475
chr1	209383343	209384475	JXM-3	enh14187	chr1:209383343-209384475
chr1	209383527	209384467	JXM-3	enh14187	chr1:209383527-209384467
chr1	209383683	209384406	JXM-13	enh14187	chr1:209383683-209384406
chr1	209383797	209384206	JXM-7	enh14187	chr1:209383797-209384206
chr9	77738462	77741088	JXM-4	enh12739	chr9:77738462-77741088
chr9	77738519	77740439	JXM-8	enh12739	chr9:77738519-77740439
chr9	77738935	77741198	JXM-1	enh12739	chr9:77738935-77741198
chr9	77739437	77740091	JXM-4	enh12739	chr9:77739437-77740091
chr9	77739437	77740564	JXM-12	enh12739	chr9:77739437-77740564
chr9	77739438	77739802	JXM-11	enh12739	chr9:77739438-77739802
chr8	132988153	133005084	JXM-9	enh12439	chr8:132988153-133005084
chr8	132992631	133000857	JXM-3	enh12439	chr8:132992631-133000857
chr8	132999978	133000667	JXM-2	enh12439	chr8:132999978-133000667
chr8	133000042	133000636	JXM-8	enh12439	chr8:133000042-133000636
chr8	133000197	133000955	JXM-11	enh12439	chr8:133000197-133000955
chr8	29390071	29391021	JXM-1	enh11816	chr8:29390071-29391021
chr8	29390092	29391774	JXM-1	enh11816	chr8:29390092-29391774
chr8	29390406	29390792	JXM-13	enh11816	chr8:29390406-29390792
chr8	29390426	29390791	JXM-2	enh11816	chr8:29390426-29390791
chr8	29390542	29391759	JXM-11	enh11816	chr8:29390542-29391759
chr8	29390545	29395053	JXM-9	enh11816	chr8:29390545-29395053
chr7	18352498	18354871	JXM-1	enh10913	chr7:18352498-18354871
chr7	18352619	18354543	JXM-3	enh10913	chr7:18352619-18354543
chr7	18352681	18353965	JXM-3	enh10913	chr7:18352681-18353965
chr7	18352740	18354030	JXM-11	enh10913	chr7:18352740-18354030
chr7	18352982	18354175	JXM-12	enh10913	chr7:18352982-18354175
chr7	18353135	18353909	JXM-1	enh10913	chr7:18353135-18353909
chr7	18353356	18356256	JXM-4	enh10913	chr7:18353356-18356256

## Sheet: enhancer in stomach cell lines
enhancer ID	chr	start	end	associated_gene-4DGenome	Cell(s) detected the associated gene(s) in 4DGenome	Detection_method(s)	Technique for enhancer detection	Cell type of the enhancer	Genome	Data source for enhancer detection	Enhancer expression in log2-transformed number of reads per bp (log2 density)			Technique for enhancer detection	Cell type of the enhancer	Genome	Data source for enhancer detection	Enhancer expression in log2-transformed number of reads per bp (log2 density)
enh1	chr1	839741	840250	839788	Y	NA	SAMD11	NA	NA	NA	NA	SAMD11	18010	CAGE	ECC10	hg19	FANTOM5	0.187749
enh2	chr1	840753	841210	840812	Y	NA	SAMD11	NA	NA	NA	NA	SAMD11	17050	CAGE	ECC10	hg19	FANTOM5	0.563247
enh3	chr1	845485	845678	845582	Y	NA	SAMD11,NOC2L,KLHL17	NA	NA	NA	NA	SAMD11	12582	CAGE	ECC10	hg19	FANTOM5	0.187749
enh4	chr1	855764	856157	855856	Y	NA	SAMD11,NOC2L,KLHL17,PLEKHN1	NA	NA	NA	NA	SAMD11	2103	CAGE	ECC10	hg19	FANTOM5	0.375498
enh5	chr1	858256	858648	858448	Y	SAMD11	NOC2L,KLHL17,PLEKHN1	NA	NA	NA	NA	SAMD11	0	CAGE	ECC10	hg19	FANTOM5	0.187749
enh6	chr1	936652	937138	936860	Y	NA	NOC2L,KLHL17,PLEKHN1,HES4,ISG15,AGRN	C1orf170	K562	ChIA-PET	22265404	HES4	3100	CAGE	ECC10	hg19	FANTOM5	0.187749
enh7	chr1	941791	942135	942082	Y	HES4	NOC2L,KLHL17,PLEKHN1,HES4,ISG15,AGRN	ISG15,AGRN	K562,MCF7	ChIA-PET	22265404	ISG15	4668	CAGE	ECC10	hg19	FANTOM5	0.187749
enh8	chr1	993498	993878	993664	Y	NA	ISG15,AGRN,RP11-465B22.3	NA	NA	NA	NA	RP11-465B22.3	384	CAGE	ECC10	hg19	FANTOM5	0.187749
enh9	chr1	994198	994452	994303	Y	NA	ISG15,AGRN,RP11-465B22.3	NA	NA	NA	NA	RP11-465B22.3	1084	CAGE	ECC10	hg19	FANTOM5	0.187749
enh10	chr1	1004646	1004986	1004766	Y	NA	RP11-465B22.3,C1orf159	NA	NA	NA	NA	RP11-465B22.3	11532	CAGE	ECC10	hg19	FANTOM5	1.68974
enh11	chr1	1143531	1144198	1143599	Y	MIB2,LOC441869,TNFRSF18,TNFRSF4	SDF4,B3GALT6	NA	NA	NA	NA	SDF4	21213	CAGE	ECC10	hg19	FANTOM5	1.31424
enh12	chr1	1265677	1265980	1265829	Y	NA	PUSL1,ACAP3,CPSF3L,GLTPD1,DVL1,AURKAIP1	NA	NA	NA	NA	GLTPD1	7541	CAGE	ECC10	hg19	FANTOM5	0.187749
enh13	chr1	1294735	1294982	1294877	Y	NA	CPSF3L,GLTPD1,DVL1,AURKAIP1,CCNL2,MRPL20	NA	NA	NA	NA	DVL1	12005	CAGE	ECC10	hg19	FANTOM5	0.375498
enh14	chr1	1295535	1296332	1296026	Y	MIB2,CCNL2,C1orf70,ACAP3,MXRA8	CPSF3L,GLTPD1,DVL1,AURKAIP1,CCNL2,MRPL20	NA	NA	NA	NA	AURKAIP1	12543	CAGE	ECC10	hg19	FANTOM5	6.00797
enh15	chr1	1368471	1368786	1368620	Y	RNF223,DVL1,NADK,LOC441869,TMEM88B,VWA1	CCNL2,MRPL20,ANKRD65,TMEM88B,VWA1,ATAD3B	NA	NA	NA	NA	VWA1	230	CAGE	ECC10	hg19	FANTOM5	0.938745
enh16	chr1	1714020	1714715	1714566	Y	SKI,CDK11B,CDK11A,NADK,GNB1	SLC35E2,NADK	NA	NA	NA	NA	NADK	4124	CAGE	ECC10	hg19	FANTOM5	0.187749
enh17	chr1	1744250	1744609	1744432	Y	NA	NADK	NA	NA	NA	NA	NADK	34354	CAGE	ECC10	hg19	FANTOM5	0.187749
enh18	chr1	1793829	1793862	1793845	Y	CDK11B,CDK11A	GNB1	NA	NA	NA	NA	GNB1	26633	CAGE	ECC10	hg19	FANTOM5	0.187749
enh19	chr1	1803114	1803303	1803274	Y	NA	GNB1,TMEM52	NADK	IMR90	Hi-C	24141950	GNB1	17192	CAGE	ECC10	hg19	FANTOM5	0.563247
enh20	chr1	1840449	1840835	1840668	Y	SKI,ATAD3B,C1orf70,MIB2,MIB2,PRKCZ,GABRD	GNB1,TMEM52	NA	NA	NA	NA	TMEM52	7877	CAGE	ECC10	hg19	FANTOM5	1.50199
enh21	chr1	2245775	2246116	2245876	Y	NA	NA	NA	NA	NA	NA	MORN1	75030	CAGE	ECC10	hg19	FANTOM5	0.375498
enh22	chr1	2477415	2477971	2477660	Y	NA	PANK4,FAM213B	NA	NA	NA	NA	PANK4	21376	CAGE	ECC10	hg19	FANTOM5	1.68974
enh23	chr1	2478276	2478817	2478474	Y	SKI,PANK4,TNFRSF14	PANK4,FAM213B	NA	NA	NA	NA	PANK4	22237	CAGE	ECC10	hg19	FANTOM5	0.563247
enh24	chr1	2509702	2510198	2509855	Y	SKI,TNFRSF14	FAM213B	NA	NA	NA	NA	FAM213B	5732	CAGE	ECC10	hg19	FANTOM5	0.187749
enh25	chr1	2574079	2574144	2574101	Y	NA	NA	NA	NA	NA	NA	FAM213B	58149	CAGE	ECC10	hg19	FANTOM5	0.375498
enh26	chr1	2574343	2574764	2574705	Y	MORN1,PANK4,ACTRT2,MMEL1	NA	NA	NA	NA	NA	FAM213B	58413	CAGE	ECC10	hg19	FANTOM5	2.44074
enh27	chr1	3086923	3087330	3087113	Y	PRDM16	NA	NA	NA	NA	NA	ARHGEF16	281660	CAGE	ECC10	hg19	FANTOM5	0.187749
enh28	chr1	3229711	3230157	3229865	Y	NA	NA	NA	NA	NA	NA	ARHGEF16	138833	CAGE	ECC10	hg19	FANTOM5	0.187749
enh29	chr1	3817648	3818071	3817969	Y	LRRC47	CEP104,DFFB,C1orf174	NA	NA	NA	NA	C1orf174	2791	CAGE	ECC10	hg19	FANTOM5	0.375498
enh30	chr1	6053603	6054107	6053839	Y	CHD5,KCNAB2,KCNAB2,KCNAB2,KCNAB2	NPHP4	NA	NA	NA	NA	NPHP4	3070	CAGE	ECC10	hg19	FANTOM5	0.187749
enh31	chr1	6221566	6221669	6221628	Y	PLEKHG5,CHD5	CHD5,RNF207,RPL22	NA	NA	NA	NA	CHD5	16514	CAGE	ECC10	hg19	FANTOM5	0.187749
enh32	chr1	6301988	6302384	6302218	Y	NA	RNF207,RPL22,ICMT,GPR153	NA	NA	NA	NA	ICMT	7956	CAGE	ECC10	hg19	FANTOM5	0.187749
enh33	chr1	6319998	6320272	6320169	Y	NA	ICMT,GPR153	NA	NA	NA	NA	GPR153	963	CAGE	ECC10	hg19	FANTOM5	0.375498
enh34	chr1	6321567	6321961	6321896	Y	THAP3,THAP3,GPR153	ICMT,GPR153	NA	NA	NA	NA	GPR153	2532	CAGE	ECC10	hg19	FANTOM5	0.187749
enh35	chr1	6359789	6360186	6359999	Y	NPHP4,THAP3,THAP3	GPR153	NA	NA	NA	NA	GPR153	40754	CAGE	ECC10	hg19	FANTOM5	0.187749
enh36	chr1	6451759	6451831	6451795	Y	NA	ACOT7,HES2,ESPN	NA	NA	NA	NA	ACOT7	620	CAGE	ECC10	hg19	FANTOM5	0.187749
enh37	chr1	6661008	6661639	6661311	Y	ZBTB48,KLHL21	NOL9,ZBTB48,PHF13,KLHL21,THAP3	NA	NA	NA	NA	PHF13	10106	CAGE	ECC10	hg19	FANTOM5	0.187749
enh38	chr1	6943772	6944262	6943813	Y	NA	NA	NA	NA	NA	NA	CAMTA1	100388	CAGE	ECC10	hg19	FANTOM5	0.563247
enh39	chr1	7177733	7177848	7177794	Y	NA	NA	NA	NA	NA	NA	RNU1-8P	99572	CAGE	ECC10	hg19	FANTOM5	0.187749
enh40	chr1	7207208	7207593	7207350	Y	NA	NA	NA	NA	NA	NA	RNU1-8P	69827	CAGE	ECC10	hg19	FANTOM5	0.750996
enh41	chr1	7327634	7328033	7327873	Y	NA	NA	NA	NA	NA	NA	RNU1-8P	50214	CAGE	ECC10	hg19	FANTOM5	0.187749
enh42	chr1	7359415	7359679	7359556	Y	NA	NA	NA	NA	NA	NA	RNU1-8P	81995	CAGE	ECC10	hg19	FANTOM5	0.187749
enh43	chr1	7489736	7490127	7489932	Y	NA	NA	NA	NA	NA	NA	RNU1-8P	212316	CAGE	ECC10	hg19	FANTOM5	0.187749
enh44	chr1	7531062	7531540	7531160	Y	PARK7	NA	NA	NA	NA	NA	RNU1-8P	253642	CAGE	ECC10	hg19	FANTOM5	0.187749
enh45	chr1	7540504	7540548	7540528	Y	NA	NA	NA	NA	NA	NA	RNU1-8P	263084	CAGE	ECC10	hg19	FANTOM5	0.563247
enh46	chr1	7551468	7551846	7551701	Y	NA	NA	NA	NA	NA	NA	RNU1-8P	274048	CAGE	ECC10	hg19	FANTOM5	0.750996
enh47	chr1	7558449	7558725	7558667	Y	PER3	NA	NA	NA	NA	NA	VAMP3	270604	CAGE	ECC10	hg19	FANTOM5	0.375498
enh48	chr1	7728673	7728970	7728748	Y	PER3	NA	NA	NA	NA	NA	VAMP3	100359	CAGE	ECC10	hg19	FANTOM5	0.375498
enh49	chr1	7729547	7729971	7729640	Y	NA	NA	NA	NA	NA	NA	VAMP3	99358	CAGE	ECC10	hg19	FANTOM5	3.75498
enh50	chr1	7764543	7764931	7764717	Y	PER3	NA	NA	NA	NA	NA	VAMP3	64398	CAGE	ECC10	hg19	FANTOM5	13.1424
enh51	chr1	7843556	7843653	7843585	Y	PER3	VAMP3,PER3	NA	NA	NA	NA	PER3	1176	CAGE	ECC10	hg19	FANTOM5	0.563247
enh52	chr1	8054249	8054565	8054423	Y	NA	PARK7,ERRFI1,RP11-431K24.1	NA	NA	NA	NA	ERRFI1	29803	CAGE	ECC10	hg19	FANTOM5	0.187749
enh53	chr1	8070132	8070398	8070299	Y	PER3,SLC45A1,ERRFI1	ERRFI1,RP11-431K24.1	NA	NA	NA	NA	ERRFI1	13970	CAGE	ECC10	hg19	FANTOM5	0.563247
enh54	chr1	8187563	8187834	8187771	Y	VAMP3,TNFRSF9	NA	ERRFI1,SLC45A1,RERE	IMR90	Hi-C	24141950	RNU1-7P	76823	CAGE	ECC10	hg19	FANTOM5	0.187749
enh55	chr1	8229904	8230047	8229996	Y	NA	RNU1-7P	ERRFI1,SLC45A1	IMR90	Hi-C	24141950	RNU1-7P	34610	CAGE	ECC10	hg19	FANTOM5	0.563247
enh56	chr1	8445817	8446112	8445964	Y	RERE	NA	NA	NA	NA	NA	SLC45A1	69931	CAGE	ECC10	hg19	FANTOM5	0.187749
enh57	chr1	8499087	8499228	8499177	Y	NA	NA	NA	NA	NA	NA	SLC45A1	123201	CAGE	ECC10	hg19	FANTOM5	1.12649
enh58	chr1	8571636	8571856	8571737	Y	SLC45A1,RERE	NA	NA	NA	NA	NA	SLC45A1	195750	CAGE	ECC10	hg19	FANTOM5	0.187749
enh59	chr1	8686491	8686867	8686745	Y	RERE	NA	NA	NA	NA	NA	RERE	188835	CAGE	ECC10	hg19	FANTOM5	0.375498
enh60	chr1	8690020	8690153	8690087	Y	NA	NA	NA	NA	NA	NA	RERE	185549	CAGE	ECC10	hg19	FANTOM5	0.187749
enh61	chr1	8724042	8724475	8724233	Y	NA	NA	NA	NA	NA	NA	RERE	151227	CAGE	ECC10	hg19	FANTOM5	0.187749
enh62	chr1	8849339	8849636	8849462	Y	NA	RERE	NA	NA	NA	NA	RERE	26066	CAGE	ECC10	hg19	FANTOM5	0.187749
enh63	chr1	8875055	8875165	8875110	Y	NA	RERE	NA	NA	NA	NA	RERE	537	CAGE	ECC10	hg19	FANTOM5	0.563247
enh64	chr1	8953388	8953557	8953428	Y	NA	ENO1	NA	NA	NA	NA	ENO1	16080	CAGE	ECC10	hg19	FANTOM5	0.375498
enh65	chr1	9261625	9261944	9261679	Y	NA	RP3-510D11.2,H6PD	SLC2A7,SLC25A33,SPSB1,H6PD,TMEM201,MIR34A,GPR157,PIK3CD	IMR90	Hi-C	24141950	RP3-510D11.2	21362	CAGE	ECC10	hg19	FANTOM5	0.187749
enh66	chr1	9298798	9298942	9298853	Y	NA	H6PD	NA	NA	NA	NA	H6PD	5964	CAGE	ECC10	hg19	FANTOM5	0.375498
enh67	chr1	9318130	9318195	9318182	Y	NA	H6PD,SPSB1	NA	NA	NA	NA	H6PD	25296	CAGE	ECC10	hg19	FANTOM5	0.187749
enh68	chr1	9488839	9489227	9489154	Y	NA	NA	SPSB1,SLC25A33,H6PD,MIR34A,GPR157	IMR90	Hi-C	24141950	SLC25A33	108314	CAGE	ECC10	hg19	FANTOM5	0.563247
enh69	chr1	9760502	9760837	9760631	Y	NA	RP11-558F24.4	NA	NA	NA	NA	RP11-558F24.4	14889	CAGE	ECC10	hg19	FANTOM5	0.187749
enh70	chr1	9840833	9841244	9840865	Y	NA	CLSTN1	NA	NA	NA	NA	CLSTN1	41340	CAGE	ECC10	hg19	FANTOM5	0.187749
enh71	chr1	9889535	9889880	9889709	Y	KIF1B	CLSTN1	NA	NA	NA	NA	CLSTN1	6951	CAGE	ECC10	hg19	FANTOM5	0.375498
enh72	chr1	9960528	9960713	9960585	Y	NA	CTNNBIP1,LZIC,NMNAT1	NA	NA	NA	NA	CTNNBIP1	7681	CAGE	ECC10	hg19	FANTOM5	0.563247
enh73	chr1	10245595	10245867	10245731	Y	NA	KIF1B	NA	NA	NA	NA	KIF1B	22996	CAGE	ECC10	hg19	FANTOM5	0.187749
enh74	chr1	10700424	10700580	10700499	Y	NA	NA	NA	NA	NA	NA	CASZ1	154127	CAGE	ECC10	hg19	FANTOM5	0.375498
enh75	chr1	10723795	10723954	10723885	Y	NA	NA	NA	NA	NA	NA	CASZ1	130753	CAGE	ECC10	hg19	FANTOM5	0.375498
enh76	chr1	10745709	10746041	10745880	Y	NA	NA	NA	NA	NA	NA	CASZ1	108666	CAGE	ECC10	hg19	FANTOM5	1.50199
enh77	chr1	10849807	10850141	10849963	Y	ANGPTL7,CASZ1	CASZ1	NA	NA	NA	NA	CASZ1	4566	CAGE	ECC10	hg19	FANTOM5	0.187749
enh78	chr1	10853772	10853865	10853819	Y	NA	CASZ1	NA	NA	NA	NA	CASZ1	842	CAGE	ECC10	hg19	FANTOM5	0.938745
enh79	chr1	10853986	10854555	10854168	Y	ANGPTL7,CASZ1	CASZ1	NA	NA	NA	NA	CASZ1	152	CAGE	ECC10	hg19	FANTOM5	0.563247
enh80	chr1	10926873	10927035	10926954	Y	NA	NA	PEX14,CASZ1,APITD1-CORT,C1orf127	IMR90	Hi-C	24141950	CASZ1	72166	CAGE	ECC10	hg19	FANTOM5	0.187749
enh81	chr1	10927237	10927380	10927309	Y	CASZ1	NA	PEX14,CASZ1,APITD1-CORT,C1orf127	IMR90	Hi-C	24141950	CASZ1	72530	CAGE	ECC10	hg19	FANTOM5	0.187749
enh82	chr1	10997518	10997835	10997575	Y	CASZ1	NA	NA	NA	NA	NA	TARDBP	72579	CAGE	ECC10	hg19	FANTOM5	1.12649
enh83	chr1	11218028	11218196	11218080	Y	NA	NA	NA	NA	NA	NA	EXOSC10	60090	CAGE	ECC10	hg19	FANTOM5	0.187749
enh84	chr1	11559549	11559947	11559917	Y	NA	NA	NA	NA	NA	NA	FBXO44	152485	CAGE	ECC10	hg19	FANTOM5	0.187749
enh85	chr1	11791882	11792060	11791938	Y	NA	MAD2L2,AGTRAP	AGTRAP	IMR90	Hi-C	24141950	AGTRAP	2081	CAGE	ECC10	hg19	FANTOM5	0.938745
enh86	chr1	12485613	12485784	12485698	Y	PRAMEF1,AADACL4	NA	NA	NA	NA	NA	DHRS3	189953	CAGE	ECC10	hg19	FANTOM5	0.187749
enh87	chr1	12589452	12589763	12589585	Y	NA	NA	NA	NA	NA	NA	DHRS3	85974	CAGE	ECC10	hg19	FANTOM5	0.187749
enh88	chr1	12681925	12682190	12682071	Y	NA	DHRS3	NA	NA	NA	NA	DHRS3	6188	CAGE	ECC10	hg19	FANTOM5	0.187749
enh89	chr1	14029077	14029879	14029437	Y	PRDM2,PRDM2,PRDM2	PRDM2	NA	NA	NA	NA	PRDM2	4384	CAGE	ECC10	hg19	FANTOM5	0.187749
enh90	chr1	14926383	14926731	14926557	Y	KAZN	KAZN	NA	NA	NA	NA	KAZN	3183	CAGE	ECC10	hg19	FANTOM5	0.187749
enh91	chr1	14992426	14992802	14992486	Y	NA	NA	NA	NA	NA	NA	KAZN	69226	CAGE	ECC10	hg19	FANTOM5	0.187749
enh92	chr1	15519488	15519688	15519655	Y	NA	TMEM51	NA	NA	NA	NA	TMEM51	42460	CAGE	ECC10	hg19	FANTOM5	0.187749
enh93	chr1	15575633	15576067	15575825	Y	PLEKHM2,EFHD2,TMEM51,TMEM51,FHAD1	FHAD1	NA	NA	NA	NA	FHAD1	3865	CAGE	ECC10	hg19	FANTOM5	0.187749
enh94	chr1	15781625	15781660	15781643	Y	NA	EFHD2	NA	NA	NA	NA	EFHD2	47234	CAGE	ECC10	hg19	FANTOM5	0.187749
enh95	chr1	15946733	15946892	15946831	Y	EFHD2,CASP9,ZBTB17,SPEN,DDI2	RP4-680D5.2,CHCHD2P6,DDI2	NA	NA	NA	NA	DDI2	4738	CAGE	ECC10	hg19	FANTOM5	0.187749
enh96	chr1	16030221	16030623	16030258	Y	NA	PLEKHM2,SLC25A34	NA	NA	NA	NA	PLEKHM2	21394	CAGE	ECC10	hg19	FANTOM5	0.187749
enh97	chr1	16087189	16087372	16087266	Y	EPHA2,FBLIM1	SLC25A34	NA	NA	NA	NA	SLC25A34	26289	CAGE	ECC10	hg19	FANTOM5	0.187749
enh98	chr1	16158409	16158760	16158690	Y	NA	RP11-169K16.8,SPEN,RP11-169K16.9	NA	NA	NA	NA	RP11-169K16.8	5685	CAGE	ECC10	hg19	FANTOM5	0.375498
enh99	chr1	16175691	16176294	16176100	Y	NA	RP11-169K16.8,SPEN,RP11-169K16.9	NA	NA	NA	NA	RP11-169K16.9	3049	CAGE	ECC10	hg19	FANTOM5	4.69372
enh100	chr1	16176617	16176801	16176705	Y	RSC1A1,C1orf64,SPEN	RP11-169K16.8,SPEN,RP11-169K16.9	NA	NA	NA	NA	RP11-169K16.9	3975	CAGE	ECC10	hg19	FANTOM5	0.187749
enh101	chr1	16212759	16213091	16212941	Y	EFHD2,PLEKHM2,ZBTB17,SPEN	SPEN,RP11-169K16.9	NA	NA	NA	NA	RP11-169K16.9	40117	CAGE	ECC10	hg19	FANTOM5	1.31424
enh102	chr1	16291784	16292062	16291897	Y	CASP9,PLEKHM2,C1orf144,ZBTB17	ZBTB17	SPEN	IMR90	Hi-C	24141950	ZBTB17	8565	CAGE	ECC10	hg19	FANTOM5	0.187749
enh103	chr1	16339360	16339596	16339414	Y	NA	ZBTB17,CLCNKB	NA	NA	NA	NA	CLCNKB	28676	CAGE	ECC10	hg19	FANTOM5	2.62848
enh104	chr1	16339773	16339933	16339866	Y	CASP9,PLEKHM2,SPEN,ZBTB17	ZBTB17,CLCNKB	NA	NA	NA	NA	CLCNKB	28339	CAGE	ECC10	hg19	FANTOM5	0.375498
enh105	chr1	16438237	16438733	16438326	Y	NA	FAM131C,EPHA2	FAM131C,CLCNKB	IMR90	Hi-C	24141950	FAM131C	40110	CAGE	ECC10	hg19	FANTOM5	0.187749
enh106	chr1	16502532	16502678	16502612	Y	C1orf64	EPHA2	CLCNKA,HSPB7,C1orf64,CLCNKB,FAM131C,EPHA2,ARHGEF19,FBXO42	IMR90,MCF7	Hi-C,ChIA-PET	2414195022265400	EPHA2	21950	CAGE	ECC10	hg19	FANTOM5	0.375498
enh107	chr1	16616866	16617180	16617023	Y	NA	NA	NA	NA	NA	NA	RSG1	55209	CAGE	ECC10	hg19	FANTOM5	0.187749
enh108	chr1	16670445	16670837	16670642	Y	SPEN,C1orf64,FBXO42	FBXO42	NA	NA	NA	NA	FBXO42	6112	CAGE	ECC10	hg19	FANTOM5	0.187749
enh109	chr1	16677236	16677843	16677569	Y	ZBTB17,FBXO42	FBXO42	RSG1	IMR90	Hi-C	24141950	FBXO42	287	CAGE	ECC10	hg19	FANTOM5	0.375498
enh110	chr1	16825333	16826291	16825792	Y	NA	RNU1-1	SPATA21,NECAP2,CROCCP3,NBPF1,CROCC	IMR90	Hi-C	24141950	RNU1-1	12489	CAGE	ECC10	hg19	FANTOM5	5.63247
enh111	chr1	16826315	16826438	16826391	Y	C1orf64,FAM131C,NBPF1	RNU1-1	NECAP2,SPATA21,CROCCP3,NBPF1,CROCC	IMR90	Hi-C	24141950	RNU1-1	12342	CAGE	ECC10	hg19	FANTOM5	0.187749
enh112	chr1	17229862	17230229	17230053	Y	NA	NA	CROCC,NECAP2,CROCCP3,SPATA21,NBPF1,CROCCP2,MST1P2,ESPNP,MIR3675,ATP13A2,SDHB,PADI2,MFAP2	IMR90,K562,MCF7	Hi-C,ChIA-PET	2414195022265400	MFAP2	75101	CAGE	ECC10	hg19	FANTOM5	0.187749
enh113	chr1	17231253	17231704	17231392	Y	PADI4,PADI2	NA	CROCC,NECAP2,CROCCP3,SPATA21,NBPF1,CROCCP2,MST1P2,ESPNP,MIR3675,ATP13A2,SDHB,PADI2,MFAP2	IMR90,K562,MCF7	Hi-C,ChIA-PET	2414195022265400	MFAP2	73626	CAGE	ECC10	hg19	FANTOM5	1.31424
enh114	chr1	17240188	17240783	17240515	Y	NA	NA	CROCC	K562	ChIA-PET	22265404	MFAP2	64547	CAGE	ECC10	hg19	FANTOM5	3.00398
enh115	chr1	17353741	17353845	17353793	Y	NA	MFAP2,ATP13A2,SDHB	ATP13A2	K562	ChIA-PET	22265404	ATP13A2	17318	CAGE	ECC10	hg19	FANTOM5	0.187749
enh116	chr1	17495208	17495390	17495300	Y	NA	NA	PADI2,PADI1,PADI3,PADI6	IMR90	Hi-C	24141950	PADI2	51260	CAGE	ECC10	hg19	FANTOM5	0.187749
enh117	chr1	17796675	17796982	17796736	Y	NA	RCC2	RCC2,ARHGEF10L	IMR90	Hi-C	24141950	RCC2	32455	CAGE	ECC10	hg19	FANTOM5	0.187749
enh118	chr1	17865185	17865523	17865202	Y	ARHGEF10L	ARHGEF10L	NA	NA	NA	NA	ARHGEF10L	855	CAGE	ECC10	hg19	FANTOM5	0.750996
enh119	chr1	17867253	17867735	17867370	Y	NA	ARHGEF10L	NA	NA	NA	NA	ARHGEF10L	2923	CAGE	ECC10	hg19	FANTOM5	0.375498
enh120	chr1	18504032	18504186	18504107	Y	NA	NA	NA	NA	NA	NA	RP1-8B22.1	333426	CAGE	ECC10	hg19	FANTOM5	0.187749
enh121	chr1	19248887	19249092	19248943	Y	NA	ALDH4A1,IFFO2	ALDH4A1	IMR90	Hi-C	24141950	ALDH4A1	21612	CAGE	ECC10	hg19	FANTOM5	0.187749
enh122	chr1	19778785	19779174	19779108	Y	NBL1,NBL1,NBL1,NBL1,NBL1	CAPZB	NA	NA	NA	NA	CAPZB	30892	CAGE	ECC10	hg19	FANTOM5	0.375498
enh123	chr1	19796024	19796128	19796080	Y	NA	CAPZB,RNU4-28P	NA	NA	NA	NA	CAPZB	13938	CAGE	ECC10	hg19	FANTOM5	0.187749
enh124	chr1	19804974	19805167	19805055	Y	PLA2G2E	CAPZB,RNU4-28P	NA	NA	NA	NA	CAPZB	4899	CAGE	ECC10	hg19	FANTOM5	0.187749
enh125	chr1	20111066	20111358	20111348	Y	NA	TMCO4	NA	NA	NA	NA	TMCO4	13080	CAGE	ECC10	hg19	FANTOM5	0.187749
enh126	chr1	20514084	20514586	20514511	Y	UBXN10	NA	NA	NA	NA	NA	CAMK2N1	296127	CAGE	ECC10	hg19	FANTOM5	0.187749
enh127	chr1	20780827	20780970	20780908	Y	PLA2G2A	CAMK2N1	OTUD3,LOC339505	IMR90	Hi-C	24141950	CAMK2N1	29743	CAGE	ECC10	hg19	FANTOM5	0.375498
enh128	chr1	20790470	20790828	20790649	Y	NA	CAMK2N1,MUL1	NA	NA	NA	NA	CAMK2N1	19885	CAGE	ECC10	hg19	FANTOM5	0.187749
enh129	chr1	20993397	20993558	20993485	Y	NA	PINK1,DDOST	NA	NA	NA	NA	DDOST	7397	CAGE	ECC10	hg19	FANTOM5	0.187749
enh130	chr1	21149682	21149798	21149749	Y	CAMK2N1,EIF4G3	HP1BP3	NA	NA	NA	NA	HP1BP3	37866	CAGE	ECC10	hg19	FANTOM5	0.750996
enh131	chr1	21348947	21349299	21348998	Y	CDA,ECE1,ECE1	RP11-487E1.2	NA	NA	NA	NA	RP11-487E1.2	48947	CAGE	ECC10	hg19	FANTOM5	0.375498
enh132	chr1	21428050	21428147	21428101	Y	NA	RP11-487E1.2	NA	NA	NA	NA	RP11-487E1.2	29804	CAGE	ECC10	hg19	FANTOM5	0.187749
enh133	chr1	21475659	21476054	21476002	Y	EIF4G3,EIF4G3	EIF4G3	NA	NA	NA	NA	EIF4G3	25323	CAGE	ECC10	hg19	FANTOM5	0.187749
enh134	chr1	21476251	21476624	21476546	Y	NA	EIF4G3	NA	NA	NA	NA	EIF4G3	24753	CAGE	ECC10	hg19	FANTOM5	0.187749
enh135	chr1	21558552	21558736	21558644	Y	EIF4G3,ECE1,EIF4G3,ECE1,ECE1	NA	NA	NA	NA	NA	EIF4G3	57175	CAGE	ECC10	hg19	FANTOM5	0.187749
enh136	chr1	21611199	21611583	21611510	Y	EIF4G3,ECE1,ALPL,EIF4G3,EIF4G3,ECE1,ECE1	NA	NA	NA	NA	NA	ECE1	58414	CAGE	ECC10	hg19	FANTOM5	0.187749
enh137	chr1	21655798	21656254	21656078	Y	NA	ECE1	NA	NA	NA	NA	ECE1	13743	CAGE	ECC10	hg19	FANTOM5	0.187749
enh138	chr1	21664947	21665143	21665070	Y	EIF4G3,EIF4G3,EIF4G3,ECE1,ECE1,ALPL,ECE1	ECE1	NA	NA	NA	NA	ECE1	4854	CAGE	ECC10	hg19	FANTOM5	0.187749
enh139	chr1	21931612	21931850	21931825	Y	NA	NA	NA	NA	NA	NA	RAP1GAP	61951	CAGE	ECC10	hg19	FANTOM5	0.563247
enh140	chr1	22002610	22002786	22002701	Y	NA	RAP1GAP	RAP1GAP	K562	ChIA-PET	22265404	RAP1GAP	8809	CAGE	ECC10	hg19	FANTOM5	0.563247
enh141	chr1	22231370	22231630	22231560	Y	NA	HSPG2	NA	NA	NA	NA	HSPG2	30160	CAGE	ECC10	hg19	FANTOM5	0.187749
enh142	chr1	22260274	22260656	22260512	Y	HSPG2	HSPG2	NA	NA	NA	NA	HSPG2	1134	CAGE	ECC10	hg19	FANTOM5	0.375498
enh143	chr1	22366226	22366841	22366516	Y	USP48,ZBTB40	LINC00339,CDC42	CDC42	IMR90	Hi-C	24141950	CDC42	10279	CAGE	ECC10	hg19	FANTOM5	0.187749
enh144	chr1	22468030	22468558	22468270	Y	NA	NA	NA	NA	NA	NA	WNT4	0	CAGE	ECC10	hg19	FANTOM5	0.563247
enh145	chr1	22647063	22647428	22647272	Y	NA	NA	C1QC,C1QB,WNT4,CDC42,C1QA,EPHA8	IMR90	Hi-C	24141950	ZBTB40	128916	CAGE	ECC10	hg19	FANTOM5	1.68974
enh146	chr1	22740781	22741031	22740973	Y	NA	ZBTB40	CDC42,WNT4,C1QC,C1QA,ZBTB40,EPHB2	IMR90	Hi-C	24141950	ZBTB40	35313	CAGE	ECC10	hg19	FANTOM5	0.563247
enh147	chr1	22829217	22829453	22829426	Y	NA	NA	NA	NA	NA	NA	ZBTB40	52873	CAGE	ECC10	hg19	FANTOM5	0.375498
enh148	chr1	23039517	23039656	23039587	Y	NA	EPHB2	NA	NA	NA	NA	EPHB2	4185	CAGE	ECC10	hg19	FANTOM5	0.187749
enh149	chr1	23116669	23117052	23116861	Y	NA	NA	NA	NA	NA	NA	EPHB2	81337	CAGE	ECC10	hg19	FANTOM5	0.187749
enh150	chr1	23429944	23430077	23430039	Y	NA	NA	NA	NA	NA	NA	LUZP1	72224	CAGE	ECC10	hg19	FANTOM5	0.187749
enh151	chr1	23523350	23523682	23523502	Y	LUZP1,HTR1D	LUZP1	NA	NA	NA	NA	LUZP1	21049	CAGE	ECC10	hg19	FANTOM5	0.187749
enh152	chr1	23669506	23669991	23669712	Y	NA	HNRNPR,C1orf213,ZNF436	NA	NA	NA	NA	HNRNPR	677	CAGE	ECC10	hg19	FANTOM5	0.187749
enh153	chr1	23881180	23881765	23881497	Y	NA	E2F2,ID3	E2F2	IMR90	Hi-C	24141950	ID3	2520	CAGE	ECC10	hg19	FANTOM5	1.31424
enh154	chr1	23888678	23889201	23888997	Y	ID3	E2F2,ID3	NA	NA	NA	NA	ID3	4393	CAGE	ECC10	hg19	FANTOM5	1.68974
enh155	chr1	23901938	23902056	23901997	Y	NA	E2F2,ID3	ID3,MDS2	IMR90	Hi-C	24141950	ID3	17653	CAGE	ECC10	hg19	FANTOM5	0.187749
enh156	chr1	23916918	23917225	23917105	Y	HNRNPR	ID3	E2F2,ID3	IMR90,MCF7,K562	Hi-C,ChIA-PET	2414195022265400	ID3	32633	CAGE	ECC10	hg19	FANTOM5	0.187749
enh157	chr1	23961555	23961694	23961621	Y	NA	NA	NA	NA	NA	NA	RPL11	54575	CAGE	ECC10	hg19	FANTOM5	0.375498
enh158	chr1	24265492	24265740	24265616	Y	SRSF10	RP11-4M23.4	NA	NA	NA	NA	RP11-4M23.4	8133	CAGE	ECC10	hg19	FANTOM5	0.187749
enh159	chr1	24349340	24349488	24349411	Y	NA	RP11-4M23.7	LYPLA2,SRSF10,MYOM3,PNRC2,SRRM1,HMGCL,IL22RA1,LOC100506963,TCEB3,GALE,FUCA1,CNR2,IL28RA,C1orf201,NIPAL3,RCAN3,RCAN3AS	IMR90,MCF7	Hi-C,ChIA-PET	2414195022265400	RP11-4M23.7	16331	CAGE	ECC10	hg19	FANTOM5	0.375498
enh160	chr1	24854734	24855006	24854870	Y	NA	RCAN3	NA	NA	NA	NA	RCAN3	27347	CAGE	ECC10	hg19	FANTOM5	0.375498
enh161	chr1	24890021	24890356	24890213	Y	C1orf130	NA	NA	NA	NA	NA	RCAN3	62634	CAGE	ECC10	hg19	FANTOM5	0.750996
enh162	chr1	24970685	24970736	24970725	Y	NA	SRRM1	NA	NA	NA	NA	SRRM1	14478	CAGE	ECC10	hg19	FANTOM5	0.375498
enh163	chr1	25292573	25292807	25292707	Y	SYF2,C1orf63,RUNX3	NA	NA	NA	NA	NA	CLIC4	222725	CAGE	ECC10	hg19	FANTOM5	0.187749
enh164	chr1	25425738	25426059	25426056	Y	NA	NA	RUNX3,IL22RA1,CLIC4,SRRM1,SYF2	IMR90	Hi-C	24141950	SYF2	130934	CAGE	ECC10	hg19	FANTOM5	0.375498
enh165	chr1	25566195	25566411	25566257	Y	TMEM57	SYF2	SYF2	MCF7	ChIA-PET	22265404	SYF2	9202	CAGE	ECC10	hg19	FANTOM5	0.563247
enh166	chr1	25566618	25566670	25566639	Y	NA	SYF2	SYF2	MCF7	ChIA-PET	22265404	SYF2	9625	CAGE	ECC10	hg19	FANTOM5	0.375498
enh167	chr1	26249033	26249281	26249192	Y	EXTL1,STMN1,STMN1,STMN1	MIR3917,STMN1	STMN1,PAFAH2	IMR90,MCF7	Hi-C,ChIA-PET	2414195022265400	STMN1	17551	CAGE	ECC10	hg19	FANTOM5	0.750996
enh168	chr1	26253326	26253427	26253373	Y	ZNF683,EXTL1,PAFAH2	MIR3917,STMN1	STMN1,PAFAH2	IMR90	Hi-C	24141950	STMN1	21844	CAGE	ECC10	hg19	FANTOM5	0.187749
enh169	chr1	26319994	26320468	26320326	Y	NA	PAFAH2,EXTL1	NA	NA	NA	NA	PAFAH2	2180	CAGE	ECC10	hg19	FANTOM5	0.187749
enh170	chr1	26329897	26330083	26329990	Y	ZNF683,AIM1L	PAFAH2,EXTL1	NA	NA	NA	NA	PAFAH2	7249	CAGE	ECC10	hg19	FANTOM5	0.187749
enh171	chr1	26490998	26491259	26491133	Y	NA	FAM110D,ZNF593	NA	NA	NA	NA	ZNF593	3103	CAGE	ECC10	hg19	FANTOM5	0.187749
enh172	chr1	26617206	26617304	26617268	Y	SH3BGRL3,RPS6KA1,PIGV,ARID1A,UBXN11,UBXN11	SH3BGRL3,UBXN11	NA	NA	NA	NA	SH3BGRL3	13539	CAGE	ECC10	hg19	FANTOM5	0.187749
enh173	chr1	26827232	26827869	26827508	Y	PDIK1L,CEP85,UBXN11,RPS6KA1,GPATCH3,ARID1A	RP3-476K8.4,HMGN2	HMGN2,DHDDS,ARID1A,RPS6KA1,PIGV	K562,IMR90,MCF7	ChIA-PET,Hi-C	2226540424141950	HMGN2	30291	CAGE	ECC10	hg19	FANTOM5	1.50199
enh174	chr1	26946837	26947249	26947076	Y	CATSPER4,UBXN11,UBXN11,PIGV,GPATCH3,ARID1A	NA	RPS6KA1,ARID1A,ZDHHC18,GPATCH3,NR0B2,PIGV,SFN,GPN2,C1orf172,NUDC	IMR90,K562,MCF7	Hi-C,ChIA-PET	2414195022265400	ARID1A	73275	CAGE	ECC10	hg19	FANTOM5	0.750996
enh175	chr1	26947342	26948198	26947481	Y	SH3BGRL3,UBXN11,UBXN11,ZDHHC18,PIGV,GPATCH3,ARID1A,RPS6KA1	NA	RPS6KA1,ARID1A,ZDHHC18,GPATCH3,NR0B2,PIGV,SFN,GPN2,C1orf172,NUDC	IMR90,K562,MCF7	Hi-C,ChIA-PET	2414195022265400	ARID1A	72326	CAGE	ECC10	hg19	FANTOM5	1.87749
enh176	chr1	27024638	27025138	27024825	Y	SLC9A1,CEP85,GPN2,GPATCH3,ARID1A,PIGV	ARID1A	NA	NA	NA	NA	ARID1A	4114	CAGE	ECC10	hg19	FANTOM5	2.81623
enh177	chr1	27191386	27191927	27191661	Y	FAM46B,C1orf172,HMGN2,RPS6KA1,SFN,NUDC,GPN2	ZDHHC18,SFN,GPN2,NUDC,GPATCH3,NR0B2	NA	NA	NA	NA	SFN	3753	CAGE	ECC10	hg19	FANTOM5	5.44472
enh178	chr1	27383957	27384315	27384137	Y	GPR3	FAM46B	C1orf172,TRNP1,FAM46B,WDTC1,SLC9A1,TMEM222,SYTL1,GPR3,GPATCH3,NR0B2,FCN3,MAP3K6,CD164L2,AHDC1,IFI6,FGR,WASF2	IMR90	Hi-C	24141950	FAM46B	46630	CAGE	ECC10	hg19	FANTOM5	1.87749
enh179	chr1	27527451	27527688	27527509	Y	NA	SLC9A1,WDTC1	WDTC1,SLC9A1,C1orf172	IMR90	Hi-C	24141950	WDTC1	31319	CAGE	ECC10	hg19	FANTOM5	0.187749
enh180	chr1	27561705	27561803	27561716	Y	NA	WDTC1	NA	NA	NA	NA	WDTC1	2698	CAGE	ECC10	hg19	FANTOM5	0.187749
enh181	chr1	27691785	27692261	27692091	Y	TMEM222,MAP3K6	TMEM222,RP11-4K3__A.5,SYTL1,MAP3K6,GPR3	NA	NA	NA	NA	MAP3K6	402	CAGE	ECC10	hg19	FANTOM5	2.44074
enh182	chr1	27775351	27775365	27775358	Y	GPR3	WASF2	NA	NA	NA	NA	WASF2	39304	CAGE	ECC10	hg19	FANTOM5	0.187749
enh183	chr1	27848725	27849287	27848935	Y	WDTC1,SYTL1,FAM76A	WASF2	NA	NA	NA	NA	WASF2	34056	CAGE	ECC10	hg19	FANTOM5	0.187749
enh184	chr1	27853337	27854089	27853858	Y	NA	WASF2	NA	NA	NA	NA	WASF2	38668	CAGE	ECC10	hg19	FANTOM5	0.750996
enh185	chr1	27854575	27854919	27854692	Y	SYTL1,FGR,FGR,FGR,FAM76A,C1orf38	WASF2	NA	NA	NA	NA	WASF2	39906	CAGE	ECC10	hg19	FANTOM5	0.563247
enh186	chr1	27863218	27863465	27863342	Y	NA	WASF2	NA	NA	NA	NA	WASF2	48549	CAGE	ECC10	hg19	FANTOM5	0.187749
enh187	chr1	27869425	27869556	27869494	Y	NA	NA	NA	NA	NA	NA	WASF2	54756	CAGE	ECC10	hg19	FANTOM5	0.187749
enh188	chr1	27883449	27884140	27883881	Y	NA	AHDC1	NA	NA	NA	NA	AHDC1	44802	CAGE	ECC10	hg19	FANTOM5	0.187749
enh189	chr1	27893697	27893957	27893851	Y	NA	AHDC1	NA	NA	NA	NA	AHDC1	34985	CAGE	ECC10	hg19	FANTOM5	0.375498
enh190	chr1	27907931	27908052	27907995	Y	NA	AHDC1	NA	NA	NA	NA	AHDC1	20890	CAGE	ECC10	hg19	FANTOM5	0.750996
enh191	chr1	27916292	27916674	27916513	Y	XKR8,AHDC1	AHDC1	NA	NA	NA	NA	AHDC1	12268	CAGE	ECC10	hg19	FANTOM5	1.31424
enh192	chr1	27924204	27924421	27924302	Y	XKR8,AHDC1	AHDC1	NA	NA	NA	NA	AHDC1	4521	CAGE	ECC10	hg19	FANTOM5	0.375498
enh193	chr1	27926949	27927449	27927117	Y	NA	AHDC1	NA	NA	NA	NA	AHDC1	1493	CAGE	ECC10	hg19	FANTOM5	0.563247
enh194	chr1	27928507	27928973	27928740	Y	NA	NA	NA	NA	NA	NA	AHDC1	0	CAGE	ECC10	hg19	FANTOM5	0.187749
enh195	chr1	27986111	27986384	27986268	Y	EYA3,SYTL1,WASF2,XKR8,STX12,FAM76A,C1orf38,FGR,FGR,FGR	IFI6	NA	NA	NA	NA	IFI6	10345	CAGE	ECC10	hg19	FANTOM5	0.187749
enh196	chr1	28201800	28202156	28201857	Y	SESN2,PTAFR,PTAFR,MED18,EYA3,WASF2,FGR,FGR,FGR,STX12,C1orf38,XKR8	PPP1R8,SCARNA1,RPA2	NA	NA	NA	NA	RPA2	37101	CAGE	ECC10	hg19	FANTOM5	0.187749
enh197	chr1	28268335	28268431	28268383	Y	NA	RPA2,SMPDL3B,XKR8	NA	NA	NA	NA	SMPDL3B	8831	CAGE	ECC10	hg19	FANTOM5	0.375498
enh198	chr1	28318645	28318992	28318812	Y	FAM76A	XKR8	NA	NA	NA	NA	XKR8	34672	CAGE	ECC10	hg19	FANTOM5	0.187749
enh199	chr1	28416909	28416983	28416949	Y	FGR,FGR,FGR,STX12,C1orf38,XKR8,SESN2,PTAFR,PTAFR,MED18,EYA3	EYA3	NA	NA	NA	NA	EYA3	3702	CAGE	ECC10	hg19	FANTOM5	0.187749
enh200	chr1	28449970	28450467	28450217	Y	FGR,FGR,FGR,STX12,C1orf38,XKR8,EYA3,SESN2,MED18,PTAFR,PTAFR,DNAJC8	EYA3	NA	NA	NA	NA	EYA3	36763	CAGE	ECC10	hg19	FANTOM5	0.187749
enh201	chr1	28495580	28496044	28495868	Y	STX12,C1orf38,EYA3,SESN2,MED18,GMEB1,PTAFR,PTAFR,DNAJC8	NA	NA	NA	NA	NA	DNAJC8	61492	CAGE	ECC10	hg19	FANTOM5	0.187749
enh202	chr1	28500052	28500411	28500178	Y	STX12,C1orf38,XKR8,EYA3,SESN2,MED18,GMEB1,PTAFR,PTAFR	NA	NA	NA	NA	NA	DNAJC8	57125	CAGE	ECC10	hg19	FANTOM5	0.187749
enh203	chr1	28573636	28574084	28573917	Y	NA	DNAJC8,ATPIF1,SESN2	NA	NA	NA	NA	SESN2	9954	CAGE	ECC10	hg19	FANTOM5	0.375498
enh204	chr1	28640564	28640739	28640692	Y	C1orf38,XKR8,PTAFR,PTAFR,TAF12,GMEB1,SESN2,MED18	MED18	MED18	MCF7	ChIA-PET	22265404	MED18	12774	CAGE	ECC10	hg19	FANTOM5	0.187749
enh205	chr1	28641770	28641993	28641852	Y	C1orf38,XKR8,EYA3,PTAFR,PTAFR,TAF12,GMEB1,SESN2,MED18	MED18	MED18	MCF7	ChIA-PET	22265404	MED18	11520	CAGE	ECC10	hg19	FANTOM5	0.187749
enh206	chr1	28776524	28777127	28776532	Y	NA	NA	NA	NA	NA	NA	RCC1	53328	CAGE	ECC10	hg19	FANTOM5	0.187749
enh207	chr1	28813874	28814267	28814011	Y	EYA3	RCC1,SNHG3,SNORA73B	NA	NA	NA	NA	RCC1	16188	CAGE	ECC10	hg19	FANTOM5	0.187749
enh208	chr1	28970474	28970729	28970677	Y	NA	TAF12,RNU11,GMEB1	NA	NA	NA	NA	RNU11	2383	CAGE	ECC10	hg19	FANTOM5	0.375498
enh209	chr1	29101544	29101853	29101799	Y	EPB41	YTHDF2,OPRD1	NA	NA	NA	NA	OPRD1	34801	CAGE	ECC10	hg19	FANTOM5	0.187749
enh210	chr1	29104880	29105053	29104930	Y	NA	YTHDF2,OPRD1	NA	NA	NA	NA	OPRD1	31601	CAGE	ECC10	hg19	FANTOM5	0.563247
enh211	chr1	29203132	29203155	29203144	Y	NA	EPB41	NA	NA	NA	NA	EPB41	8448	CAGE	ECC10	hg19	FANTOM5	0.187749
enh212	chr1	29214759	29214998	29214903	Y	GMEB1,EPB41	EPB41	NA	NA	NA	NA	EPB41	3156	CAGE	ECC10	hg19	FANTOM5	1.12649
enh213	chr1	29451057	29451462	29451431	Y	TMEM200B,TMEM200B	TMEM200B	NA	NA	NA	NA	TMEM200B	2610	CAGE	ECC10	hg19	FANTOM5	0.938745
enh214	chr1	29504261	29504387	29504317	Y	YTHDF2,YTHDF2,YTHDF2,EPB41,SRSF4	SRSF4	NA	NA	NA	NA	SRSF4	2112	CAGE	ECC10	hg19	FANTOM5	0.187749
enh215	chr1	29563709	29564430	29563877	Y	PTPRU	MECR,PTPRU	NA	NA	NA	NA	PTPRU	2681	CAGE	ECC10	hg19	FANTOM5	0.375498
enh216	chr1	29564766	29564995	29564881	Y	NA	MECR,PTPRU	NA	NA	NA	NA	PTPRU	3738	CAGE	ECC10	hg19	FANTOM5	0.187749
enh217	chr1	30582865	30583057	30583002	Y	NA	NA	PTPRU,MECR	IMR90	Hi-C	24141950	SDC3	796551	CAGE	ECC10	hg19	FANTOM5	1.87749
enh218	chr1	31251287	31251533	31251452	Y	NA	NA	LAPTM5,MECR,MATN1,LOC100129196,SNORD103A,SNORD103B,PUM1,SDC3	IMR90,K562,MCF7	Hi-C,ChIA-PET	2414195022265400	SDC3	128075	CAGE	ECC10	hg19	FANTOM5	0.187749
enh219	chr1	31483120	31483355	31483250	Y	NA	NA	NA	NA	NA	NA	PUM1	53483	CAGE	ECC10	hg19	FANTOM5	0.187749
enh220	chr1	31537719	31538012	31537814	Y	LAPTM5,PUM1	PUM1	NA	NA	NA	NA	PUM1	881	CAGE	ECC10	hg19	FANTOM5	0.187749
enh221	chr1	31627566	31627958	31627874	Y	SDC3,HCRTR1,NKAIN1	NA	SNRNP40,PUM1	IMR90,MCF7,K562	Hi-C,ChIA-PET	2414195022265400	NKAIN1	82443	CAGE	ECC10	hg19	FANTOM5	2.44074
enh222	chr1	31628220	31628457	31628359	Y	NA	NA	PUM1,NKAIN1,SERINC2	IMR90,MCF7,K562	Hi-C,ChIA-PET	2414195022265400	NKAIN1	81944	CAGE	ECC10	hg19	FANTOM5	0.563247
enh223	chr1	31643824	31643962	31643871	Y	NA	NA	NA	NA	NA	NA	NKAIN1	66439	CAGE	ECC10	hg19	FANTOM5	0.187749
enh224	chr1	31737918	31737951	31737935	Y	NA	NKAIN1,SNRNP40,ZCCHC17	NA	NA	NA	NA	NKAIN1	27517	CAGE	ECC10	hg19	FANTOM5	0.187749
enh225	chr1	31921261	31921410	31921280	Y	NA	SERINC2	NA	NA	NA	NA	SERINC2	40849	CAGE	ECC10	hg19	FANTOM5	0.187749
enh226	chr1	32180603	32180986	32180867	Y	PEF1,SPOCD1,COL16A1	COL16A1,BAI2	PEF1,COL16A1	IMR90	Hi-C	24141950	COL16A1	12683	CAGE	ECC10	hg19	FANTOM5	1.50199
enh227	chr1	32237691	32238692	32237953	Y	NA	BAI2	NA	NA	NA	NA	BAI2	9197	CAGE	ECC10	hg19	FANTOM5	0.187749
enh228	chr1	32250836	32250955	32250895	Y	IQCC	BAI2	NA	NA	NA	NA	BAI2	22342	CAGE	ECC10	hg19	FANTOM5	0.187749
enh229	chr1	32405536	32405898	32405618	Y	NA	PTP4A2	NA	NA	NA	NA	PTP4A2	2559	CAGE	ECC10	hg19	FANTOM5	0.187749
enh230	chr1	32732571	32732683	32732626	Y	LCK	EIF3I,TMEM234,MTMR9LP,HDAC1	NA	NA	NA	NA	HDAC1	23004	CAGE	ECC10	hg19	FANTOM5	0.375498
enh231	chr1	32966228	32966602	32966575	Y	FAM167B,MARCKSL1,KIAA1522,ZBTB8B,ZBTB8A	ZBTB8A	NA	NA	NA	NA	ZBTB8A	36426	CAGE	ECC10	hg19	FANTOM5	0.375498
enh232	chr1	33077721	33078012	33077949	Y	FNDC5	ZBTB8OS,RBBP4	NA	NA	NA	NA	ZBTB8OS	36492	CAGE	ECC10	hg19	FANTOM5	0.563247
enh233	chr1	33082385	33082406	33082394	Y	ZBTB8B,ZBTB8A	ZBTB8OS,RBBP4	NA	NA	NA	NA	ZBTB8OS	32098	CAGE	ECC10	hg19	FANTOM5	0.375498
enh234	chr1	33089029	33089046	33089038	Y	NA	ZBTB8OS,RBBP4	NA	NA	NA	NA	ZBTB8OS	25458	CAGE	ECC10	hg19	FANTOM5	0.375498
enh235	chr1	33182280	33182513	33182368	Y	KIAA1522	NA	SYNC,S100PBP,BSDC1,ZBTB8B,RBBP4,KIAA1522,YARS	IMR90,MCF7	Hi-C,ChIA-PET	2414195022265400	RBBP4	67537	CAGE	ECC10	hg19	FANTOM5	0.750996
enh236	chr1	33232248	33232565	33232367	Y	NA	S100PBP,YARS	NA	NA	NA	NA	S100PBP	47803	CAGE	ECC10	hg19	FANTOM5	0.187749
enh237	chr1	33427851	33428169	33427991	Y	PHC2,RNF19B	RNF19B	NA	NA	NA	NA	RNF19B	117	CAGE	ECC10	hg19	FANTOM5	0.187749
enh238	chr1	33438571	33438703	33438616	Y	KIAA1522,ADC	RNF19B	NA	NA	NA	NA	RNF19B	10285	CAGE	ECC10	hg19	FANTOM5	0.938745
enh239	chr1	33593963	33594340	33594180	Y	TRIM62	AK2,ADC	NA	NA	NA	NA	ADC	49258	CAGE	ECC10	hg19	FANTOM5	0.187749
enh240	chr1	33802277	33802571	33802529	Y	NA	AL513327.1	NA	NA	NA	NA	AL513327.1	39302	CAGE	ECC10	hg19	FANTOM5	0.187749
enh241	chr1	35309235	35309522	35309475	Y	NA	NA	NA	NA	NA	NA	RP11-244H3.1	139392	CAGE	ECC10	hg19	FANTOM5	0.187749
enh242	chr1	35891843	35891965	35891904	Y	NA	NA	NA	NA	NA	NA	NCDN	129109	CAGE	ECC10	hg19	FANTOM5	0.750996
enh243	chr1	35892196	35892421	35892350	Y	NA	NA	NA	NA	NA	NA	NCDN	128653	CAGE	ECC10	hg19	FANTOM5	0.187749
enh244	chr1	35935390	35935771	35935662	Y	NA	NA	NA	NA	NA	NA	NCDN	85303	CAGE	ECC10	hg19	FANTOM5	0.187749
enh245	chr1	36173458	36173573	36173482	Y	TEKT2,EIF2C1	C1orf216	NA	NA	NA	NA	C1orf216	9500	CAGE	ECC10	hg19	FANTOM5	3.00398
enh246	chr1	36183411	36183689	36183588	Y	C1orf216	C1orf216,CLSPN	NA	NA	NA	NA	C1orf216	338	CAGE	ECC10	hg19	FANTOM5	0.375498
enh247	chr1	36351655	36352020	36351717	Y	NA	NA	NA	NA	NA	NA	CLSPN	118087	CAGE	ECC10	hg19	FANTOM5	0.187749
enh248	chr1	36397577	36397741	36397665	Y	STK40,SH3D21,EIF2C1,EIF2C3	NA	NA	NA	NA	NA	TEKT2	149935	CAGE	ECC10	hg19	FANTOM5	0.187749
enh249	chr1	36431149	36431388	36431272	Y	STK40,EIF2C4,EIF2C1,EIF2C3	NA	NA	NA	NA	NA	TEKT2	116288	CAGE	ECC10	hg19	FANTOM5	0.187749
enh250	chr1	36616485	36616868	36616577	Y	STK40,SH3D21,CSF3R,EIF2C4,EIF2C1,EIF2C3,MAP7D1	COL8A2,TRAPPC3,MAP7D1	NA	NA	NA	NA	MAP7D1	2312	CAGE	ECC10	hg19	FANTOM5	0.563247
enh251	chr1	36617554	36617914	36617691	Y	STK40,SH3D21,CSF3R,EIF2C4,EIF2C1,EIF2C3	COL8A2,TRAPPC3,MAP7D1	NA	NA	NA	NA	MAP7D1	1266	CAGE	ECC10	hg19	FANTOM5	0.187749
enh252	chr1	36626561	36626969	36626609	Y	STK40,SH3D21,LSM10,CSF3R,EIF2C4,EIF2C1,EIF2C3,ADPRHL2,MAP7D1,THRAP3	COL8A2,TRAPPC3,MAP7D1	NA	NA	NA	NA	MAP7D1	7381	CAGE	ECC10	hg19	FANTOM5	0.187749
enh253	chr1	36715455	36715834	36715645	Y	EIF2C1,EIF2C3	THRAP3	NA	NA	NA	NA	THRAP3	27438	CAGE	ECC10	hg19	FANTOM5	0.187749
enh254	chr1	36839449	36839891	36839558	Y	EIF2C1,EIF2C3,MAP7D1,THRAP3,SH3D21,STK40,LSM10,CSF3R	STK40,LSM10	NA	NA	NA	NA	STK40	9606	CAGE	ECC10	hg19	FANTOM5	0.375498
enh255	chr1	36840093	36840535	36840445	Y	EIF2C1,EIF2C3,MAP7D1,THRAP3,SH3D21,STK40,LSM10,CSF3R	STK40,LSM10	NA	NA	NA	NA	STK40	8962	CAGE	ECC10	hg19	FANTOM5	0.563247
enh256	chr1	36849527	36849580	36849557	Y	EIF2C3,MAP7D1,THRAP3,SH3D21,STK40,CSF3R	STK40,LSM10	NA	NA	NA	NA	STK40	30	CAGE	ECC10	hg19	FANTOM5	0.187749
enh257	chr1	37169397	37169618	37169483	Y	OSCP1,GRIK3	NA	NA	NA	NA	NA	MRPS15	241359	CAGE	ECC10	hg19	FANTOM5	0.375498
enh258	chr1	37784198	37784531	37784441	Y	GRIK3,EPHA10	NA	GRIK3	IMR90	Hi-C	24141950	LINC01137	153481	CAGE	ECC10	hg19	FANTOM5	0.187749
enh259	chr1	37937293	37937526	37937471	Y	YRDC,MTF1,C1orf122,ZC3H12A	LINC01137,ZC3H12A,MEAF6	NA	NA	NA	NA	LINC01137	486	CAGE	ECC10	hg19	FANTOM5	0.187749
enh260	chr1	37942874	37943354	37943027	Y	YRDC,SNIP1,MTF1,ZC3H12A	LINC01137,ZC3H12A,MEAF6	NA	NA	NA	NA	ZC3H12A	4721	CAGE	ECC10	hg19	FANTOM5	0.187749
enh261	chr1	38134422	38134555	38134489	Y	NA	RSPO1,C1orf109,CDCA8	NA	NA	NA	NA	C1orf109	21359	CAGE	ECC10	hg19	FANTOM5	0.187749
enh262	chr1	38203610	38203633	38203621	Y	NA	C1orf109,CDCA8,EPHA10	CDCA8,C1orf109	IMR90	Hi-C	24141950	EPHA10	25172	CAGE	ECC10	hg19	FANTOM5	0.187749
enh263	chr1	38287158	38287399	38287321	Y	ZC3H12A,SNIP1,YRDC,MTF1	MANEAL,C1orf122,YRDC,MTF1	NA	NA	NA	NA	YRDC	15301	CAGE	ECC10	hg19	FANTOM5	0.187749
enh264	chr1	38308355	38308564	38308401	Y	ZC3H12A,SNIP1,MTF1	C1orf122,YRDC,MTF1	NA	NA	NA	NA	MTF1	14728	CAGE	ECC10	hg19	FANTOM5	0.187749
enh265	chr1	38408316	38408623	38408470	Y	NA	INPP5B,SF3A3	NA	NA	NA	NA	INPP5B	2106	CAGE	ECC10	hg19	FANTOM5	0.187749
enh266	chr1	39327096	39327575	39327204	Y	NA	RRAGC,RP5-864K19.4,MYCBP	NA	NA	NA	NA	RP5-864K19.4	3424	CAGE	ECC10	hg19	FANTOM5	0.187749
enh267	chr1	39357087	39357474	39357146	Y	MACF1,GJA9	RRAGC,RP5-864K19.4,MYCBP	NA	NA	NA	NA	MYCBP	11798	CAGE	ECC10	hg19	FANTOM5	0.187749
enh268	chr1	39508832	39509204	39509012	Y	NA	NDUFS5,MACF1	NA	NA	NA	NA	NDUFS5	18842	CAGE	ECC10	hg19	FANTOM5	2.06524
enh269	chr1	39516193	39516422	39516273	Y	NA	NDUFS5,MACF1	NA	NA	NA	NA	NDUFS5	26203	CAGE	ECC10	hg19	FANTOM5	0.938745
enh270	chr1	39547903	39548129	39548060	Y	BMP8A,MACF1	MACF1	NA	NA	NA	NA	MACF1	2915	CAGE	ECC10	hg19	FANTOM5	0.563247
enh271	chr1	39596184	39596482	39596236	Y	NA	NA	NA	NA	NA	NA	MACF1	51196	CAGE	ECC10	hg19	FANTOM5	0.187749
enh272	chr1	39598673	39599090	39598722	Y	MACF1	NA	NA	NA	NA	NA	MACF1	53685	CAGE	ECC10	hg19	FANTOM5	0.187749
enh273	chr1	39624919	39625154	39625144	Y	NA	NA	NA	NA	NA	NA	MACF1	79931	CAGE	ECC10	hg19	FANTOM5	0.375498
enh274	chr1	39629010	39629413	39629213	Y	NA	NA	NA	NA	NA	NA	MACF1	84022	CAGE	ECC10	hg19	FANTOM5	0.187749
enh275	chr1	39644229	39644606	39644401	Y	NA	NA	NA	NA	NA	NA	MACF1	99241	CAGE	ECC10	hg19	FANTOM5	0.187749
enh276	chr1	39736190	39736575	39736327	Y	NA	NA	NA	NA	NA	NA	KIAA0754	137576	CAGE	ECC10	hg19	FANTOM5	0.187749
enh277	chr1	39791626	39791706	39791638	Y	NA	NA	NA	NA	NA	NA	KIAA0754	82445	CAGE	ECC10	hg19	FANTOM5	0.563247
enh278	chr1	39874208	39874673	39874342	Y	KIAA0754	KIAA0754	NA	NA	NA	NA	KIAA0754	57	CAGE	ECC10	hg19	FANTOM5	0.187749
enh279	chr1	40283075	40283206	40283146	Y	PABPC4,RLF,MFSD2A	BMP8B	MYCL1	K562	ChIA-PET	22265404	BMP8B	30542	CAGE	ECC10	hg19	FANTOM5	0.563247
enh280	chr1	40331340	40331501	40331388	Y	PABPC4,PPIE,ZMPSTE24,RLF,PPT1,CAP1,BMP8B,TRIT1,MYCL1	TRIT1	NA	NA	NA	NA	TRIT1	15682	CAGE	ECC10	hg19	FANTOM5	0.375498
enh281	chr1	40426190	40426638	40426252	Y	MFSD2A	MFSD2A	NA	NA	NA	NA	MFSD2A	7388	CAGE	ECC10	hg19	FANTOM5	1.12649
enh282	chr1	40628781	40629153	40628997	Y	NA	RLF	NA	NA	NA	NA	RLF	3736	CAGE	ECC10	hg19	FANTOM5	0.187749
enh283	chr1	40841336	40841595	40841379	Y	RLF,SMAP2,SMAP2,SMAP2,SMAP2	SMAP2	ZNF643	IMR90	Hi-C	24141950	SMAP2	32814	CAGE	ECC10	hg19	FANTOM5	0.187749
enh284	chr1	40851431	40851768	40851472	Y	CAP1,RLF,SMAP2,SMAP2,SMAP2,SMAP2	SMAP2	NA	NA	NA	NA	SMAP2	42909	CAGE	ECC10	hg19	FANTOM5	0.187749
enh285	chr1	40866111	40866454	40866257	Y	RLF,SMAP2,SMAP2,SMAP2,SMAP2	NA	NA	NA	NA	NA	SMAP2	57589	CAGE	ECC10	hg19	FANTOM5	0.187749
enh286	chr1	40954031	40954187	40954167	Y	ZNF684,DEM1	RP11-656D10.3,ZNF684	NA	NA	NA	NA	RP11-656D10.3	18146	CAGE	ECC10	hg19	FANTOM5	0.375498
enh287	chr1	41119684	41120000	41119793	Y	NA	RIMS3,NFYC	NA	NA	NA	NA	RIMS3	9329	CAGE	ECC10	hg19	FANTOM5	0.187749
enh288	chr1	41120137	41120355	41120181	Y	RIMS3	RIMS3,NFYC	NA	NA	NA	NA	RIMS3	8974	CAGE	ECC10	hg19	FANTOM5	0.187749
enh289	chr1	41495531	41495820	41495676	Y	NA	NA	NA	NA	NA	NA	CITED4	169513	CAGE	ECC10	hg19	FANTOM5	0.187749
enh290	chr1	41501440	41501773	41501639	Y	NA	NA	NA	NA	NA	NA	CITED4	175422	CAGE	ECC10	hg19	FANTOM5	0.187749
enh291	chr1	41501908	41501999	41501966	Y	SCMH1	NA	NA	NA	NA	NA	CITED4	175890	CAGE	ECC10	hg19	FANTOM5	1.12649
enh292	chr1	41564044	41564297	41564171	Y	NA	NA	NA	NA	NA	NA	SCMH1	141529	CAGE	ECC10	hg19	FANTOM5	0.563247
enh293	chr1	41622480	41622650	41622563	Y	NA	NA	CTPS,LOC100507178	IMR90	Hi-C	24141950	SCMH1	83176	CAGE	ECC10	hg19	FANTOM5	0.187749
enh294	chr1	41633074	41633562	41633301	Y	SCMH1,SCMH1,SCMH1	NA	NA	NA	NA	NA	SCMH1	72264	CAGE	ECC10	hg19	FANTOM5	0.563247
enh295	chr1	41825927	41826139	41826062	Y	NA	FOXO6	NA	NA	NA	NA	FOXO6	333	CAGE	ECC10	hg19	FANTOM5	0.563247
enh296	chr1	41826642	41826952	41826745	Y	NA	FOXO6	NA	NA	NA	NA	FOXO6	1048	CAGE	ECC10	hg19	FANTOM5	0.750996
enh297	chr1	41828934	41829164	41829075	Y	NA	FOXO6	NA	NA	NA	NA	FOXO6	3340	CAGE	ECC10	hg19	FANTOM5	0.187749
enh298	chr1	41831444	41831806	41831485	Y	SCMH1	FOXO6	NA	NA	NA	NA	FOXO6	5850	CAGE	ECC10	hg19	FANTOM5	0.375498
enh299	chr1	41961925	41962146	41962029	Y	NA	EDN2	NA	NA	NA	NA	EDN2	13581	CAGE	ECC10	hg19	FANTOM5	0.187749
enh300	chr1	41981831	41982007	41981926	Y	SLFNL1,SLFNL1	EDN2	NA	NA	NA	NA	EDN2	33487	CAGE	ECC10	hg19	FANTOM5	0.938745
enh301	chr1	42126621	42126978	42126699	Y	NA	NA	NA	NA	NA	NA	EDN2	178277	CAGE	ECC10	hg19	FANTOM5	0.187749
enh302	chr1	42127851	42128791	42128091	Y	NA	NA	NA	NA	NA	NA	EDN2	179507	CAGE	ECC10	hg19	FANTOM5	0.563247
enh303	chr1	42385609	42385954	42385889	Y	FOXJ3,FOXJ3,FOXJ3	NA	NA	NA	NA	NA	HIVEP3	113642	CAGE	ECC10	hg19	FANTOM5	0.187749
enh304	chr1	42774668	42774801	42774679	Y	CCDC30,ZMYND12,RIMKLA,FOXJ3,FOXJ3,FOXJ3	FOXJ3	NA	NA	NA	NA	FOXJ3	24747	CAGE	ECC10	hg19	FANTOM5	0.938745
enh305	chr1	42934748	42935131	42934805	Y	CCDC30,RIMKLA	PPCS,ZMYND12,CCDC30,TMSB4XP1	NA	NA	NA	NA	CCDC30	7747	CAGE	ECC10	hg19	FANTOM5	0.187749
enh306	chr1	43389220	43390772	43390027	Y	NA	SLC2A1	NA	NA	NA	NA	SLC2A1	31758	CAGE	ECC10	hg19	FANTOM5	2.81623
enh307	chr1	43405621	43405821	43405630	Y	CCDC30,CCDC23,ERMAP,SZT2,SLC2A1	SLC2A1	NA	NA	NA	NA	SLC2A1	16709	CAGE	ECC10	hg19	FANTOM5	0.187749
enh308	chr1	43884019	43884040	43884030	Y	ST3GAL3,MPL,SZT2	MED8,SZT2,HYI	NA	NA	NA	NA	SZT2	30466	CAGE	ECC10	hg19	FANTOM5	0.375498
enh309	chr1	43976930	43977350	43977026	Y	NA	PTPRF	PTPRF	IMR90	Hi-C	24141950	PTPRF	11508	CAGE	ECC10	hg19	FANTOM5	0.187749
enh310	chr1	44162019	44162313	44162287	Y	NA	KDM4A,ST3GAL3	NA	NA	NA	NA	ST3GAL3	7182	CAGE	ECC10	hg19	FANTOM5	0.187749
enh311	chr1	44230271	44230532	44230402	Y	NA	NA	NA	NA	NA	NA	ST3GAL3	60776	CAGE	ECC10	hg19	FANTOM5	0.187749
enh312	chr1	44232152	44232509	44232262	Y	SLC6A9,IPO13,ST3GAL3	NA	NA	NA	NA	NA	ST3GAL3	62657	CAGE	ECC10	hg19	FANTOM5	0.187749
enh313	chr1	44299891	44300630	44300422	Y	NA	NA	NA	NA	NA	NA	ARTN	96362	CAGE	ECC10	hg19	FANTOM5	0.187749
enh314	chr1	44302297	44302456	44302338	Y	NA	NA	NA	NA	NA	NA	ARTN	94536	CAGE	ECC10	hg19	FANTOM5	0.187749
enh315	chr1	44354357	44354471	44354414	Y	SZT2,KDM4A,ST3GAL3,IPO13	ARTN	NA	NA	NA	NA	ARTN	42521	CAGE	ECC10	hg19	FANTOM5	0.375498
enh316	chr1	44430681	44431060	44430788	Y	NA	ARTN,RP11-7O11.3,IPO13,DPH2,ATP6V0B,B4GALT2,CCDC24	NA	NA	NA	NA	DPH2	2612	CAGE	ECC10	hg19	FANTOM5	0.375498
enh317	chr1	44452990	44453115	44453039	Y	NA	RP11-7O11.3,IPO13,DPH2,ATP6V0B,B4GALT2,CCDC24,SLC6A9	NA	NA	NA	NA	CCDC24	1916	CAGE	ECC10	hg19	FANTOM5	0.750996
enh318	chr1	44495684	44496307	44495779	Y	NA	CCDC24,SLC6A9	B4GALT2	MCF7	ChIA-PET	22265404	SLC6A9	545	CAGE	ECC10	hg19	FANTOM5	0.187749
enh319	chr1	44689979	44690114	44690071	Y	NA	DMAP1	NA	NA	NA	NA	DMAP1	12852	CAGE	ECC10	hg19	FANTOM5	0.375498
enh320	chr1	44764661	44765046	44764854	Y	NA	NA	NA	NA	NA	NA	ERI3	53886	CAGE	ECC10	hg19	FANTOM5	0.187749
enh321	chr1	44999581	44999933	44999757	Y	NA	NA	NA	NA	NA	NA	RNF220	130715	CAGE	ECC10	hg19	FANTOM5	0.187749
enh322	chr1	45083225	45083530	45083273	Y	NA	NA	NA	NA	NA	NA	TMEM53	54697	CAGE	ECC10	hg19	FANTOM5	0.187749
enh323	chr1	45195062	45195154	45195109	Y	RNF220	RNU5F-1,KIF2C,RPS8,SNORD55,RPS15AP11	NA	NA	NA	NA	KIF2C	8336	CAGE	ECC10	hg19	FANTOM5	0.187749
enh324	chr1	45746932	45746947	45746939	Y	NA	ZSWIM5	ZSWIM5,UROD,HECTD3	IMR90	Hi-C	24141950	ZSWIM5	22934	CAGE	ECC10	hg19	FANTOM5	0.187749
enh325	chr1	45875042	45875301	45875196	Y	IPP,TESK2	NA	NA	NA	NA	NA	MUTYH	70900	CAGE	ECC10	hg19	FANTOM5	0.187749
enh326	chr1	45990749	45991039	45990946	Y	NA	TESK2,MMACHC,CCDC163P,PRDX1,AKR1A1	NA	NA	NA	NA	PRDX1	4030	CAGE	ECC10	hg19	FANTOM5	0.187749
enh327	chr1	46009549	46009894	46009666	Y	IPP,GPBP1L1,TOE1,TESK2	MMACHC,CCDC163P,PRDX1,AKR1A1,NASP	PRDX1,AKR1A1,NASP,CCDC17	IMR90,MCF7	Hi-C,ChIA-PET	2414195022265400	AKR1A1	4321	CAGE	ECC10	hg19	FANTOM5	0.187749
enh328	chr1	46351629	46351956	46351793	Y	C1orf190	NA	NA	NA	NA	NA	MAST2	100970	CAGE	ECC10	hg19	FANTOM5	0.187749
enh329	chr1	46555686	46555960	46555823	Y	NA	NA	NA	NA	NA	NA	TSPAN1	82785	CAGE	ECC10	hg19	FANTOM5	0.563247
enh330	chr1	46689426	46689696	46689549	Y	FAAH,C1orf190	PIK3R3,POMGNT1,RAD54L	NA	NA	NA	NA	POMGNT1	5449	CAGE	ECC10	hg19	FANTOM5	0.187749
enh331	chr1	47800262	47800514	47800436	Y	NA	STIL,CMPK1	NA	NA	NA	NA	CMPK1	2793	CAGE	ECC10	hg19	FANTOM5	0.563247
enh332	chr1	48853667	48853917	48853792	Y	NA	NA	NA	NA	NA	NA	RNU4-61P	57691	CAGE	ECC10	hg19	FANTOM5	0.187749
enh333	chr1	49043704	49044063	49043884	Y	NA	NA	NA	NA	NA	NA	SPATA6	107859	CAGE	ECC10	hg19	FANTOM5	0.187749
enh334	chr1	49186643	49186650	49186647	Y	NA	NA	NA	NA	NA	NA	SPATA6	250798	CAGE	ECC10	hg19	FANTOM5	0.187749
enh335	chr1	49430429	49430657	49430543	Y	NA	NA	NA	NA	NA	NA	SPATA6	494584	CAGE	ECC10	hg19	FANTOM5	0.187749
enh336	chr1	50580035	50580167	50580147	Y	NA	NA	NA	NA	NA	NA	ELAVL4	68349	CAGE	ECC10	hg19	FANTOM5	0.187749
enh337	chr1	50799292	50799453	50799422	Y	NA	NA	AGBL4	IMR90	Hi-C	24141950	ELAVL4	287606	CAGE	ECC10	hg19	FANTOM5	0.187749
enh338	chr1	51034551	51034734	51034643	Y	NA	NA	NA	NA	NA	NA	FAF1	389201	CAGE	ECC10	hg19	FANTOM5	0.187749
enh339	chr1	51083951	51084011	51083988	Y	NA	NA	NA	NA	NA	NA	FAF1	339924	CAGE	ECC10	hg19	FANTOM5	0.750996
enh340	chr1	51245588	51245972	51245952	Y	NA	NA	NA	NA	NA	NA	FAF1	177963	CAGE	ECC10	hg19	FANTOM5	0.187749
enh341	chr1	51261727	51261870	51261800	Y	NA	NA	NA	NA	NA	NA	FAF1	162065	CAGE	ECC10	hg19	FANTOM5	0.187749
enh342	chr1	51703075	51703494	51703244	Y	OSBPL9	RNF11	NA	NA	NA	NA	RNF11	3132	CAGE	ECC10	hg19	FANTOM5	0.187749
enh343	chr1	51886085	51886464	51886275	Y	NA	NA	NA	NA	NA	NA	TTC39A	77297	CAGE	ECC10	hg19	FANTOM5	0.187749
enh344	chr1	52035422	52035744	52035601	Y	NA	OSBPL9	OSBPL9,EPS15,NRD1	IMR90,MCF7	Hi-C,ChIA-PET	2414195022265400	OSBPL9	5107	CAGE	ECC10	hg19	FANTOM5	0.187749
enh345	chr1	52088228	52088763	52088412	Y	NA	OSBPL9	NA	NA	NA	NA	OSBPL9	47377	CAGE	ECC10	hg19	FANTOM5	0.187749
enh346	chr1	52110368	52110491	52110430	Y	NA	NA	NA	NA	NA	NA	OSBPL9	69517	CAGE	ECC10	hg19	FANTOM5	0.187749
enh347	chr1	52173889	52173954	52173921	Y	NA	NA	NA	NA	NA	NA	OSBPL9	133038	CAGE	ECC10	hg19	FANTOM5	0.187749
enh348	chr1	52390204	52390438	52390419	Y	NA	NRD1	NA	NA	NA	NA	NRD1	47727	CAGE	ECC10	hg19	FANTOM5	0.375498
enh349	chr1	52628189	52628583	52628480	Y	NA	ZFYVE9,RP4-800M22.2	NA	NA	NA	NA	RP4-800M22.2	1491	CAGE	ECC10	hg19	FANTOM5	0.375498
enh350	chr1	52885344	52885737	52885540	Y	ZCCHC11	ORC1,PRPF38A	NA	NA	NA	NA	PRPF38A	17108	CAGE	ECC10	hg19	FANTOM5	0.187749
enh351	chr1	52999324	52999688	52999506	Y	NA	ZCCHC11	PRPF38A,ORC1	IMR90	Hi-C	24141950	ZCCHC11	17471	CAGE	ECC10	hg19	FANTOM5	0.187749
enh352	chr1	53020482	53020832	53020657	Y	BTF3L4,PRPF38A,ZYG11B,FAM159A,ZCCHC11	ZCCHC11	NA	NA	NA	NA	ZCCHC11	3323	CAGE	ECC10	hg19	FANTOM5	0.187749
enh353	chr1	53055926	53056317	53056076	Y	NA	ZCCHC11	GPX7,ZCCHC11,ZYG11B,FAM159A,ZFYVE9,ORC1,PRPF38A,ZYG11A	IMR90	Hi-C	24141950	ZCCHC11	38767	CAGE	ECC10	hg19	FANTOM5	0.187749
enh354	chr1	53168640	53169047	53168726	Y	NA	ZYG11B	SELRC1	MCF7,K562	ChIA-PET	22265404	ZYG11B	21079	CAGE	ECC10	hg19	FANTOM5	3.00398
enh355	chr1	53385696	53386052	53386029	Y	NA	SCP2	NA	NA	NA	NA	SCP2	4849	CAGE	ECC10	hg19	FANTOM5	0.187749
enh356	chr1	53482500	53482782	53482682	Y	NA	PODN	NA	NA	NA	NA	PODN	43072	CAGE	ECC10	hg19	FANTOM5	0.187749
enh357	chr1	53566298	53566719	53566319	Y	NA	PODN	NA	NA	NA	NA	PODN	40444	CAGE	ECC10	hg19	FANTOM5	0.187749
enh358	chr1	53703343	53703361	53703351	Y	NA	CPT2,C1orf123,MAGOH	NA	NA	NA	NA	MAGOH	1061	CAGE	ECC10	hg19	FANTOM5	0.563247
enh359	chr1	54150852	54151742	54151620	Y	NA	NA	NA	NA	NA	NA	YIPF1	202665	CAGE	ECC10	hg19	FANTOM5	0.375498
enh360	chr1	54237165	54237506	54237336	Y	NA	NA	NA	NA	NA	NA	YIPF1	116901	CAGE	ECC10	hg19	FANTOM5	0.375498
enh361	chr1	54261078	54261111	54261098	Y	NA	NA	NA	NA	NA	NA	YIPF1	93296	CAGE	ECC10	hg19	FANTOM5	0.187749
enh362	chr1	54441729	54442008	54441915	Y	NA	HSPB11,LRRC42	NA	NA	NA	NA	LRRC42	31979	CAGE	ECC10	hg19	FANTOM5	0.187749
enh363	chr1	54700132	54700688	54700499	Y	NA	CYB5RL	NA	NA	NA	NA	CYB5RL	36423	CAGE	ECC10	hg19	FANTOM5	0.375498
enh364	chr1	54739679	54739787	54739710	Y	NA	NA	NA	NA	NA	NA	CYB5RL	75970	CAGE	ECC10	hg19	FANTOM5	0.187749
enh365	chr1	54804829	54805209	54805022	Y	NA	NA	NA	NA	NA	NA	SSBP3	71943	CAGE	ECC10	hg19	FANTOM5	0.187749
enh366	chr1	54873075	54873515	54873406	Y	SSBP3,SSBP3	SSBP3	NA	NA	NA	NA	SSBP3	3637	CAGE	ECC10	hg19	FANTOM5	0.563247
enh367	chr1	54875187	54875373	54875227	Y	NA	SSBP3	NA	NA	NA	NA	SSBP3	1779	CAGE	ECC10	hg19	FANTOM5	0.187749
enh368	chr1	54925355	54925634	54925492	Y	NA	SSBP3	TMEM59,TCEANC2,SSBP3,CYB5RL,MRPL37	IMR90	Hi-C	24141950	SSBP3	48203	CAGE	ECC10	hg19	FANTOM5	2.44074
enh369	chr1	54940444	54940824	54940607	Y	NA	NA	TMEM59,TCEANC2,SSBP3,CYB5RL,MRPL37,CDCP2	IMR90,MCF7	Hi-C,ChIA-PET	2414195022265400	SSBP3	63292	CAGE	ECC10	hg19	FANTOM5	1.31424
enh370	chr1	54941159	54941412	54941231	Y	TCEANC2,SSBP3,SSBP3	NA	TMEM59,TCEANC2,SSBP3,CYB5RL,MRPL37,CDCP2	IMR90,MCF7	Hi-C,ChIA-PET	2414195022265400	SSBP3	64007	CAGE	ECC10	hg19	FANTOM5	1.12649
enh371	chr1	54941776	54941995	54941811	Y	NA	NA	TMEM59,TCEANC2,SSBP3,CYB5RL,MRPL37,CDCP2	IMR90	Hi-C	24141950	ACOT11	63935	CAGE	ECC10	hg19	FANTOM5	2.62848
enh372	chr1	54953784	54954325	54954090	Y	SSBP3,SSBP3	NA	TCEANC2,SSBP3,CYB5RL,MRPL37,CDCP2,YIPF1,DIO1,TMEM59,HSPB11,HEATR8-TTC4	IMR90,K562,MCF7	Hi-C,ChIA-PET	2414195022265400	ACOT11	51605	CAGE	ECC10	hg19	FANTOM5	1.68974
enh373	chr1	54965893	54966212	54966053	Y	NA	ACOT11	TCEANC2,SSBP3,MRPL37,CYB5RL,CDCP2,YIPF1,TMEM59,HSPB11,HEATR8-TTC4,ACOT11,FAM151A	IMR90	Hi-C	24141950	ACOT11	39718	CAGE	ECC10	hg19	FANTOM5	0.187749
enh374	chr1	55327144	55327486	55327453	Y	NA	RP11-67L3.5,DHCR24	NA	NA	NA	NA	RP11-67L3.5	23062	CAGE	ECC10	hg19	FANTOM5	0.187749
enh375	chr1	55678785	55679185	55678893	Y	NA	NA	NA	NA	NA	NA	USP24	0	CAGE	ECC10	hg19	FANTOM5	0.187749
enh376	chr1	56493890	56494034	56494033	Y	NA	NA	NA	NA	NA	NA	PPAP2B	614940	CAGE	ECC10	hg19	FANTOM5	0.187749
enh377	chr1	56771744	56771759	56771752	Y	NA	NA	NA	NA	NA	NA	PPAP2B	337215	CAGE	ECC10	hg19	FANTOM5	0.187749
enh378	chr1	57873517	57873674	57873652	Y	NA	NA	NA	NA	NA	NA	PPAP2B	764543	CAGE	ECC10	hg19	FANTOM5	0.187749
enh379	chr1	57923576	57923755	57923707	Y	NA	NA	NA	NA	NA	NA	PPAP2B	814602	CAGE	ECC10	hg19	FANTOM5	0.187749
enh380	chr1	57948146	57948309	57948229	Y	NA	NA	NA	NA	NA	NA	PPAP2B	839172	CAGE	ECC10	hg19	FANTOM5	0.375498
enh381	chr1	57988271	57988573	57988424	Y	NA	NA	NA	NA	NA	NA	PPAP2B	879297	CAGE	ECC10	hg19	FANTOM5	0.187749
enh382	chr1	57995135	57995251	57995193	Y	NA	NA	NA	NA	NA	NA	PPAP2B	886161	CAGE	ECC10	hg19	FANTOM5	0.187749
enh383	chr1	58002362	58002542	58002370	Y	NA	NA	NA	NA	NA	NA	PPAP2B	893388	CAGE	ECC10	hg19	FANTOM5	0.187749
enh384	chr1	58018702	58018981	58018745	Y	NA	NA	NA	NA	NA	NA	PPAP2B	909728	CAGE	ECC10	hg19	FANTOM5	0.187749
enh385	chr1	58303464	58303533	58303499	Y	DAB1	NA	NA	NA	NA	NA	DAB1	706873	CAGE	ECC10	hg19	FANTOM5	0.187749
enh386	chr1	58627790	58628022	58627831	Y	NA	NA	NA	NA	NA	NA	DAB1	382384	CAGE	ECC10	hg19	FANTOM5	0.187749
enh387	chr1	58898385	58898660	58898607	Y	NA	NA	DAB1,CYP2J2,OMA1,FGGY	IMR90	Hi-C	24141950	DAB1	111746	CAGE	ECC10	hg19	FANTOM5	0.375498
enh388	chr1	58900423	58900575	58900499	Y	NA	NA	DAB1,CYP2J2,OMA1,FGGY	IMR90	Hi-C	24141950	DAB1	109831	CAGE	ECC10	hg19	FANTOM5	0.375498
enh389	chr1	59008745	59009101	59008916	Y	NA	DAB1,OMA1	NA	NA	NA	NA	DAB1	1305	CAGE	ECC10	hg19	FANTOM5	0.187749
enh390	chr1	59228706	59229186	59229035	Y	NA	JUN,LINC01135	NA	NA	NA	NA	JUN	18599	CAGE	ECC10	hg19	FANTOM5	0.375498
enh391	chr1	59232576	59232611	59232594	Y	NA	JUN,LINC01135	NA	NA	NA	NA	JUN	15174	CAGE	ECC10	hg19	FANTOM5	0.187749
enh392	chr1	59251646	59251903	59251775	Y	NA	JUN,LINC01135	NA	NA	NA	NA	LINC01135	2823	CAGE	ECC10	hg19	FANTOM5	0.187749
enh393	chr1	59281873	59282217	59282125	Y	MYSM1,FGGY,JUN	JUN,LINC01135	NA	NA	NA	NA	LINC01135	33050	CAGE	ECC10	hg19	FANTOM5	0.375498
enh394	chr1	59369049	59370138	59369602	Y	FGGY	NA	NA	NA	NA	NA	LINC01135	120226	CAGE	ECC10	hg19	FANTOM5	0.563247
enh395	chr1	59522982	59523218	59523118	Y	NA	NA	FGGY,MIR4711,LOC100131060,JUN,HSD52	IMR90	Hi-C	24141950	FGGY	237092	CAGE	ECC10	hg19	FANTOM5	0.187749
enh396	chr1	59756067	59756566	59756452	Y	FGGY	FGGY	LOC100131060,HSD52,FGGY	IMR90	Hi-C	24141950	FGGY	3744	CAGE	ECC10	hg19	FANTOM5	0.187749
enh397	chr1	60009140	60009290	60009214	Y	CYP2J2	NA	NA	NA	NA	NA	FGGY	248830	CAGE	ECC10	hg19	FANTOM5	0.187749
enh398	chr1	60087129	60087147	60087138	Y	CYP2J2	NA	NA	NA	NA	NA	HOOK1	191311	CAGE	ECC10	hg19	FANTOM5	0.187749
enh399	chr1	60144543	60144796	60144669	Y	FGGY	NA	NA	NA	NA	NA	HOOK1	133662	CAGE	ECC10	hg19	FANTOM5	0.187749
enh400	chr1	61333622	61333797	61333765	Y	NA	NFIA	INADL	IMR90	Hi-C	24141950	NFIA	4691	CAGE	ECC10	hg19	FANTOM5	14.0812
enh401	chr1	61385640	61385825	61385787	Y	NA	NA	NFIA	IMR90	Hi-C	24141950	NFIA	56709	CAGE	ECC10	hg19	FANTOM5	0.187749
enh402	chr1	61509124	61509443	61509284	Y	NA	NA	INADL,NFIA	IMR90	Hi-C	24141950	NFIA	180193	CAGE	ECC10	hg19	FANTOM5	0.375498
enh403	chr1	61516303	61516687	61516329	Y	NA	NA	INADL,NFIA	IMR90,K562	Hi-C,ChIA-PET	2414195022265400	NFIA	187372	CAGE	ECC10	hg19	FANTOM5	0.375498
enh404	chr1	61522505	61523042	61522705	Y	NFIA,NFIA,NFIA	NA	INADL,NFIA	IMR90,K562	Hi-C,ChIA-PET	2414195022265400	NFIA	193574	CAGE	ECC10	hg19	FANTOM5	0.375498
enh405	chr1	61579491	61579639	61579512	Y	NA	NA	NA	NA	NA	NA	NFIA	250560	CAGE	ECC10	hg19	FANTOM5	0.563247
enh406	chr1	61649786	61650305	61649984	Y	NFIA,NFIA,NFIA	NA	NA	NA	NA	NA	NFIA	320855	CAGE	ECC10	hg19	FANTOM5	0.187749
enh407	chr1	61768031	61768305	61768169	Y	NA	NA	NA	NA	NA	NA	TM2D1	420790	CAGE	ECC10	hg19	FANTOM5	0.187749
enh408	chr1	61918819	61919182	61919004	Y	NFIA,NFIA,NFIA	NA	NA	NA	NA	NA	TM2D1	269913	CAGE	ECC10	hg19	FANTOM5	0.375498
enh409	chr1	62208815	62209373	62208933	Y	NA	TM2D1,INADL	NA	NA	NA	NA	INADL	2666	CAGE	ECC10	hg19	FANTOM5	0.375498
enh410	chr1	62928310	62928608	62928459	Y	KANK4,USP1,USP1,ATG4C	USP1	NA	NA	NA	NA	USP1	28342	CAGE	ECC10	hg19	FANTOM5	0.938745
enh411	chr1	63022251	63022602	63022448	Y	NA	NA	NA	NA	NA	NA	USP1	122283	CAGE	ECC10	hg19	FANTOM5	0.187749
enh412	chr1	63192166	63192566	63192366	Y	NA	DOCK7,RP11-230B22.1	DOCK7,ANGPTL3	IMR90	Hi-C	24141950	RP11-230B22.1	40013	CAGE	ECC10	hg19	FANTOM5	0.187749
enh413	chr1	64051806	64051915	64051861	Y	NA	PGM1,ITGB3BP	NA	NA	NA	NA	PGM1	5032	CAGE	ECC10	hg19	FANTOM5	0.187749
enh414	chr1	64223023	64223051	64223037	Y	NA	ROR1	ROR1	IMR90	Hi-C	24141950	ROR1	14642	CAGE	ECC10	hg19	FANTOM5	0.187749
enh415	chr1	64254998	64255371	64255034	Y	ROR1	ROR1	NA	NA	NA	NA	ROR1	17305	CAGE	ECC10	hg19	FANTOM5	0.563247
enh416	chr1	64417224	64417447	64417336	Y	ROR1	NA	NA	NA	NA	NA	CFL1P3	109868	CAGE	ECC10	hg19	FANTOM5	1.68974
enh417	chr1	64500766	64501176	64500970	Y	UBE2U	NA	NA	NA	NA	NA	CFL1P3	193410	CAGE	ECC10	hg19	FANTOM5	0.187749
enh418	chr1	64505281	64505575	64505361	Y	ROR1,UBE2U	NA	NA	NA	NA	NA	CFL1P3	197925	CAGE	ECC10	hg19	FANTOM5	0.187749
enh419	chr1	64531287	64531606	64531300	Y	NA	NA	NA	NA	NA	NA	CFL1P3	223931	CAGE	ECC10	hg19	FANTOM5	0.375498
enh420	chr1	64558632	64559006	64558819	Y	NA	NA	NA	NA	NA	NA	CFL1P3	251276	CAGE	ECC10	hg19	FANTOM5	0.375498
enh421	chr1	65383044	65383557	65383225	Y	JAK1	JAK1	NA	NA	NA	NA	JAK1	46630	CAGE	ECC10	hg19	FANTOM5	0.187749
enh422	chr1	65503279	65503645	65503490	Y	NA	RP4-535B20.1	NA	NA	NA	NA	RP4-535B20.1	27775	CAGE	ECC10	hg19	FANTOM5	0.187749
enh423	chr1	65510370	65510451	65510413	Y	NA	RP4-535B20.1	NA	NA	NA	NA	RP4-535B20.1	20969	CAGE	ECC10	hg19	FANTOM5	0.187749
enh424	chr1	65527577	65527856	65527728	Y	NA	RP4-535B20.1	AK4	K562	ChIA-PET	22265404	RP4-535B20.1	3564	CAGE	ECC10	hg19	FANTOM5	0.375498
enh425	chr1	65677177	65677293	65677243	Y	JAK1,LEPROT,LEPROT,LEPR	DNAJC6	NA	NA	NA	NA	DNAJC6	34609	CAGE	ECC10	hg19	FANTOM5	0.187749
enh426	chr1	65775838	65775991	65775933	Y	PDE4B,DNAJC6	NA	NA	NA	NA	NA	DNAJC6	63936	CAGE	ECC10	hg19	FANTOM5	2.25299
enh427	chr1	65891768	65892129	65891951	Y	NA	LEPR,LEPROT	NA	NA	NA	NA	LEPROT	7498	CAGE	ECC10	hg19	FANTOM5	0.187749
enh428	chr1	66747978	66748387	66748105	Y	PDE4B	NA	NA	NA	NA	NA	SGIP1	248679	CAGE	ECC10	hg19	FANTOM5	0.187749
enh429	chr1	66782459	66782839	66782588	Y	PDE4B	NA	NA	NA	NA	NA	SGIP1	214227	CAGE	ECC10	hg19	FANTOM5	0.187749
enh430	chr1	66814347	66814689	66814449	Y	NA	NA	NA	NA	NA	NA	SGIP1	182377	CAGE	ECC10	hg19	FANTOM5	0.187749
enh431	chr1	66849393	66849557	66849484	Y	PDE4B	NA	NA	NA	NA	NA	SGIP1	147509	CAGE	ECC10	hg19	FANTOM5	0.187749
enh432	chr1	66859299	66859884	66859497	Y	PDE4B	NA	NA	NA	NA	NA	SGIP1	137182	CAGE	ECC10	hg19	FANTOM5	0.187749
enh433	chr1	66930584	66930841	66930604	Y	NA	NA	PDE4B	IMR90	Hi-C	24141950	SGIP1	66225	CAGE	ECC10	hg19	FANTOM5	0.187749
enh434	chr1	67374841	67375185	67375111	Y	SGIP1,WDR78	WDR78,MIER1	NA	NA	NA	NA	WDR78	13385	CAGE	ECC10	hg19	FANTOM5	0.563247
enh435	chr1	67494221	67494361	67494358	Y	SLC35D1,MIER1	SLC35D1	NA	NA	NA	NA	SLC35D1	23421	CAGE	ECC10	hg19	FANTOM5	0.187749
enh436	chr1	67867795	67868154	67868057	Y	NA	SERBP1	NA	NA	NA	NA	SERBP1	25944	CAGE	ECC10	hg19	FANTOM5	0.187749
enh437	chr1	67883059	67883215	67883204	Y	NA	SERBP1	NA	NA	NA	NA	SERBP1	10883	CAGE	ECC10	hg19	FANTOM5	0.187749
enh438	chr1	68166463	68166766	68166597	Y	NA	GADD45A	NA	NA	NA	NA	GADD45A	17719	CAGE	ECC10	hg19	FANTOM5	0.375498
enh439	chr1	68257818	68258216	68258148	Y	NA	GNG12	NA	NA	NA	NA	GNG12	38934	CAGE	ECC10	hg19	FANTOM5	0.187749
enh440	chr1	68321515	68321736	68321554	Y	NA	GNG12	NA	NA	NA	NA	GNG12	24365	CAGE	ECC10	hg19	FANTOM5	0.187749
enh441	chr1	68572958	68573227	68573176	Y	NA	NA	NA	NA	NA	NA	WLS	123576	CAGE	ECC10	hg19	FANTOM5	0.187749
enh442	chr1	69441381	69441536	69441435	Y	NA	NA	NA	NA	NA	NA	DEPDC1	480477	CAGE	ECC10	hg19	FANTOM5	0.187749
enh443	chr1	69605544	69605634	69605589	Y	NA	NA	NA	NA	NA	NA	DEPDC1	644640	CAGE	ECC10	hg19	FANTOM5	0.187749
enh444	chr1	70207294	70207355	70207325	Y	LRRC7	NA	DEPDC1	IMR90	Hi-C	24141950	LRRC40	461948	CAGE	ECC10	hg19	FANTOM5	0.187749
enh445	chr1	70237887	70238124	70238005	Y	LRRC7	NA	NA	NA	NA	NA	LRRC40	431179	CAGE	ECC10	hg19	FANTOM5	0.187749
enh446	chr1	70418678	70418852	70418759	Y	LRRC7	NA	NA	NA	NA	NA	LRRC40	250451	CAGE	ECC10	hg19	FANTOM5	0.187749
enh447	chr1	70691921	70692281	70691982	Y	ANKRD13C,LRRC40,SRSF11	LRRC40,SRSF11,RP4-677H15.4	NA	NA	NA	NA	RP4-677H15.4	7215	CAGE	ECC10	hg19	FANTOM5	0.187749
enh448	chr1	70709017	70709466	70709138	Y	NA	LRRC40,SRSF11,RP4-677H15.4	NA	NA	NA	NA	RP4-677H15.4	24311	CAGE	ECC10	hg19	FANTOM5	0.187749
enh449	chr1	70746826	70747040	70746993	Y	ANKRD13C	NA	NA	NA	NA	NA	RP4-677H15.4	62120	CAGE	ECC10	hg19	FANTOM5	1.31424
enh450	chr1	72108174	72108241	72108208	Y	NA	NA	NA	NA	NA	NA	ZRANB2-AS2	563167	CAGE	ECC10	hg19	FANTOM5	0.938745
enh451	chr1	72155856	72156188	72156023	Y	NA	NA	NA	NA	NA	NA	NEGR1	590229	CAGE	ECC10	hg19	FANTOM5	0.375498
enh452	chr1	72334122	72334290	72334206	Y	NA	NA	NA	NA	NA	NA	NEGR1	412127	CAGE	ECC10	hg19	FANTOM5	0.375498
enh453	chr1	72493439	72493635	72493537	Y	NA	NA	NA	NA	NA	NA	NEGR1	252782	CAGE	ECC10	hg19	FANTOM5	0.187749
enh454	chr1	72554223	72554508	72554339	Y	NA	NA	NA	NA	NA	NA	NEGR1	191909	CAGE	ECC10	hg19	FANTOM5	0.563247
enh455	chr1	72656240	72656592	72656532	Y	NA	NA	NA	NA	NA	NA	NEGR1	89825	CAGE	ECC10	hg19	FANTOM5	0.938745
enh456	chr1	72686486	72686621	72686551	Y	NEGR1	NA	NA	NA	NA	NA	NEGR1	59796	CAGE	ECC10	hg19	FANTOM5	0.750996
enh457	chr1	72696545	72696864	72696705	Y	NA	NEGR1	NA	NA	NA	NA	NEGR1	49553	CAGE	ECC10	hg19	FANTOM5	0.187749
enh458	chr1	72715442	72715840	72715642	Y	NA	NEGR1	NA	NA	NA	NA	NEGR1	30577	CAGE	ECC10	hg19	FANTOM5	1.87749
enh459	chr1	72749220	72749791	72749447	Y	NEGR1	NEGR1	NA	NA	NA	NA	NEGR1	2803	CAGE	ECC10	hg19	FANTOM5	12.3914
enh460	chr1	72750417	72750888	72750606	Y	NA	NEGR1	NA	NA	NA	NA	NEGR1	4000	CAGE	ECC10	hg19	FANTOM5	0.187749
enh461	chr1	72813657	72813669	72813663	Y	NA	NA	NA	NA	NA	NA	NEGR1	67240	CAGE	ECC10	hg19	FANTOM5	0.187749
enh462	chr1	74970988	74971139	74971082	Y	NA	NA	NA	NA	NA	NA	TYW3	225697	CAGE	ECC10	hg19	FANTOM5	0.938745
enh463	chr1	75168986	75169131	75169081	Y	NA	TYW3,CRYZ	NA	NA	NA	NA	TYW3	27705	CAGE	ECC10	hg19	FANTOM5	0.187749
enh464	chr1	75182913	75182976	75182918	Y	NA	TYW3,CRYZ	NA	NA	NA	NA	TYW3	13860	CAGE	ECC10	hg19	FANTOM5	0.187749
enh465	chr1	75694572	75694736	75694622	Y	NA	NA	NA	NA	NA	NA	ACADM	493300	CAGE	ECC10	hg19	FANTOM5	0.938745
enh466	chr1	76581893	76581954	76581924	Y	NA	NA	NA	NA	NA	NA	SNORD45A	330319	CAGE	ECC10	hg19	FANTOM5	0.187749
enh467	chr1	76751449	76751689	76751612	Y	NA	NA	NA	NA	NA	NA	TPI1P1	411785	CAGE	ECC10	hg19	FANTOM5	1.12649
enh468	chr1	77595980	77596376	77595997	Y	NA	RP4-706A16.3	NA	NA	NA	NA	RP4-706A16.3	3212	CAGE	ECC10	hg19	FANTOM5	0.187749
enh469	chr1	77713696	77713788	77713742	Y	NA	PIGK	PIGK,AK5,ZZZ3	IMR90	Hi-C	24141950	PIGK	30581	CAGE	ECC10	hg19	FANTOM5	0.187749
enh470	chr1	77944616	77944628	77944624	Y	NA	NA	NA	NA	NA	NA	ZZZ3	202476	CAGE	ECC10	hg19	FANTOM5	0.187749
enh471	chr1	77977128	77977445	77977326	Y	NA	NA	NA	NA	NA	NA	ZZZ3	169659	CAGE	ECC10	hg19	FANTOM5	0.187749
enh472	chr1	78026939	78027232	78027062	Y	FAM73A	NA	NA	NA	NA	NA	ZZZ3	119872	CAGE	ECC10	hg19	FANTOM5	0.187749
enh473	chr1	78350506	78350835	78350671	Y	FAM73A	NA	NA	NA	NA	NA	FUBP1	91959	CAGE	ECC10	hg19	FANTOM5	0.187749
enh474	chr1	78404062	78404594	78404354	Y	NA	FUBP1,DNAJB4	NA	NA	NA	NA	FUBP1	38200	CAGE	ECC10	hg19	FANTOM5	0.750996
enh475	chr1	78703686	78703842	78703764	Y	NEXN	NA	NA	NA	NA	NA	DNAJB4	260827	CAGE	ECC10	hg19	FANTOM5	0.187749
enh476	chr1	81941853	81942198	81942026	Y	NA	NA	NA	NA	NA	NA	LPHN2	172008	CAGE	ECC10	hg19	FANTOM5	0.375498
enh477	chr1	82103600	82103612	82103605	Y	NA	NA	NA	NA	NA	NA	ST13P20	81766	CAGE	ECC10	hg19	FANTOM5	1.12649
enh478	chr1	82146044	82146302	82146156	Y	NA	ST13P20	NA	NA	NA	NA	ST13P20	39076	CAGE	ECC10	hg19	FANTOM5	0.187749
enh479	chr1	82168687	82169067	82168779	Y	NA	ST13P20	NA	NA	NA	NA	ST13P20	16311	CAGE	ECC10	hg19	FANTOM5	0.187749
enh480	chr1	83991462	83991619	83991541	Y	NA	NA	NA	NA	NA	NA	RP11-475O6.1	333087	CAGE	ECC10	hg19	FANTOM5	0.187749
enh481	chr1	84120524	84120814	84120773	Y	PRKACB	NA	NA	NA	NA	NA	RP11-475O6.1	203892	CAGE	ECC10	hg19	FANTOM5	0.750996
enh482	chr1	84410654	84410770	84410712	Y	NA	NA	NA	NA	NA	NA	TTLL7	52063	CAGE	ECC10	hg19	FANTOM5	0.187749
enh483	chr1	85007374	85007584	85007581	Y	NA	GNG5,CTBS	NA	NA	NA	NA	CTBS	30579	CAGE	ECC10	hg19	FANTOM5	0.187749
enh484	chr1	85034322	85034489	85034405	Y	CTBS	CTBS	NA	NA	NA	NA	CTBS	3674	CAGE	ECC10	hg19	FANTOM5	0.187749
enh485	chr1	85038681	85038996	85038864	Y	MCOLN2,GNG5,CTBS	CTBS	NA	NA	NA	NA	CTBS	518	CAGE	ECC10	hg19	FANTOM5	0.187749
enh486	chr1	85270218	85270566	85270347	Y	NA	NA	NA	NA	NA	NA	SSX2IP	115732	CAGE	ECC10	hg19	FANTOM5	0.187749
enh487	chr1	85313015	85313206	85313127	Y	GNG5,MCOLN2,LPAR3,C1orf52,BCL10	NA	NA	NA	NA	NA	MCOLN2	147590	CAGE	ECC10	hg19	FANTOM5	0.375498
enh488	chr1	85643319	85643587	85643547	Y	NA	SYDE2	MIR4423	IMR90	Hi-C	24141950	SYDE2	21142	CAGE	ECC10	hg19	FANTOM5	0.187749
enh489	chr1	85763626	85763846	85763779	Y	NA	C1orf52,BCL10	NA	NA	NA	NA	BCL10	22853	CAGE	ECC10	hg19	FANTOM5	0.187749
enh490	chr1	87171187	87171726	87171422	Y	SH3GLB1	SH3GLB1	NA	NA	NA	NA	SH3GLB1	2928	CAGE	ECC10	hg19	FANTOM5	0.375498
enh491	chr1	87203929	87204214	87204072	Y	NA	SH3GLB1	NA	NA	NA	NA	SH3GLB1	35670	CAGE	ECC10	hg19	FANTOM5	0.187749
enh492	chr1	87306817	87307030	87306985	Y	SH3GLB1	NA	NA	NA	NA	NA	2022-09-15	71077	CAGE	ECC10	hg19	FANTOM5	0.187749
enh493	chr1	87799623	87799998	87799801	Y	NA	LMO4	NA	NA	NA	NA	LMO4	7472	CAGE	ECC10	hg19	FANTOM5	0.187749
enh494	chr1	87800631	87801610	87800748	Y	NA	LMO4	NA	NA	NA	NA	LMO4	8480	CAGE	ECC10	hg19	FANTOM5	0.187749
enh495	chr1	88150561	88150732	88150650	Y	NA	NA	LMO4	IMR90	Hi-C	24141950	LMO4	358410	CAGE	ECC10	hg19	FANTOM5	0.187749
enh496	chr1	88716578	88716942	88716762	Y	NA	NA	NA	NA	NA	NA	PKN2	430963	CAGE	ECC10	hg19	FANTOM5	0.187749
enh497	chr1	88907516	88907759	88907638	Y	NA	NA	NA	NA	NA	NA	PKN2	240146	CAGE	ECC10	hg19	FANTOM5	0.187749
enh498	chr1	89339924	89340210	89340169	Y	PKN2	GTF2B	NA	NA	NA	NA	GTF2B	15417	CAGE	ECC10	hg19	FANTOM5	0.187749
enh499	chr1	89358212	89358439	89358316	Y	PKN2,CCBL2	GTF2B	NA	NA	NA	NA	GTF2B	2585	CAGE	ECC10	hg19	FANTOM5	4.50597
enh500	chr1	89382528	89382593	89382561	Y	NA	GTF2B	NA	NA	NA	NA	GTF2B	26901	CAGE	ECC10	hg19	FANTOM5	0.187749
enh501	chr1	89581205	89581610	89581506	Y	NA	GBP2	NA	NA	NA	NA	GBP2	32529	CAGE	ECC10	hg19	FANTOM5	0.187749
enh502	chr1	89752578	89752835	89752723	Y	GTF2B,GBP3,GBP1,GBP2,LRRC8C,GBP4,GBP5	NA	NA	NA	NA	NA	GBP2	138439	CAGE	ECC10	hg19	FANTOM5	0.187749
enh503	chr1	89887466	89887838	89887537	Y	GBP3,GBP1,GBP2,GBP4,GBP5,LRRC8C,LRRC8B	NA	NA	NA	NA	NA	LRRC8B	100557	CAGE	ECC10	hg19	FANTOM5	0.187749
enh504	chr1	89942348	89942369	89942360	Y	NA	LRRC8B	NA	NA	NA	NA	LRRC8B	46026	CAGE	ECC10	hg19	FANTOM5	0.187749
enh505	chr1	90077145	90077551	90077320	Y	ZNF326,LRRC8C	LRRC8C	NA	NA	NA	NA	LRRC8C	19080	CAGE	ECC10	hg19	FANTOM5	0.187749
enh506	chr1	90101821	90102213	90101853	Y	ZNF326,LRRC8D,GBP4,GBP5,LRRC8B,LRRC8B,LRRC8C	LRRC8C	NA	NA	NA	NA	LRRC8C	5190	CAGE	ECC10	hg19	FANTOM5	0.375498
enh507	chr1	90137741	90138074	90137909	Y	ZNF326,LRRC8D,GBP4,GBP5,LRRC8B,LRRC8B,LRRC8C	LRRC8C	NA	NA	NA	NA	LRRC8C	41110	CAGE	ECC10	hg19	FANTOM5	0.187749
enh508	chr1	90167657	90167773	90167712	Y	NA	NA	NA	NA	NA	NA	LRRC8C	71026	CAGE	ECC10	hg19	FANTOM5	0.187749
enh509	chr1	90309838	90310280	90310072	Y	LRRC8C,ZNF326	LRRC8D	NA	NA	NA	NA	LRRC8D	25265	CAGE	ECC10	hg19	FANTOM5	0.187749
enh510	chr1	90319744	90319959	90319950	Y	NA	LRRC8D	NA	NA	NA	NA	LRRC8D	35171	CAGE	ECC10	hg19	FANTOM5	0.563247
enh511	chr1	90372321	90372729	90372378	Y	LRRC8B,LRRC8C,LRRC8D,ZNF326	NA	NA	NA	NA	NA	GEMIN8P4	85151	CAGE	ECC10	hg19	FANTOM5	0.187749
enh512	chr1	91472225	91472812	91472773	Y	NA	ZNF644	NA	NA	NA	NA	ZNF644	13017	CAGE	ECC10	hg19	FANTOM5	0.563247
enh513	chr1	91793812	91793887	91793849	Y	NA	NA	NA	NA	NA	NA	CDC7	170521	CAGE	ECC10	hg19	FANTOM5	0.187749
enh514	chr1	92037669	92037899	92037765	Y	NA	NA	TGFBR3,HSP90B3P,EPHX4,CDC7	IMR90	Hi-C	24141950	CDC7	73261	CAGE	ECC10	hg19	FANTOM5	0.187749
enh515	chr1	92668364	92668570	92668467	Y	NA	KIAA1107	NA	NA	NA	NA	KIAA1107	37822	CAGE	ECC10	hg19	FANTOM5	0.187749
enh516	chr1	92907492	92907607	92907552	Y	NA	NA	NA	NA	NA	NA	GLMN	144948	CAGE	ECC10	hg19	FANTOM5	0.187749
enh517	chr1	93003662	93004045	93003868	Y	RPAP2,GLMN,RPL5,GFI1	NA	NA	NA	NA	NA	RNU4-59P	160446	CAGE	ECC10	hg19	FANTOM5	0.187749
enh518	chr1	93032261	93032386	93032324	Y	NA	NA	NA	NA	NA	NA	RNU4-59P	132105	CAGE	ECC10	hg19	FANTOM5	0.187749
enh519	chr1	93170902	93171289	93171144	Y	NA	RNU4-59P	NA	NA	NA	NA	RNU4-59P	6411	CAGE	ECC10	hg19	FANTOM5	0.187749
enh520	chr1	93427945	93428408	93428079	Y	MTF2,DR1,FAM69A	FAM69A	NA	NA	NA	NA	FAM69A	2888	CAGE	ECC10	hg19	FANTOM5	0.187749
enh521	chr1	93634565	93634982	93634927	Y	MTF2	CCDC18,TMED5	NA	NA	NA	NA	CCDC18	8494	CAGE	ECC10	hg19	FANTOM5	0.750996
enh522	chr1	93694062	93694249	93694102	Y	MTF2,CCDC18	TMED5	NA	NA	NA	NA	TMED5	49777	CAGE	ECC10	hg19	FANTOM5	0.187749
enh523	chr1	93773027	93773315	93773230	Y	NA	DR1,RP4-717I23.3	NA	NA	NA	NA	DR1	36130	CAGE	ECC10	hg19	FANTOM5	0.375498
enh524	chr1	93806739	93807078	93807070	Y	NA	DR1,RP4-717I23.3	NA	NA	NA	NA	DR1	2367	CAGE	ECC10	hg19	FANTOM5	1.87749
enh525	chr1	93914812	93914954	93914881	Y	FNBP1L	FNBP1L	NA	NA	NA	NA	FNBP1L	3124	CAGE	ECC10	hg19	FANTOM5	0.938745
enh526	chr1	94038553	94038921	94038737	Y	NA	NA	NA	NA	NA	NA	FNBP1L	126865	CAGE	ECC10	hg19	FANTOM5	0.187749
enh527	chr1	94089710	94089715	94089713	Y	NA	NA	NA	NA	NA	NA	FNBP1L	178022	CAGE	ECC10	hg19	FANTOM5	0.187749
enh528	chr1	94145547	94146118	94145739	Y	NA	NA	NA	NA	NA	NA	MIR760	164270	CAGE	ECC10	hg19	FANTOM5	0.187749
enh529	chr1	94234014	94234407	94234233	Y	NA	NA	BCAR3,FNBP1L,LOC100129046	IMR90	Hi-C	24141950	MIR760	75981	CAGE	ECC10	hg19	FANTOM5	0.187749
enh530	chr1	94371317	94371601	94371445	Y	NA	DNTTIP2,GCLM	NA	NA	NA	NA	GCLM	1365	CAGE	ECC10	hg19	FANTOM5	0.187749
enh531	chr1	94684511	94684818	94684682	Y	NA	NA	NA	NA	NA	NA	ARHGAP29	53806	CAGE	ECC10	hg19	FANTOM5	0.563247
enh532	chr1	94744046	94744440	94744243	Y	NA	ARHGAP29	ABCA4	IMR90	Hi-C	24141950	ARHGAP29	5422	CAGE	ECC10	hg19	FANTOM5	0.375498
enh533	chr1	94937052	94937396	94937225	Y	NA	NA	NA	NA	NA	NA	ABCD3	55119	CAGE	ECC10	hg19	FANTOM5	0.187749
enh534	chr1	95007995	95008302	95008221	Y	NA	F3	NA	NA	NA	NA	F3	2639	CAGE	ECC10	hg19	FANTOM5	0.375498
enh535	chr1	95155573	95156005	95155685	Y	NA	NA	F3,ABCD3	IMR90	Hi-C	24141950	LINC01057	127832	CAGE	ECC10	hg19	FANTOM5	0.187749
enh536	chr1	95191212	95191391	95191280	Y	F3	NA	F3,ABCD3	IMR90	Hi-C	24141950	LINC01057	92446	CAGE	ECC10	hg19	FANTOM5	0.187749
enh537	chr1	95221261	95221551	95221307	Y	NA	NA	F3,ABCD3	IMR90	Hi-C	24141950	LINC01057	62286	CAGE	ECC10	hg19	FANTOM5	0.375498
enh538	chr1	95248599	95248610	95248605	Y	NA	LINC01057,SLC44A3	ABCD3,F3,ALG14	IMR90	Hi-C	24141950	LINC01057	35227	CAGE	ECC10	hg19	FANTOM5	0.187749
enh539	chr1	95326006	95326167	95326065	Y	NA	LINC01057,SLC44A3	CNN3	IMR90	Hi-C	24141950	SLC44A3	42108	CAGE	ECC10	hg19	FANTOM5	0.187749
enh540	chr1	95508067	95508435	95508367	Y	NA	ALG14	NA	NA	NA	NA	ALG14	28066	CAGE	ECC10	hg19	FANTOM5	0.187749
enh541	chr1	95551114	95551338	95551185	Y	NA	ALG14,TMEM56	ALG14,TMEM56-RWDD3,SLC44A3	IMR90,K562	Hi-C,ChIA-PET	2414195022265400	ALG14	14613	CAGE	ECC10	hg19	FANTOM5	0.187749
enh542	chr1	95645260	95645496	95645354	Y	RWDD3,TMEM56,TMEM56-RWDD3	NA	NA	NA	NA	NA	RWDD3	52215	CAGE	ECC10	hg19	FANTOM5	0.187749
enh543	chr1	95903375	95903710	95903510	Y	NA	NA	NA	NA	NA	NA	RWDD3	205664	CAGE	ECC10	hg19	FANTOM5	0.187749
enh544	chr1	97199537	97199912	97199566	Y	NA	PTBP2	NA	NA	NA	NA	PTBP2	14316	CAGE	ECC10	hg19	FANTOM5	0.187749
enh545	chr1	97291085	97291340	97291213	Y	NA	NA	NA	NA	NA	NA	PTBP2	105864	CAGE	ECC10	hg19	FANTOM5	0.187749
enh546	chr1	97549999	97550397	97550198	Y	NA	NA	NA	NA	NA	NA	PTBP2	364778	CAGE	ECC10	hg19	FANTOM5	0.187749
enh547	chr1	97994700	97995088	97995052	Y	NA	SEC63P1	NA	NA	NA	NA	SEC63P1	14169	CAGE	ECC10	hg19	FANTOM5	0.375498
enh548	chr1	98011760	98012364	98012119	Y	NA	SEC63P1	NA	NA	NA	NA	SEC63P1	2503	CAGE	ECC10	hg19	FANTOM5	0.938745
enh549	chr1	98100424	98100708	98100566	Y	NA	NA	NA	NA	NA	NA	SEC63P1	91167	CAGE	ECC10	hg19	FANTOM5	0.187749
enh550	chr1	98373500	98373836	98373707	Y	NA	DPYD	NA	NA	NA	NA	DPYD	10769	CAGE	ECC10	hg19	FANTOM5	0.187749
enh551	chr1	98414430	98414798	98414662	Y	NA	DPYD	NA	NA	NA	NA	DPYD	29825	CAGE	ECC10	hg19	FANTOM5	0.187749
enh552	chr1	98499783	98500490	98500262	Y	NA	MIR137HG	NA	NA	NA	NA	MIR137HG	12929	CAGE	ECC10	hg19	FANTOM5	0.187749
enh553	chr1	98606055	98606462	98606113	Y	NA	NA	NA	NA	NA	NA	MIR137HG	92636	CAGE	ECC10	hg19	FANTOM5	0.375498
enh554	chr1	99784335	99784593	99784464	Y	NA	NA	NA	NA	NA	NA	AGL	529047	CAGE	ECC10	hg19	FANTOM5	0.187749
enh555	chr1	99839807	99840075	99839898	Y	NA	NA	NA	NA	NA	NA	AGL	473565	CAGE	ECC10	hg19	FANTOM5	0.187749
enh556	chr1	100555117	100555459	100555393	Y	NA	SASS6	NA	NA	NA	NA	SASS6	41052	CAGE	ECC10	hg19	FANTOM5	0.187749
enh557	chr1	100678369	100678762	100678562	Y	NA	DBT	NA	NA	NA	NA	DBT	34628	CAGE	ECC10	hg19	FANTOM5	0.187749
enh558	chr1	100820585	100820838	100820683	Y	HIAT1,CDC14A	CDC14A	NA	NA	NA	NA	CDC14A	12001	CAGE	ECC10	hg19	FANTOM5	0.563247
enh559	chr1	100827551	100827774	100827683	Y	SLC35A3,HIAT1,CDC14A	CDC14A	NA	NA	NA	NA	CDC14A	18967	CAGE	ECC10	hg19	FANTOM5	0.187749
enh560	chr1	100828525	100828922	100828611	Y	SASS6	CDC14A	NA	NA	NA	NA	CDC14A	19941	CAGE	ECC10	hg19	FANTOM5	0.187749
enh561	chr1	100859089	100859486	100859291	Y	NA	NA	NA	NA	NA	NA	CDC14A	50505	CAGE	ECC10	hg19	FANTOM5	0.187749
enh562	chr1	100859593	100859940	100859621	Y	HIAT1,CDC14A	NA	NA	NA	NA	NA	CDC14A	51009	CAGE	ECC10	hg19	FANTOM5	0.187749
enh563	chr1	100911126	100911538	100911291	Y	SLC35A3,HIAT1,CDC14A	NA	NA	NA	NA	NA	CDC14A	102542	CAGE	ECC10	hg19	FANTOM5	0.187749
enh564	chr1	100915125	100915584	100915294	Y	NA	NA	NA	NA	NA	NA	CDC14A	106541	CAGE	ECC10	hg19	FANTOM5	0.187749
enh565	chr1	100966297	100966321	100966309	Y	NA	NA	NA	NA	NA	NA	CDC14A	157713	CAGE	ECC10	hg19	FANTOM5	0.187749
enh566	chr1	101230885	101231097	101230991	Y	NA	NA	CDC14A	IMR90	Hi-C	24141950	EXTL2	128457	CAGE	ECC10	hg19	FANTOM5	0.187749
enh567	chr1	101392986	101393260	101393033	Y	S1PR1,SLC30A7,SLC30A7	EXTL2,SLC30A7	NA	NA	NA	NA	SLC30A7	33354	CAGE	ECC10	hg19	FANTOM5	0.187749
enh568	chr1	101486133	101486158	101486151	Y	NA	RP11-421L21.3,DPH5	NA	NA	NA	NA	RP11-421L21.3	3276	CAGE	ECC10	hg19	FANTOM5	0.938745
enh569	chr1	101757305	101757513	101757430	Y	NA	NA	SLC30A7,DPH5	IMR90	Hi-C	24141950	DPH5	267661	CAGE	ECC10	hg19	FANTOM5	0.187749
enh570	chr1	101764288	101764549	101764451	Y	S1PR1	NA	NA	NA	NA	NA	DPH5	274644	CAGE	ECC10	hg19	FANTOM5	0.187749
enh571	chr1	103424078	103424427	103424253	Y	NA	NA	NA	NA	NA	NA	RNPC3	641886	CAGE	ECC10	hg19	FANTOM5	0.187749
enh572	chr1	105434021	105434373	105434197	Y	NA	NA	NA	NA	NA	NA	RP11-364B6.2	820389	CAGE	ECC10	hg19	FANTOM5	0.187749
enh573	chr1	107731970	107732212	107732091	Y	NTNG1,NTNG1	NA	NA	NA	NA	NA	PRMT6	134703	CAGE	ECC10	hg19	FANTOM5	0.187749
enh574	chr1	108122481	108123055	108122789	Y	NA	NA	NA	NA	NA	NA	VAV3	382711	CAGE	ECC10	hg19	FANTOM5	0.187749
enh575	chr1	108175822	108176099	108175961	Y	NA	NA	NA	NA	NA	NA	VAV3	329667	CAGE	ECC10	hg19	FANTOM5	0.187749
enh576	chr1	108439709	108440134	108439910	Y	VAV3	NA	NA	NA	NA	NA	VAV3	65632	CAGE	ECC10	hg19	FANTOM5	0.187749
enh577	chr1	108581319	108581798	108581628	Y	NA	NA	NA	NA	NA	NA	VAV3	75553	CAGE	ECC10	hg19	FANTOM5	0.187749
enh578	chr1	108617640	108617970	108617857	Y	FAM102B,VAV3	NA	NA	NA	NA	NA	VAV3	111874	CAGE	ECC10	hg19	FANTOM5	0.187749
enh579	chr1	108870455	108870699	108870577	Y	NA	NA	SLC25A24	MCF7	ChIA-PET	22265404	SLC25A24	128984	CAGE	ECC10	hg19	FANTOM5	0.187749
enh580	chr1	109093990	109094406	109094278	Y	NA	FAM102B	HENMT1,FAM102B	IMR90,K562	Hi-C,ChIA-PET	2414195022265400	FAM102B	6305	CAGE	ECC10	hg19	FANTOM5	0.187749
enh581	chr1	109100040	109100237	109100058	Y	PRPF38B,FAM102B	FAM102B	NA	NA	NA	NA	FAM102B	474	CAGE	ECC10	hg19	FANTOM5	0.187749
enh582	chr1	109159407	109159722	109159520	Y	NA	HENMT1	NA	NA	NA	NA	HENMT1	42426	CAGE	ECC10	hg19	FANTOM5	0.187749
enh583	chr1	109246671	109246905	109246843	Y	FAM102B,TMEM167B,PRPF38B	HENMT1,PRPF38B,STXBP3	NA	NA	NA	NA	PRPF38B	13726	CAGE	ECC10	hg19	FANTOM5	0.187749
enh584	chr1	109467804	109468470	109468110	Y	GPSM2,WDR47,SORT1,SORT1,PSRC1,CELSR2,CLCC1	AKNAD1,CLCC1	NA	NA	NA	NA	AKNAD1	35636	CAGE	ECC10	hg19	FANTOM5	0.187749
enh585	chr1	109499781	109500180	109500079	Y	NA	AKNAD1,CLCC1	NA	NA	NA	NA	AKNAD1	3926	CAGE	ECC10	hg19	FANTOM5	0.187749
enh586	chr1	109515208	109515609	109515409	Y	NA	AKNAD1,CLCC1	NA	NA	NA	NA	CLCC1	11097	CAGE	ECC10	hg19	FANTOM5	0.187749
enh587	chr1	109572587	109572654	109572620	Y	NA	WDR47,TAF13	NA	NA	NA	NA	WDR47	10196	CAGE	ECC10	hg19	FANTOM5	0.187749
enh588	chr1	109691933	109691941	109691937	Y	NA	KIAA1324	NA	NA	NA	NA	KIAA1324	37632	CAGE	ECC10	hg19	FANTOM5	0.750996
enh589	chr1	109693905	109693990	109693948	Y	AKNAD1	KIAA1324	NA	NA	NA	NA	KIAA1324	39604	CAGE	ECC10	hg19	FANTOM5	0.375498
enh590	chr1	109754796	109754995	109754880	Y	NA	SARS,CELSR2	NA	NA	NA	NA	SARS	256	CAGE	ECC10	hg19	FANTOM5	0.187749
enh591	chr1	109938897	109939079	109938975	Y	TMEM167B,SORT1,SORT1	SORT1,PSMA5	NA	NA	NA	NA	SORT1	324	CAGE	ECC10	hg19	FANTOM5	0.187749
enh592	chr1	110336950	110337403	110337105	Y	GSTM2,CSF1	NA	CSF1,FAM40A,AHCYL1,CYB561D1,GPR61,GNAI3,AMIGO1,GNAT2,AMPD2	IMR90,K562	Hi-C,ChIA-PET	2414195022265400	GSTM3	54566	CAGE	ECC10	hg19	FANTOM5	0.187749
enh593	chr1	110447199	110447636	110447339	Y	AHCYL1	CSF1	NA	NA	NA	NA	CSF1	3228	CAGE	ECC10	hg19	FANTOM5	0.187749
enh594	chr1	110694968	110695154	110695000	Y	KCNA2,SLC6A17	NA	NA	NA	NA	NA	KCNC4	56811	CAGE	ECC10	hg19	FANTOM5	0.187749
enh595	chr1	110778589	110778756	110778673	Y	NA	KCNC4	NA	NA	NA	NA	KCNC4	26624	CAGE	ECC10	hg19	FANTOM5	0.187749
enh596	chr1	110927812	110928210	110927883	Y	CD53,FAM40A,RBM15	RBM15,LAMTOR5-AS1,SLC16A4	NA	NA	NA	NA	SLC16A4	3494	CAGE	ECC10	hg19	FANTOM5	0.563247
enh597	chr1	111066740	111067084	111066912	Y	NA	NA	KCNA2,CYMP	MCF7,IMR90	ChIA-PET,Hi-C	2226540424141950	KCNA2	105012	CAGE	ECC10	hg19	FANTOM5	0.187749
enh598	chr1	111162611	111162919	111162771	Y	RBM15,CD53,KCNA3,KCNA2	KCNA2	NA	NA	NA	NA	KCNA2	9177	CAGE	ECC10	hg19	FANTOM5	0.187749
enh599	chr1	111209000	111209250	111209208	Y	NA	KCNA2	NA	NA	NA	NA	KCNA2	36904	CAGE	ECC10	hg19	FANTOM5	0.187749
enh600	chr1	111514711	111514719	111514715	Y	NA	LRIF1	NA	NA	NA	NA	LRIF1	10010	CAGE	ECC10	hg19	FANTOM5	0.187749
enh601	chr1	111996023	111996307	111996190	Y	NA	OVGP1,ATP5F1,WDR77	NA	NA	NA	NA	WDR77	6025	CAGE	ECC10	hg19	FANTOM5	0.187749
enh602	chr1	112163826	112164071	112163877	Y	C1orf183,C1orf183,C1orf162,RAP1A	NA	NA	NA	NA	NA	RAP1A	80986	CAGE	ECC10	hg19	FANTOM5	0.563247
enh603	chr1	112196411	112196803	112196596	Y	C1orf183,RAP1A	NA	NA	NA	NA	NA	DDX20	99064	CAGE	ECC10	hg19	FANTOM5	0.375498
enh604	chr1	112387705	112387905	112387746	Y	KCND3	NA	NA	NA	NA	NA	FAM212B	91259	CAGE	ECC10	hg19	FANTOM5	0.375498
enh605	chr1	112437663	112437858	112437845	Y	NA	NA	NA	NA	NA	NA	KCND3	91919	CAGE	ECC10	hg19	FANTOM5	0.375498
enh606	chr1	112918897	112919196	112919049	Y	NA	CTTNBP2NL	WNT2B,ST7L,DDX20	IMR90	Hi-C	24141950	CTTNBP2NL	17607	CAGE	ECC10	hg19	FANTOM5	0.187749
enh607	chr1	113046545	113046667	113046606	Y	WNT2B	NA	NA	NA	NA	NA	CTTNBP2NL	109742	CAGE	ECC10	hg19	FANTOM5	0.187749
enh608	chr1	113072370	113072489	113072380	Y	NA	NA	NA	NA	NA	NA	CAPZA1	87306	CAGE	ECC10	hg19	FANTOM5	0.187749
enh609	chr1	113584893	113585079	113584961	Y	NA	RP11-31F15.2,LRIG2	SLC16A1,AKR7A2P1,RHOC,PPM1J	IMR90,K562	Hi-C,ChIA-PET	2414195022265400	RP11-31F15.2	28648	CAGE	ECC10	hg19	FANTOM5	0.187749
enh610	chr1	114244987	114245321	114245197	Y	NA	NA	NA	NA	NA	NA	PHTF1	54790	CAGE	ECC10	hg19	FANTOM5	0.187749
enh611	chr1	114258659	114258989	114258824	Y	NA	PHTF1	NA	NA	NA	NA	PHTF1	41122	CAGE	ECC10	hg19	FANTOM5	0.187749
enh612	chr1	114326143	114326379	114326237	Y	HIPK1,HIPK1,HIPK1,AP4B1,PHTF1,RSBN1,PTPN22	PHTF1,RP5-1073O3.2,RSBN1	NA	NA	NA	NA	PHTF1	26032	CAGE	ECC10	hg19	FANTOM5	0.375498
enh613	chr1	115025085	115025405	115025244	Y	BCAS2,TRIM33	TRIM33	NA	NA	NA	NA	TRIM33	26376	CAGE	ECC10	hg19	FANTOM5	0.375498
enh614	chr1	115052481	115052766	115052572	Y	BCAS2,TRIM33	TRIM33	NA	NA	NA	NA	TRIM33	700	CAGE	ECC10	hg19	FANTOM5	1.31424
enh615	chr1	115296637	115296935	115296808	Y	NA	NRAS,CSDE1,SIKE1	NA	NA	NA	NA	CSDE1	2362	CAGE	ECC10	hg19	FANTOM5	0.187749
enh616	chr1	115627657	115627928	115627729	Y	NA	TSPAN2,RP4-666F24.3	NA	NA	NA	NA	TSPAN2	2193	CAGE	ECC10	hg19	FANTOM5	0.187749
enh617	chr1	115641281	115641604	115641424	Y	NA	TSPAN2,RP4-666F24.3	SYCP1,CASQ2,TSPAN2	IMR90	Hi-C	24141950	RP4-666F24.3	988	CAGE	ECC10	hg19	FANTOM5	0.375498
enh618	chr1	115713702	115714032	115713976	Y	NGF	NA	NGF	IMR90	Hi-C	24141950	RP4-666F24.3	73409	CAGE	ECC10	hg19	FANTOM5	0.375498
enh619	chr1	115873164	115873576	115873409	Y	NGF	NA	NA	NA	NA	NA	RP4-666F24.3	232871	CAGE	ECC10	hg19	FANTOM5	0.187749
enh620	chr1	116291091	116291334	116291215	Y	CASQ2	NA	NA	NA	NA	NA	NHLH2	93204	CAGE	ECC10	hg19	FANTOM5	0.375498
enh621	chr1	116321345	116321551	116321511	Y	NA	NA	CASQ2	IMR90	Hi-C	24141950	NHLH2	62987	CAGE	ECC10	hg19	FANTOM5	0.375498
enh622	chr1	116370977	116371565	116371162	Y	SLC22A15	NHLH2	NA	NA	NA	NA	NHLH2	12973	CAGE	ECC10	hg19	FANTOM5	0.187749
enh623	chr1	116520279	116520650	116520380	Y	ATP1A1,ATP1A1,ATP1A1,SLC22A15	SLC22A15	NA	NA	NA	NA	SLC22A15	3160	CAGE	ECC10	hg19	FANTOM5	0.187749
enh624	chr1	116694646	116694883	116694753	Y	NA	MAB21L3	NA	NA	NA	NA	MAB21L3	42270	CAGE	ECC10	hg19	FANTOM5	0.187749
enh625	chr1	116923407	116923493	116923480	Y	SLC22A15,ATP1A1,ATP1A1,CD58,ATP1A1	ATP1A1,ATP1A1OS	NA	NA	NA	NA	ATP1A1	10117	CAGE	ECC10	hg19	FANTOM5	0.187749
enh626	chr1	117030831	117031034	117030889	Y	ATP1A1,ATP1A1	NAP1L4P1	ATP1A1,ATP1A1OS,SLC22A15,MAB21L3,CD58	MCF7,IMR90	ChIA-PET,Hi-C	2226540424141950	NAP1L4P1	43680	CAGE	ECC10	hg19	FANTOM5	0.187749
enh627	chr1	117046366	117046546	117046443	Y	CD101,ATP1A1,CD58,ATP1A1	NAP1L4P1	NA	NA	NA	NA	NAP1L4P1	28168	CAGE	ECC10	hg19	FANTOM5	0.375498
enh628	chr1	117089417	117089635	117089469	Y	NA	NAP1L4P1,CD58	NA	NA	NA	NA	NAP1L4P1	14703	CAGE	ECC10	hg19	FANTOM5	0.187749
enh629	chr1	117110819	117111247	117111136	Y	NA	NAP1L4P1,CD58	NA	NA	NA	NA	CD58	414	CAGE	ECC10	hg19	FANTOM5	0.187749
enh630	chr1	117130518	117130699	117130624	Y	CD101,ATP1A1,ATP1A1,ATP1A1,CD58	CD58	NA	NA	NA	NA	CD58	18857	CAGE	ECC10	hg19	FANTOM5	0.187749
enh631	chr1	117368438	117368774	117368618	Y	NA	NA	PTGFRN	K562	ChIA-PET	22265404	PTGFRN	81905	CAGE	ECC10	hg19	FANTOM5	0.563247
enh632	chr1	117438713	117438773	117438743	Y	NA	PTGFRN	PTGFRN	IMR90,MCF7	Hi-C,ChIA-PET	2414195022265400	PTGFRN	11906	CAGE	ECC10	hg19	FANTOM5	0.375498
enh633	chr1	117619913	117620299	117620136	Y	CD101	RP11-27K13.3,TTF2,TRIM45	NA	NA	NA	NA	TTF2	18988	CAGE	ECC10	hg19	FANTOM5	0.187749
enh634	chr1	118153815	118153988	118153913	Y	FAM46C	FAM46C	NA	NA	NA	NA	FAM46C	7259	CAGE	ECC10	hg19	FANTOM5	0.375498
enh635	chr1	118415993	118416217	118416147	Y	NA	NA	NA	NA	NA	NA	GDAP2	54036	CAGE	ECC10	hg19	FANTOM5	0.187749
enh636	chr1	118653984	118654263	118654124	Y	NA	NA	NA	NA	NA	NA	WDR3	183641	CAGE	ECC10	hg19	FANTOM5	0.187749
enh637	chr1	119668351	119668628	119668490	Y	WARS2	RP11-418J17.1,WARS2	NA	NA	NA	NA	RP11-418J17.1	12391	CAGE	ECC10	hg19	FANTOM5	0.187749
enh638	chr1	120530787	120531205	120531127	Y	NOTCH2,ZNF697	NA	NA	NA	NA	NA	RP11-439A17.7	305138	CAGE	ECC10	hg19	FANTOM5	0.187749
enh639	chr1	120692453	120692808	120692620	Y	NBPF7,NOTCH2	NA	NA	NA	NA	NA	RP11-439A17.7	143535	CAGE	ECC10	hg19	FANTOM5	0.187749
enh640	chr1	121154332	121154613	121154395	Y	NA	NA	NA	NA	NA	NA	HIST2H2BA	250304	CAGE	ECC10	hg19	FANTOM5	0.187749
enh641	chr1	121485082	121485212	121485187	Y	NA	NA	NA	NA	NA	NA	HIST2H2BA	581054	CAGE	ECC10	hg19	FANTOM5	1.68974
enh642	chr1	142536204	142536464	142536463	Y	NA	NA	NA	NA	NA	NA	NBPF8	1608344	CAGE	ECC10	hg19	FANTOM5	0.187749
enh643	chr1	144986415	144987071	144986860	Y	SEC22B,NOTCH2NL,NBPF10,PDE4DIP,PDE4DIP,PDE4DIP,PDE4DIP,PDE4DIP	RNU2-38P	NA	NA	NA	NA	RNU2-38P	43743	CAGE	ECC10	hg19	FANTOM5	0.187749
enh644	chr1	145000077	145000849	145000623	Y	NA	NA	NA	NA	NA	NA	RNU2-38P	57405	CAGE	ECC10	hg19	FANTOM5	0.187749
enh645	chr1	145005016	145005394	145005195	Y	NA	NA	NA	NA	NA	NA	RNU2-38P	62344	CAGE	ECC10	hg19	FANTOM5	0.187749
enh646	chr1	145023690	145024549	145024240	Y	SEC22B,NOTCH2NL,NBPF10,PDE4DIP,PDE4DIP	PDE4DIP	NA	NA	NA	NA	PDE4DIP	49637	CAGE	ECC10	hg19	FANTOM5	0.375498
enh647	chr1	145030583	145030978	145030933	Y	NA	PDE4DIP	NA	NA	NA	NA	PDE4DIP	43208	CAGE	ECC10	hg19	FANTOM5	0.375498
enh648	chr1	145044480	145044713	145044599	Y	NA	PDE4DIP,SEC22B	LOC728875,PDE4DIP,SEC22B,NOTCH2NL	IMR90	Hi-C	24141950	PDE4DIP	29473	CAGE	ECC10	hg19	FANTOM5	0.187749
enh649	chr1	145064438	145064839	145064449	Y	PDE4DIP	PDE4DIP,SEC22B	NOTCH2NL,PDE4DIP,SEC22B,LOC653513,NBPF9,LOC728875	IMR90,K562	Hi-C,ChIA-PET	2414195022265400	PDE4DIP	9347	CAGE	ECC10	hg19	FANTOM5	0.187749
enh650	chr1	145090155	145090603	145090483	Y	SEC22B,NOTCH2NL,NBPF10,PDE4DIP,PDE4DIP	PDE4DIP,SEC22B	NBPF9,LOC653513,PDE4DIP,NOTCH2NL,SEC22B,LOC728875,NBPF10	IMR90	Hi-C	24141950	SEC22B	3617	CAGE	ECC10	hg19	FANTOM5	0.187749
enh651	chr1	145396760	145397198	145397044	Y	NA	RP11-458D21.1,RNVU1-6,TXNIP	LIX1L,HFE2,ANKRD35,TXNIP,RBM8A,ANKRD34A,PIAS3,POLR3GL,GNRHR2,PEX11B,RNF115	IMR90,K562,MCF7	Hi-C,ChIA-PET	2414195022265400	RNVU1-6	16003	CAGE	ECC10	hg19	FANTOM5	1.12649
enh652	chr1	145640932	145641287	145641091	Y	NBPF10	POLR3C,RNF115	NA	NA	NA	NA	RNF115	31896	CAGE	ECC10	hg19	FANTOM5	0.187749
enh653	chr1	145702718	145703106	145702912	Y	NA	PDZK1	NA	NA	NA	NA	PDZK1	21812	CAGE	ECC10	hg19	FANTOM5	0.187749
enh654	chr1	146774989	146775112	146775013	Y	NA	NA	NA	NA	NA	NA	CHD1L	62698	CAGE	ECC10	hg19	FANTOM5	0.375498
enh655	chr1	146999335	146999532	146999436	Y	NA	BCL9	BCL9	IMR90	Hi-C	24141950	BCL9	11650	CAGE	ECC10	hg19	FANTOM5	0.187749
enh656	chr1	147012349	147012550	147012481	Y	NA	BCL9	ACP6	IMR90	Hi-C	24141950	BCL9	1167	CAGE	ECC10	hg19	FANTOM5	0.187749
enh657	chr1	147072641	147072971	147072883	Y	NA	NA	NA	NA	NA	NA	BCL9	61459	CAGE	ECC10	hg19	FANTOM5	0.563247
enh658	chr1	147080043	147080251	147080097	Y	PRKAB2,CHD1L,BCL9	NA	NA	NA	NA	NA	ACP6	60367	CAGE	ECC10	hg19	FANTOM5	1.50199
enh659	chr1	147189197	147189465	147189317	Y	NA	ACP6	ACP6,LOC100289211	MCF7,IMR90	ChIA-PET,Hi-C	2226540424141950	ACP6	48579	CAGE	ECC10	hg19	FANTOM5	0.187749
enh660	chr1	147806841	147807184	147807140	Y	NA	RNU1-122P	NA	NA	NA	NA	RNU1-122P	1955	CAGE	ECC10	hg19	FANTOM5	8.4487
enh661	chr1	149138053	149138113	149138087	Y	NA	NA	NA	NA	NA	NA	RNVU1-17	54156	CAGE	ECC10	hg19	FANTOM5	0.375498
enh662	chr1	149215297	149215704	149215586	Y	NA	RNVU1-17,RNU1-92P,RP11-403I13.5	NA	NA	NA	NA	RNU1-92P	1997	CAGE	ECC10	hg19	FANTOM5	0.187749
enh663	chr1	149816287	149817606	149817166	Y	NA	HIST2H2BF,HIST2H3D,HIST2H4A,HIST2H3C,HIST2H2AA3,HIST2H2BC,HIST2H2AA4,HIST2H3A,HIST2H4B,HIST2H2BE,BOLA1,HIST2H2AB	NA	NA	NA	NA	HIST2H2BC	2733	CAGE	ECC10	hg19	FANTOM5	0.187749
enh664	chr1	149820361	149820952	149820609	Y	NA	HIST2H2BF,HIST2H3D,HIST2H4A,HIST2H3C,HIST2H2AA3,HIST2H2BC,HIST2H3A,HIST2H4B,HIST2H2BE,BOLA1,HIST2H2AB	NA	NA	NA	NA	HIST2H2AA4	0	CAGE	ECC10	hg19	FANTOM5	0.187749
enh665	chr1	149821015	149821647	149821349	Y	NA	HIST2H2BF,HIST2H3D,HIST2H4A,HIST2H3C,HIST2H2AA3,HIST2H2BC,HIST2H2AA4,HIST2H3A,HIST2H4B,HIST2H2BE,BOLA1,HIST2H2AB	NA	NA	NA	NA	HIST2H2AA4	372	CAGE	ECC10	hg19	FANTOM5	0.187749
enh666	chr1	149853331	149853687	149853509	Y	PLEKHO1	HIST2H3C,HIST2H2AA3,HIST2H2BC,HIST2H2AA4,HIST2H3A,HIST2H4B,HIST2H2BE,BOLA1,HIST2H2AB,SV2A,SF3B4	NA	NA	NA	NA	HIST2H2BE	2545	CAGE	ECC10	hg19	FANTOM5	0.187749
enh667	chr1	149931955	149932255	149932237	Y	NA	SV2A,SF3B4,OTUD7B	MTMR11,SF3B4	IMR90	Hi-C	24141950	SF3B4	33719	CAGE	ECC10	hg19	FANTOM5	0.187749
enh668	chr1	149978692	149979077	149978971	Y	SV2A,CA14,OTUD7B	OTUD7B	NA	NA	NA	NA	OTUD7B	1548	CAGE	ECC10	hg19	FANTOM5	0.187749
enh669	chr1	149981648	149981889	149981683	Y	ANP32E,OTUD7B	OTUD7B	NA	NA	NA	NA	OTUD7B	1023	CAGE	ECC10	hg19	FANTOM5	0.187749
enh670	chr1	150135231	150135764	150135536	Y	PRPF3,MCL1,PLEKHO1	PLEKHO1	NA	NA	NA	NA	PLEKHO1	15858	CAGE	ECC10	hg19	FANTOM5	0.750996
enh671	chr1	150185878	150186128	150186012	Y	HIST2H2AC,VPS45,RPRD2,ANP32E	ANP32E,RNU2-17P,CA14	NA	NA	NA	NA	ANP32E	20376	CAGE	ECC10	hg19	FANTOM5	0.938745
enh672	chr1	150231710	150231944	150231778	Y	ECM1,CA14	ANP32E,RNU2-17P,CA14,APH1A,MRPS21	NA	NA	NA	NA	CA14	4156	CAGE	ECC10	hg19	FANTOM5	2.25299
enh673	chr1	150539630	150541082	150540777	Y	NA	MCL1	NA	NA	NA	NA	MCL1	8984	CAGE	ECC10	hg19	FANTOM5	0.187749
enh674	chr1	150600412	150600701	150600561	Y	CDC42SE1,BNIPL,PLEKHO1,ANP32E,PRPF3,FAM63A,CTSS,MCL1	ENSA	NA	NA	NA	NA	ENSA	324	CAGE	ECC10	hg19	FANTOM5	0.187749
enh675	chr1	150800498	150800843	150800671	Y	NA	ARNT	NA	NA	NA	NA	ARNT	46401	CAGE	ECC10	hg19	FANTOM5	0.375498
enh676	chr1	151172142	151172526	151172243	Y	FAM63A,GABPB2,SNX27,POGZ,LYSMD1,LYSMD1,TMOD4	SCNM1,LYSMD1,VPS72,PIP5K1A	NA	NA	NA	NA	PIP5K1A	3717	CAGE	ECC10	hg19	FANTOM5	0.187749
enh677	chr1	151184646	151184728	151184696	Y	NA	LYSMD1,VPS72,PIP5K1A,PSMD4	NA	NA	NA	NA	PIP5K1A	16221	CAGE	ECC10	hg19	FANTOM5	0.187749
enh678	chr1	151249767	151250096	151249960	Y	FAM63A,CDC42SE1,RFX5,PI4KB,PI4KB,TNFAIP8L2,ZNF687	PSMD4,ZNF687,RP11-126K1.2,PI4KB	NA	NA	NA	NA	ZNF687	1998	CAGE	ECC10	hg19	FANTOM5	0.563247
enh679	chr1	151255796	151256115	151256047	Y	NA	PSMD4,ZNF687,RP11-126K1.2,PI4KB	NA	NA	NA	NA	RP11-126K1.2	3391	CAGE	ECC10	hg19	FANTOM5	0.187749
enh680	chr1	151344220	151344519	151344431	Y	NA	PI4KB,RP11-126K1.6,RFX5,SELENBP1,PSMB4	NA	NA	NA	NA	SELENBP1	1011	CAGE	ECC10	hg19	FANTOM5	0.563247
enh681	chr1	151386066	151386146	151386106	Y	NA	SELENBP1,PSMB4,POGZ	NA	NA	NA	NA	PSMB4	16056	CAGE	ECC10	hg19	FANTOM5	0.187749
enh682	chr1	151868154	151868386	151868273	Y	NA	THEM4	NA	NA	NA	NA	THEM4	11898	CAGE	ECC10	hg19	FANTOM5	0.187749
enh683	chr1	151918166	151918684	151918434	Y	NA	THEM4,S100A10	S100A10,CELF3,THEM4,RORC,S100A11	IMR90,MCF7	Hi-C,ChIA-PET	2414195022265400	THEM4	37882	CAGE	ECC10	hg19	FANTOM5	0.938745
enh684	chr1	151943125	151943453	151943289	Y	NA	S100A10	NA	NA	NA	NA	S100A10	21413	CAGE	ECC10	hg19	FANTOM5	0.187749
enh685	chr1	152007615	152008057	152007721	Y	THEM4	S100A10,S100A11	NA	NA	NA	NA	S100A11	10326	CAGE	ECC10	hg19	FANTOM5	0.187749
enh686	chr1	152025147	152025277	152025212	Y	NA	S100A11,TCHHL1	THEM4,S100A11,TCHH,TCHHL1	MCF7,K562	ChIA-PET	22265404	S100A11	6764	CAGE	ECC10	hg19	FANTOM5	0.563247
enh687	chr1	152140379	152140745	152140485	Y	NA	FLG-AS1	NA	NA	NA	NA	FLG-AS1	1778	CAGE	ECC10	hg19	FANTOM5	0.187749
enh688	chr1	153505144	153505346	153505245	Y	NA	BX470102.3,S100A6	NA	NA	NA	NA	BX470102.3	1065	CAGE	ECC10	hg19	FANTOM5	0.750996
enh689	chr1	153541018	153541368	153541269	Y	PGLYRP3,S100A7L2,S100A6,S100A2,S100A16,S100A14,S100A13,S100A13,S100A13	BX470102.3,S100A6	NA	NA	NA	NA	S100A6	34298	CAGE	ECC10	hg19	FANTOM5	0.375498
enh690	chr1	153549643	153549828	153549736	Y	PGLYRP3,S100A7L2	BX470102.3,S100A6,S100A1	S100A14,S100A13,S100A16,CHTOP,S100A1	IMR90,MCF7	Hi-C,ChIA-PET	2414195022265400	S100A6	42923	CAGE	ECC10	hg19	FANTOM5	0.187749
enh691	chr1	153715466	153715694	153715559	Y	PGLYRP3,INTS3	INTS3,SLC27A3	NA	NA	NA	NA	INTS3	16923	CAGE	ECC10	hg19	FANTOM5	0.187749
enh692	chr1	153762591	153763309	153762932	Y	NPR1	SLC27A3	NA	NA	NA	NA	SLC27A3	17761	CAGE	ECC10	hg19	FANTOM5	0.187749
enh693	chr1	153818420	153818667	153818544	Y	NA	NA	NA	NA	NA	NA	SLC27A3	73590	CAGE	ECC10	hg19	FANTOM5	0.375498
enh694	chr1	153841080	153841191	153841137	Y	NA	NA	NA	NA	NA	NA	GATAD2B	52260	CAGE	ECC10	hg19	FANTOM5	0.187749
enh695	chr1	153929776	153930098	153929954	Y	NA	GATAD2B,CRTC2,CREB3L4,SLC39A1,JTB,RAB13,RPS27,RP11-422P24.9	NA	NA	NA	NA	CRTC2	675	CAGE	ECC10	hg19	FANTOM5	0.187749
enh696	chr1	154154606	154155027	154154830	Y	SLC27A3,DENND4B,CRTC2,IL6R,ADAR,ADAR,UBAP2L,UBAP2L,TPM3	TPM3,UBAP2L,C1orf43	NA	NA	NA	NA	TPM3	10097	CAGE	ECC10	hg19	FANTOM5	0.187749
enh697	chr1	154166147	154166533	154166338	Y	NUP210L,TDRD10,CHRNB2,C1orf189	TPM3,UBAP2L,C1orf43	NA	NA	NA	NA	TPM3	1023	CAGE	ECC10	hg19	FANTOM5	0.375498
enh698	chr1	154392646	154393050	154392862	Y	CRTC2,UBAP2L,C1orf43,UBAP2L,ADAR,IL6R	IL6R	NA	NA	NA	NA	IL6R	16977	CAGE	ECC10	hg19	FANTOM5	0.375498
enh699	chr1	154577703	154577929	154577737	Y	NA	UBE2Q1,CHRNB2,ADAR	NA	NA	NA	NA	ADAR	20546	CAGE	ECC10	hg19	FANTOM5	0.187749
enh700	chr1	154728745	154728994	154728977	Y	NA	NA	NA	NA	NA	NA	KCNN3	111762	CAGE	ECC10	hg19	FANTOM5	0.187749
enh701	chr1	154821633	154821959	154821796	Y	NA	KCNN3	NA	NA	NA	NA	KCNN3	18797	CAGE	ECC10	hg19	FANTOM5	0.187749
enh702	chr1	154957258	154957622	154957425	Y	NA	PMVK,PBXIP1,PYGO2,SHC1,FLAD1,ZBTB7B	NA	NA	NA	NA	FLAD1	3444	CAGE	ECC10	hg19	FANTOM5	0.187749
enh703	chr1	154972628	154972915	154972668	Y	CLK2,DPM3,DPM3,PYGO2,FLAD1	PBXIP1,PYGO2,SHC1,FLAD1,ZBTB7B,ADAM15	NA	NA	NA	NA	ZBTB7B	212	CAGE	ECC10	hg19	FANTOM5	0.563247
enh704	chr1	154973036	154973200	154973120	Y	CLK2,ADAR,ADAR,PYGO2,CKS1B,ZBTB7B,DCST1	PBXIP1,PYGO2,SHC1,FLAD1,ADAM15	NA	NA	NA	NA	ZBTB7B	0	CAGE	ECC10	hg19	FANTOM5	1.12649
enh705	chr1	154973335	154973935	154973656	Y	ADAR,ADAR,MTX1,SHC1,ZBTB7B	PBXIP1,PYGO2,SHC1,FLAD1,ZBTB7B,ADAM15	NA	NA	NA	NA	ZBTB7B	208	CAGE	ECC10	hg19	FANTOM5	0.563247
enh706	chr1	155052148	155052357	155052334	Y	NA	ADAM15,EFNA4,EFNA3,EFNA1	NA	NA	NA	NA	EFNA3	17924	CAGE	ECC10	hg19	FANTOM5	0.187749
enh707	chr1	155052572	155053010	155052866	Y	NA	ADAM15,EFNA4,EFNA3,EFNA1	NA	NA	NA	NA	EFNA3	18348	CAGE	ECC10	hg19	FANTOM5	0.375498
enh708	chr1	155064132	155064186	155064153	Y	NA	ADAM15,EFNA4,EFNA3,EFNA1,SLC50A1,DPM3	NA	NA	NA	NA	EFNA3	29908	CAGE	ECC10	hg19	FANTOM5	0.563247
enh709	chr1	155097183	155097419	155097260	Y	NA	EFNA1,SLC50A1,DPM3,TRIM46,KRTCAP2	NA	NA	NA	NA	EFNA1	517	CAGE	ECC10	hg19	FANTOM5	0.187749
enh710	chr1	155164183	155164959	155164537	Y	NA	TRIM46,KRTCAP2,MUC1,MIR92B,MTX1,THBS3,GBAP1,GBA	NA	NA	NA	NA	MIR92B	1215	CAGE	ECC10	hg19	FANTOM5	3.75498
enh711	chr1	155283531	155283932	155283776	Y	DCST1,EFNA1	HCN3,CLK2,FDPS,RUSC1	NA	NA	NA	NA	RUSC1	4755	CAGE	ECC10	hg19	FANTOM5	0.187749
enh712	chr1	155433776	155433971	155433878	Y	MTX1,YY1AP1,YY1AP1,YY1AP1,YY1AP1,RIT1	NA	NA	NA	NA	NA	ASH1L-AS1	95850	CAGE	ECC10	hg19	FANTOM5	0.187749
enh713	chr1	155469100	155469412	155469293	Y	MTX1,YY1AP1,YY1AP1,YY1AP1,YY1AP1,RIT1,ARHGEF2,ARHGEF2	NA	NA	NA	NA	NA	ASH1L-AS1	60409	CAGE	ECC10	hg19	FANTOM5	0.187749
enh714	chr1	155496665	155497012	155496914	Y	DCST1,HCN3,YY1AP1,ASH1L	ASH1L-AS1,ASH1L	NA	NA	NA	NA	ASH1L-AS1	32809	CAGE	ECC10	hg19	FANTOM5	1.68974
enh715	chr1	155535083	155535193	155535176	Y	HCN3	ASH1L-AS1,ASH1L	NA	NA	NA	NA	ASH1L	4485	CAGE	ECC10	hg19	FANTOM5	0.375498
enh716	chr1	155620238	155620623	155620432	Y	NA	DAP3,YY1AP1	NA	NA	NA	NA	DAP3	35128	CAGE	ECC10	hg19	FANTOM5	0.187749
enh717	chr1	155757099	155757186	155757142	Y	NA	NA	NA	NA	NA	NA	GON4L	70005	CAGE	ECC10	hg19	FANTOM5	0.187749
enh718	chr1	155830201	155830522	155830413	Y	ASH1L,MEX3A,ARHGEF2,ARHGEF2	GON4L,SYT11,RIT1	ARHGEF2,RXFP4,SNORA42,RIT1,KIAA0907	IMR90	Hi-C	24141950	SYT11	2901	CAGE	ECC10	hg19	FANTOM5	3.94273
enh719	chr1	155904830	155905033	155904931	Y	NA	RIT1,KIAA0907	NA	NA	NA	NA	KIAA0907	2639	CAGE	ECC10	hg19	FANTOM5	0.375498
enh720	chr1	155944562	155945214	155944815	Y	C1orf182,C1orf61,SYT11,PAQR6,PAQR6	KIAA0907,ARHGEF2,SSR2	NA	NA	NA	NA	ARHGEF2	29647	CAGE	ECC10	hg19	FANTOM5	0.563247
enh721	chr1	155945743	155946196	155946108	Y	C1orf182,ASH1L,YY1AP1,YY1AP1,YY1AP1,YY1AP1,YY1AP1,YY1AP1,YY1AP1,YY1AP1,GON4L,SLC25A44,RIT1,KIAA0907,ARHGEF2,ARHGEF2	KIAA0907,ARHGEF2,SSR2	RXFP4,KIAA0907	K562	ChIA-PET	22265404	ARHGEF2	28665	CAGE	ECC10	hg19	FANTOM5	1.68974
enh722	chr1	155946363	155946660	155946476	Y	ASH1L,YY1AP1,YY1AP1,YY1AP1,YY1AP1,YY1AP1,YY1AP1,YY1AP1,YY1AP1,GON4L,SLC25A44,RIT1,KIAA0907,ARHGEF2,ARHGEF2	KIAA0907,ARHGEF2,SSR2	RXFP4,KIAA0907	K562	ChIA-PET	22265404	ARHGEF2	28201	CAGE	ECC10	hg19	FANTOM5	0.750996
enh723	chr1	156073854	156074351	156074085	Y	MEF2D,YY1AP1,YY1AP1,YY1AP1,YY1AP1,YY1AP1,YY1AP1,YY1AP1,LMNA	MEX3A,LMNA	LMNA,SLC25A44,PMF1-BGLAP,PAQR6,SMG5,C1orf182,CCT3,MEX3A	IMR90,MCF7	Hi-C,ChIA-PET	2414195022265400	LMNA	23490	CAGE	ECC10	hg19	FANTOM5	0.750996
enh724	chr1	156095033	156095181	156095051	Y	MEF2D,YY1AP1,YY1AP1,YY1AP1,YY1AP1,YY1AP1,YY1AP1,YY1AP1,GON4L,RIT1,ARHGEF2,ARHGEF2,LMNA	MEX3A,LMNA	NA	NA	NA	NA	LMNA	44669	CAGE	ECC10	hg19	FANTOM5	0.187749
enh725	chr1	156103413	156103690	156103594	Y	MEF2D,YY1AP1,YY1AP1,YY1AP1,GON4L,LMNA	NA	NA	NA	NA	NA	LMNA	53049	CAGE	ECC10	hg19	FANTOM5	0.187749
enh726	chr1	156134935	156135401	156135063	Y	MEF2D,YY1AP1,YY1AP1,YY1AP1,YY1AP1,YY1AP1,YY1AP1,YY1AP1,RIT1,ARHGEF2,ARHGEF2	SLC25A44,PMF1-BGLAP,PMF1	NA	NA	NA	NA	SLC25A44	26479	CAGE	ECC10	hg19	FANTOM5	0.187749
enh727	chr1	156249668	156250061	156249953	Y	NA	BGLAP,SMG5,TMEM79,C1orf85	NA	NA	NA	NA	SMG5	559	CAGE	ECC10	hg19	FANTOM5	0.187749
enh728	chr1	156251648	156251762	156251690	Y	RIT1,KIAA0907,ARHGEF2,LMNA,SLC25A44	BGLAP,SMG5,TMEM79,C1orf85	NA	NA	NA	NA	TMEM79	922	CAGE	ECC10	hg19	FANTOM5	0.187749
enh729	chr1	156405790	156406311	156406022	Y	NA	NA	RHBG,C1orf182,C1orf61,CCT3,TTC24,MEF2D,IQGAP3,BCAN,APOA1BP,GPATCH4,HAPLN2	IMR90,K562	Hi-C,ChIA-PET	2414195022265400	MEF2D	62309	CAGE	ECC10	hg19	FANTOM5	0.187749
enh730	chr1	156426931	156427503	156427197	Y	ARHGEF2,ARHGEF2,LMNA,SLC25A44,PMF1,C1orf182,SH2D2A,RRNAD1,MEF2D	MEF2D	NA	NA	NA	NA	MEF2D	41117	CAGE	ECC10	hg19	FANTOM5	3.94273
enh731	chr1	156474686	156475018	156474923	Y	SLC25A44,PMF1,RRNAD1,MEF2D	MEF2D	NA	NA	NA	NA	MEF2D	6066	CAGE	ECC10	hg19	FANTOM5	0.375498
enh732	chr1	156586355	156586564	156586460	Y	PAQR6,PAQR6,C1orf61,HAPLN2,BCAN	IQGAP3,APOA1BP,GPATCH4,HAPLN2,RP11-284F21.7	NA	NA	NA	NA	HAPLN2	522	CAGE	ECC10	hg19	FANTOM5	0.375498
enh733	chr1	156629760	156630406	156629967	Y	PAQR6,PAQR6,C1orf182,CCT3,ISG20L2,GPATCH4,HAPLN2	HAPLN2,RP11-284F21.7,NES,CRABP2	NA	NA	NA	NA	RP11-284F21.7	544	CAGE	ECC10	hg19	FANTOM5	0.938745
enh734	chr1	156662788	156663099	156662881	Y	NA	RP11-284F21.7,NES,CRABP2,RRNAD1,ISG20L2,MRPL24	BCAN,NES	IMR90	Hi-C	24141950	CRABP2	10509	CAGE	ECC10	hg19	FANTOM5	0.187749
enh735	chr1	156679562	156679883	156679727	Y	NA	NES,CRABP2,RRNAD1,ISG20L2,MRPL24,PRCC	NA	NA	NA	NA	CRABP2	5954	CAGE	ECC10	hg19	FANTOM5	0.187749
enh736	chr1	156719450	156719815	156719708	Y	ETV3,ETV3,RRNAD1	CRABP2,RRNAD1,ISG20L2,MRPL24,PRCC,HDGF	NA	NA	NA	NA	PRCC	1048	CAGE	ECC10	hg19	FANTOM5	0.187749
enh737	chr1	156774360	156774606	156774510	Y	C1orf61	HDGF,NTRK1	NA	NA	NA	NA	NTRK1	8826	CAGE	ECC10	hg19	FANTOM5	0.375498
enh738	chr1	156895977	156896091	156896003	Y	LRRC71	NA	NA	NA	NA	NA	INSRR	69167	CAGE	ECC10	hg19	FANTOM5	0.375498
enh739	chr1	158218717	158218822	158218781	Y	NA	NA	NA	NA	NA	NA	KIRREL	257654	CAGE	ECC10	hg19	FANTOM5	0.187749
enh740	chr1	158942717	158942925	158942799	Y	OR10J1,OR10R2,OR6P1,OR10X1,OR10Z1,OR6K3,OR6N1,OR6N2,FCER1A,PYHIN1	NA	NA	NA	NA	NA	CADM3	196474	CAGE	ECC10	hg19	FANTOM5	0.187749
enh741	chr1	159158093	159158524	159158429	Y	NA	CADM3	NA	NA	NA	NA	CADM3	18694	CAGE	ECC10	hg19	FANTOM5	0.187749
enh742	chr1	159431105	159431484	159431444	Y	NA	NA	NA	NA	NA	NA	CADM3	291706	CAGE	ECC10	hg19	FANTOM5	0.187749
enh743	chr1	159793141	159793292	159793217	Y	SLAMF8	DUSP23	NA	NA	NA	NA	DUSP23	44419	CAGE	ECC10	hg19	FANTOM5	0.187749
enh744	chr1	159829428	159829783	159829606	Y	OR10J5,KCNJ9	CCDC19	NA	NA	NA	NA	CCDC19	38170	CAGE	ECC10	hg19	FANTOM5	0.187749
enh745	chr1	159878004	159878104	159878054	Y	NCSTN,TAGLN2	CCDC19,TAGLN2,IGSF9	NA	NA	NA	NA	CCDC19	10051	CAGE	ECC10	hg19	FANTOM5	0.187749
enh746	chr1	159886226	159886307	159886250	Y	NA	CCDC19,TAGLN2,IGSF9	NA	NA	NA	NA	TAGLN2	7215	CAGE	ECC10	hg19	FANTOM5	0.187749
enh747	chr1	159892447	159892988	159892803	Y	NCSTN,TAGLN2	CCDC19,TAGLN2,IGSF9	NA	NA	NA	NA	TAGLN2	534	CAGE	ECC10	hg19	FANTOM5	0.187749
enh748	chr1	159907968	159908165	159908117	Y	NA	CCDC19,TAGLN2,IGSF9	NA	NA	NA	NA	IGSF9	5221	CAGE	ECC10	hg19	FANTOM5	0.187749
enh749	chr1	159914077	159914586	159914278	Y	NHLH1,VANGL2,IGSF9	CCDC19,TAGLN2,IGSF9	NA	NA	NA	NA	IGSF9	691	CAGE	ECC10	hg19	FANTOM5	0.375498
enh750	chr1	160072097	160072234	160072133	Y	C1orf204,KCNJ10,KCNJ9,ATP1A2	KCNJ9,IGSF8	NA	NA	NA	NA	IGSF8	5364	CAGE	ECC10	hg19	FANTOM5	0.375498
enh751	chr1	160182240	160182579	160182410	Y	NA	PEA15,RP11-574F21.2	NA	NA	NA	NA	PEA15	9113	CAGE	ECC10	hg19	FANTOM5	0.187749
enh752	chr1	160332348	160332525	160332392	Y	SLAMF7,IGSF9,NHLH1,VANGL2	NCSTN,COPA,NHLH1,VANGL2	NA	NA	NA	NA	NHLH1	2332	CAGE	ECC10	hg19	FANTOM5	0.938745
enh753	chr1	160377718	160378261	160377994	Y	IGSF9	NHLH1,VANGL2	NA	NA	NA	NA	VANGL2	9342	CAGE	ECC10	hg19	FANTOM5	0.187749
enh754	chr1	160420742	160421140	160420796	Y	SLAMF1	NA	NA	NA	NA	NA	VANGL2	52366	CAGE	ECC10	hg19	FANTOM5	0.187749
enh755	chr1	160444087	160444465	160444324	Y	VANGL2	NA	NA	NA	NA	NA	VANGL2	75711	CAGE	ECC10	hg19	FANTOM5	0.187749
enh756	chr1	160469517	160469881	160469613	Y	NA	NA	NA	NA	NA	NA	VANGL2	101141	CAGE	ECC10	hg19	FANTOM5	0.187749
enh757	chr1	160592866	160593252	160593179	Y	SLAMF6,USF1,TSTD1,LY9,ARHGAP30,SLAMF1,CD48	NA	NA	NA	NA	NA	VANGL2	224490	CAGE	ECC10	hg19	FANTOM5	0.187749
enh758	chr1	160639828	160639998	160639908	Y	NA	NA	NA	NA	NA	NA	VANGL2	271452	CAGE	ECC10	hg19	FANTOM5	0.187749
enh759	chr1	160680120	160680523	160680299	Y	NA	NA	NA	NA	NA	NA	F11R	308615	CAGE	ECC10	hg19	FANTOM5	0.187749
enh760	chr1	160696081	160696317	160696161	Y	CD48,FCER1G,CD244,SLAMF7	NA	NA	NA	NA	NA	F11R	292821	CAGE	ECC10	hg19	FANTOM5	0.187749
enh761	chr1	160989381	160990254	160990012	Y	NDUFS2,ADAMTS4,F11R	F11R,TSTD1,USF1	NA	NA	NA	NA	F11R	243	CAGE	ECC10	hg19	FANTOM5	0.750996
enh762	chr1	161002043	161002401	161002222	Y	NA	F11R,TSTD1,USF1	NA	NA	NA	NA	TSTD1	4379	CAGE	ECC10	hg19	FANTOM5	0.187749
enh763	chr1	161359666	161360218	161359899	Y	HSPA6,ATF6,ARHGAP30,FCER1G,FCGR2A	NA	NR1I3,APOA2,TOMM40L,SDHC,NDUFS2,ADAMTS4,UFC1	IMR90,K562,MCF7	Hi-C,ChIA-PET	2414195022265400	SDHC	77619	CAGE	ECC10	hg19	FANTOM5	1.87749
enh764	chr1	161360317	161360802	161360606	Y	NA	NA	NR1I3,APOA2,TOMM40L,NDUFS2,ADAMTS4,SDHC,UFC1	IMR90,MCF7,K562	Hi-C,ChIA-PET	2414195022265400	SDHC	78270	CAGE	ECC10	hg19	FANTOM5	0.187749
enh765	chr1	161369073	161369991	161369486	Y	NA	NA	ADAMTS4,NDUFS2,APOA2,TOMM40L	IMR90,K562	Hi-C,ChIA-PET	2414195022265400	SDHC	87026	CAGE	ECC10	hg19	FANTOM5	1.68974
enh766	chr1	161469487	161469783	161469607	Y	HSPA6,ATF6,FCER1G,FCGR2A	HSPA6	FCGR2A	K562	ChIA-PET	22265404	HSPA6	22253	CAGE	ECC10	hg19	FANTOM5	0.187749
enh767	chr1	161500608	161500899	161500816	Y	USF1,ARHGAP30,FCER1G,FCGR2A,ATF6,HSPA6,FCGR3B,FCGR3A,FCGR3A	HSPA6	NA	NA	NA	NA	HSPA6	8572	CAGE	ECC10	hg19	FANTOM5	0.750996
enh768	chr1	161502624	161502920	161502837	Y	ADAMTS4,PCP4L1,C1orf192,OLFML2B	HSPA6	NA	NA	NA	NA	HSPA6	10588	CAGE	ECC10	hg19	FANTOM5	0.187749
enh769	chr1	161847357	161847565	161847361	Y	NA	NA	NA	NA	NA	NA	ATF6	113273	CAGE	ECC10	hg19	FANTOM5	0.938745
enh770	chr1	161892699	161893027	161892754	Y	NA	NA	NA	NA	NA	NA	OLFML2B	98617	CAGE	ECC10	hg19	FANTOM5	0.375498
enh771	chr1	162539981	162540420	162539994	Y	C1orf226,UHMK1,HSD17B7,UAP1	UAP1	NA	NA	NA	NA	UAP1	10658	CAGE	ECC10	hg19	FANTOM5	0.187749
enh772	chr1	162603017	162603226	162603122	Y	DDR2	NA	NA	NA	NA	NA	UAP1	73694	CAGE	ECC10	hg19	FANTOM5	0.187749
enh773	chr1	162659800	162660152	162659976	Y	NA	NA	NA	NA	NA	NA	UAP1	130477	CAGE	ECC10	hg19	FANTOM5	0.187749
enh774	chr1	162666168	162666338	162666209	Y	NA	NA	NA	NA	NA	NA	UAP1	136845	CAGE	ECC10	hg19	FANTOM5	0.187749
enh775	chr1	162729988	162730048	162730018	Y	NOS1AP,UHMK1	NA	NA	NA	NA	NA	UAP1	200665	CAGE	ECC10	hg19	FANTOM5	0.187749
enh776	chr1	163844797	163845064	163844971	Y	NA	NA	NA	NA	NA	NA	HMGB3P6	478940	CAGE	ECC10	hg19	FANTOM5	0.187749
enh777	chr1	164289956	164290255	164290071	Y	NA	HMGB3P6	NA	NA	NA	NA	HMGB3P6	33749	CAGE	ECC10	hg19	FANTOM5	0.187749
enh778	chr1	164580985	164581415	164581219	Y	NA	NA	NA	NA	NA	NA	PBX1	58164	CAGE	ECC10	hg19	FANTOM5	0.375498
enh779	chr1	164686304	164686686	164686418	Y	NA	NA	NA	NA	NA	NA	PBX1	163483	CAGE	ECC10	hg19	FANTOM5	0.187749
enh780	chr1	164736884	164737252	164737025	Y	PBX1	NA	NA	NA	NA	NA	PBX1	214063	CAGE	ECC10	hg19	FANTOM5	0.187749
enh781	chr1	165204752	165205122	165204813	Y	RXRG	NA	NA	NA	NA	NA	MGST3	392976	CAGE	ECC10	hg19	FANTOM5	0.187749
enh782	chr1	165205285	165205518	165205385	Y	RXRG	NA	NA	NA	NA	NA	MGST3	392580	CAGE	ECC10	hg19	FANTOM5	0.750996
enh783	chr1	165635693	165636148	165635824	Y	NA	MGST3,ALDH9A1	NA	NA	NA	NA	ALDH9A1	29952	CAGE	ECC10	hg19	FANTOM5	0.563247
enh784	chr1	165797615	165798367	165798308	Y	UCK2	UCK2,TMCO1	NA	NA	NA	NA	TMCO1	2623	CAGE	ECC10	hg19	FANTOM5	1.12649
enh785	chr1	166139268	166139609	166139458	Y	NA	FAM78B	NA	NA	NA	NA	FAM78B	5062	CAGE	ECC10	hg19	FANTOM5	0.187749
enh786	chr1	166828089	166828463	166828188	Y	POU2F1,POGK	POGK,TADA1	NA	NA	NA	NA	TADA1	15101	CAGE	ECC10	hg19	FANTOM5	0.563247
enh787	chr1	167191021	167191933	167191618	Y	NA	POU2F1	NA	NA	NA	NA	POU2F1	2955	CAGE	ECC10	hg19	FANTOM5	1.68974
enh788	chr1	167398939	167399085	167399047	Y	CD247	NA	NA	NA	NA	NA	CREG1	121919	CAGE	ECC10	hg19	FANTOM5	0.187749
enh789	chr1	167419889	167420655	167420276	Y	POU2F1,RCSD1,CD247	NA	NA	NA	NA	NA	CREG1	100349	CAGE	ECC10	hg19	FANTOM5	0.187749
enh790	chr1	167423404	167424221	167423749	Y	POU2F1,RCSD1,CD247	NA	NA	NA	NA	NA	CREG1	96783	CAGE	ECC10	hg19	FANTOM5	0.187749
enh791	chr1	167424728	167425462	167425239	Y	POU2F1,RCSD1,CD247	NA	NA	NA	NA	NA	CREG1	95542	CAGE	ECC10	hg19	FANTOM5	0.375498
enh792	chr1	167518258	167518508	167518451	Y	CREG1	CREG1	NA	NA	NA	NA	CREG1	2496	CAGE	ECC10	hg19	FANTOM5	0.187749
enh793	chr1	167570801	167571053	167570867	Y	POU2F1,RCSD1	CREG1	RCSD1	IMR90,K562	Hi-C,ChIA-PET	2414195022265400	CREG1	49797	CAGE	ECC10	hg19	FANTOM5	0.187749
enh794	chr1	167683554	167683813	167683605	Y	POU2F1,CREG1	MPZL1	NA	NA	NA	NA	MPZL1	4616	CAGE	ECC10	hg19	FANTOM5	0.938745
enh795	chr1	167730247	167730494	167730371	Y	NA	MPZL1	NA	NA	NA	NA	MPZL1	41818	CAGE	ECC10	hg19	FANTOM5	0.375498
enh796	chr1	167772811	167773182	167772825	Y	CREG1	RP1-313L4.4	NA	NA	NA	NA	RP1-313L4.4	14304	CAGE	ECC10	hg19	FANTOM5	0.375498
enh797	chr1	168050664	168051125	168050872	Y	SFT2D2	NA	NA	NA	NA	NA	GPR161	53696	CAGE	ECC10	hg19	FANTOM5	0.938745
enh798	chr1	168149052	168149361	168149233	Y	NA	GPR161,TIPRL,RPL34P1,SFT2D2	NA	NA	NA	NA	TIPRL	2881	CAGE	ECC10	hg19	FANTOM5	0.938745
enh799	chr1	168337258	168337475	168337348	Y	NA	NA	LOC100505918,MIR557	IMR90	Hi-C	24141950	TBX19	88980	CAGE	ECC10	hg19	FANTOM5	1.12649
enh800	chr1	168355862	168356010	168355936	Y	NA	NA	NA	NA	NA	NA	TBX19	107584	CAGE	ECC10	hg19	FANTOM5	0.187749
enh801	chr1	168368318	168368620	168368438	Y	TBX19	NA	NA	NA	NA	NA	TBX19	120040	CAGE	ECC10	hg19	FANTOM5	0.187749
enh802	chr1	168382983	168383105	168383068	Y	NA	NA	NA	NA	NA	NA	TBX19	134705	CAGE	ECC10	hg19	FANTOM5	0.187749
enh803	chr1	168409627	168409736	168409651	Y	NA	NA	F5	IMR90	Hi-C	24141950	TBX19	161349	CAGE	ECC10	hg19	FANTOM5	3.94273
enh804	chr1	168479815	168480142	168480087	Y	NA	NA	C1orf114,BLZF1	IMR90	Hi-C	24141950	TBX19	231537	CAGE	ECC10	hg19	FANTOM5	0.563247
enh805	chr1	168483874	168484202	168483927	Y	NA	NA	C1orf114,BLZF1	IMR90	Hi-C	24141950	TBX19	235596	CAGE	ECC10	hg19	FANTOM5	1.31424
enh806	chr1	168526950	168527356	168527080	Y	NA	NA	NA	NA	NA	NA	TBX19	278672	CAGE	ECC10	hg19	FANTOM5	0.375498
enh807	chr1	168531443	168531650	168531547	Y	NA	NA	LOC100505918,NME7	IMR90	Hi-C	24141950	TBX19	283165	CAGE	ECC10	hg19	FANTOM5	0.187749
enh808	chr1	168594082	168594481	168594282	Y	NA	NA	DPT,F5	IMR90	Hi-C	24141950	TBX19	345804	CAGE	ECC10	hg19	FANTOM5	0.187749
enh809	chr1	169071998	169072131	169072049	Y	C1orf114,ATP1B1	ATP1B1	NA	NA	NA	NA	ATP1B1	804	CAGE	ECC10	hg19	FANTOM5	0.187749
enh810	chr1	169834996	169835276	169835168	Y	NA	SCYL3	NA	NA	NA	NA	SCYL3	26132	CAGE	ECC10	hg19	FANTOM5	0.187749
enh811	chr1	170633923	170634526	170634465	Y	PRRX1	NA	NA	NA	NA	NA	GORAB	134653	CAGE	ECC10	hg19	FANTOM5	0.187749
enh812	chr1	171473011	171473311	171473138	Y	NA	PRRC2C	NA	NA	NA	NA	PRRC2C	20360	CAGE	ECC10	hg19	FANTOM5	0.375498
enh813	chr1	171832189	171832290	171832196	Y	DNM3	NA	NA	NA	NA	NA	METTL13	83401	CAGE	ECC10	hg19	FANTOM5	0.187749
enh814	chr1	172291507	172291926	172291559	Y	NA	NA	NA	NA	NA	NA	C1orf105	95902	CAGE	ECC10	hg19	FANTOM5	0.187749
enh815	chr1	172305839	172305991	172305915	Y	DNM3	NA	NA	NA	NA	NA	C1orf105	81837	CAGE	ECC10	hg19	FANTOM5	0.187749
enh816	chr1	172324588	172324814	172324670	Y	NA	NA	NA	NA	NA	NA	C1orf105	63014	CAGE	ECC10	hg19	FANTOM5	0.187749
enh817	chr1	172352690	172352912	172352801	Y	NA	C1orf105	NA	NA	NA	NA	C1orf105	34916	CAGE	ECC10	hg19	FANTOM5	0.187749
enh818	chr1	172418117	172418641	172418353	Y	NA	C1orf105,PIGC	NA	NA	NA	NA	PIGC	6887	CAGE	ECC10	hg19	FANTOM5	0.187749
enh819	chr1	172673235	172673367	172673301	Y	C1orf9,C1orf9,FASLG	NA	C1orf9	IMR90	Hi-C	24141950	PIGC	262005	CAGE	ECC10	hg19	FANTOM5	0.187749
enh820	chr1	172722077	172722083	172722080	Y	NA	NA	C1orf105,TNFSF4,LOC100506023,PRDX6,RC3H1,SLC9A11,CENPL,DARS2,SNORD81,GAS5,SNORD75,SNORD47,SNORD79,LOC100506046,SNORD77,SNORD78,SNORD80,ZBTB37,SNORD44,SNORD76	IMR90	Hi-C	24141950	PIGC	310847	CAGE	ECC10	hg19	FANTOM5	0.187749
enh821	chr1	172750590	172750943	172750749	Y	NA	NA	TNFSF4,LOC100506023,PRDX6,SLC9A11,KLHL20,DARS2,CENPL	IMR90	Hi-C	24141950	PIGC	339360	CAGE	ECC10	hg19	FANTOM5	0.187749
enh822	chr1	172790579	172790978	172790769	Y	NA	NA	CENPL,DARS2,TNFSF4,LOC100506023,RC3H1,SERPINC1,TNFSF18	IMR90	Hi-C	24141950	PIGC	379349	CAGE	ECC10	hg19	FANTOM5	0.187749
enh823	chr1	172814602	172814764	172814686	Y	TNFSF4	NA	CENPL,DARS2,TNFSF4,LOC100506023	IMR90	Hi-C	24141950	PIGC	403372	CAGE	ECC10	hg19	FANTOM5	0.187749
enh824	chr1	173816933	173817269	173817101	Y	NA	DARS2,CENPL,ZBTB37,GAS5	NA	NA	NA	NA	ZBTB37	17951	CAGE	ECC10	hg19	FANTOM5	0.187749
enh825	chr1	174132741	174133010	174132876	Y	NA	RABGAP1L	NA	NA	NA	NA	RABGAP1L	6193	CAGE	ECC10	hg19	FANTOM5	0.187749
enh826	chr1	174788416	174788807	174788447	Y	NA	NA	NA	NA	NA	NA	CACYBP	177493	CAGE	ECC10	hg19	FANTOM5	0.187749
enh827	chr1	175571336	175571362	175571351	Y	NA	NA	NA	NA	NA	NA	TNR	139544	CAGE	ECC10	hg19	FANTOM5	0.187749
enh828	chr1	176058824	176059044	176058987	Y	NA	NA	NA	NA	NA	NA	RFWD2	115585	CAGE	ECC10	hg19	FANTOM5	0.187749
enh829	chr1	176079011	176079503	176079162	Y	NA	NA	NA	NA	NA	NA	RFWD2	95126	CAGE	ECC10	hg19	FANTOM5	0.187749
enh830	chr1	176235705	176235715	176235710	Y	NA	NA	NA	NA	NA	NA	RP11-195C7.1	60921	CAGE	ECC10	hg19	FANTOM5	0.187749
enh831	chr1	176501841	176501939	176501877	Y	PAPPA2	NA	NA	NA	NA	NA	RP11-195C7.1	327057	CAGE	ECC10	hg19	FANTOM5	0.938745
enh832	chr1	176599377	176599591	176599401	Y	PAPPA2	NA	NA	NA	NA	NA	RP11-195C7.1	424593	CAGE	ECC10	hg19	FANTOM5	0.187749
enh833	chr1	176750451	176750537	176750521	Y	PAPPA2	NA	NA	NA	NA	NA	RP11-195C7.1	575667	CAGE	ECC10	hg19	FANTOM5	0.375498
enh834	chr1	176806612	176806627	176806620	Y	FAM5B,ASTN1	NA	NA	NA	NA	NA	RP11-195C7.1	631828	CAGE	ECC10	hg19	FANTOM5	0.187749
enh835	chr1	176836644	176837016	176836830	Y	ASTN1	NA	NA	NA	NA	NA	RP11-195C7.1	661860	CAGE	ECC10	hg19	FANTOM5	0.187749
enh836	chr1	176964272	176964382	176964323	Y	ASTN1	NA	NA	NA	NA	NA	RP11-195C7.1	789488	CAGE	ECC10	hg19	FANTOM5	0.187749
enh837	chr1	177216889	177217021	177216959	Y	FAM5B	NA	NA	NA	NA	NA	RASAL2	843843	CAGE	ECC10	hg19	FANTOM5	0.187749
enh838	chr1	178231351	178231525	178231428	Y	NA	NA	NA	NA	NA	NA	RASAL2	170487	CAGE	ECC10	hg19	FANTOM5	0.563247
enh839	chr1	178305054	178305336	178305195	Y	RASAL2	NA	NA	NA	NA	NA	C1orf220	204551	CAGE	ECC10	hg19	FANTOM5	0.187749
enh840	chr1	178414274	178414285	178414280	Y	NA	NA	NA	NA	NA	NA	C1orf220	95602	CAGE	ECC10	hg19	FANTOM5	0.187749
enh841	chr1	178509347	178509739	178509543	Y	NA	C1orf220	NA	NA	NA	NA	C1orf220	148	CAGE	ECC10	hg19	FANTOM5	0.187749
enh842	chr1	178758932	178759269	178759101	Y	NA	NA	NA	NA	NA	NA	RALGPS2	66632	CAGE	ECC10	hg19	FANTOM5	0.187749
enh843	chr1	178995927	178996290	178996175	Y	AXDND1,RALGPS2,TOR3A	FAM20B	NA	NA	NA	NA	FAM20B	2988	CAGE	ECC10	hg19	FANTOM5	0.375498
enh844	chr1	179115539	179115872	179115703	Y	NA	NA	NA	NA	NA	NA	TOR3A	67027	CAGE	ECC10	hg19	FANTOM5	0.187749
enh845	chr1	179144823	179145001	179144950	Y	NA	NA	NA	NA	NA	NA	TOR3A	96311	CAGE	ECC10	hg19	FANTOM5	0.187749
enh846	chr1	179187224	179187335	179187262	Y	AXDND1,ABL2,SOAT1	NA	NA	NA	NA	NA	SOAT1	73590	CAGE	ECC10	hg19	FANTOM5	0.187749
enh847	chr1	180100723	180101052	180100780	Y	NA	QSOX1	NA	NA	NA	NA	QSOX1	20917	CAGE	ECC10	hg19	FANTOM5	0.187749
enh848	chr1	180200315	180200683	180200497	Y	LHX4	LHX4	NA	NA	NA	NA	LHX4	2894	CAGE	ECC10	hg19	FANTOM5	0.187749
enh849	chr1	180250812	180250948	180250921	Y	NA	NA	NA	NA	NA	NA	LHX4	53391	CAGE	ECC10	hg19	FANTOM5	0.187749
enh850	chr1	180348181	180348230	180348206	Y	NA	NA	NA	NA	NA	NA	ACBD6	121859	CAGE	ECC10	hg19	FANTOM5	0.187749
enh851	chr1	180612177	180612184	180612181	Y	NA	XPR1	NA	NA	NA	NA	XPR1	13037	CAGE	ECC10	hg19	FANTOM5	0.187749
enh852	chr1	180613229	180613603	180613357	Y	NA	XPR1	NA	NA	NA	NA	XPR1	14089	CAGE	ECC10	hg19	FANTOM5	0.563247
enh853	chr1	180727103	180727211	180727157	Y	NA	NA	NA	NA	NA	NA	XPR1	127963	CAGE	ECC10	hg19	FANTOM5	0.187749
enh854	chr1	180895607	180895967	180895721	Y	NA	NA	NA	NA	NA	NA	STX6	94080	CAGE	ECC10	hg19	FANTOM5	0.187749
enh855	chr1	180921044	180921090	180921069	Y	NA	NA	NA	NA	NA	NA	STX6	68957	CAGE	ECC10	hg19	FANTOM5	0.750996
enh856	chr1	181060502	181060611	181060567	Y	STX6,IER5	IER5	NA	NA	NA	NA	IER5	4864	CAGE	ECC10	hg19	FANTOM5	0.375498
enh857	chr1	181065454	181065797	181065538	Y	NA	IER5	NA	NA	NA	NA	IER5	9816	CAGE	ECC10	hg19	FANTOM5	0.187749
enh858	chr1	181068595	181069000	181068732	Y	NA	IER5	NA	NA	NA	NA	IER5	12957	CAGE	ECC10	hg19	FANTOM5	0.750996
enh859	chr1	181069151	181069617	181069305	Y	NA	IER5	NA	NA	NA	NA	IER5	13513	CAGE	ECC10	hg19	FANTOM5	0.375498
enh860	chr1	181074349	181074924	181074645	Y	XPR1,IER5	IER5	NA	NA	NA	NA	IER5	18711	CAGE	ECC10	hg19	FANTOM5	2.81623
enh861	chr1	181104265	181104352	181104277	Y	NA	IER5	STX6,ACBD6,MR1,XPR1,KIAA1614,IER5	IMR90,MCF7	Hi-C,ChIA-PET	2414195022265400	IER5	48627	CAGE	ECC10	hg19	FANTOM5	0.187749
enh862	chr1	181104473	181105818	181105427	Y	STX6,MR1,IER5	IER5	STX6,ACBD6,MR1,XPR1,KIAA1614,IER5	IMR90,MCF7	Hi-C,ChIA-PET	2414195022265400	IER5	48835	CAGE	ECC10	hg19	FANTOM5	0.563247
enh863	chr1	181130674	181130808	181130711	Y	STX6,MR1,IER5	NA	STX6,KIAA1614,MR1,XPR1,ACBD6,IER5	IMR90	Hi-C	24141950	IER5	75036	CAGE	ECC10	hg19	FANTOM5	0.187749
enh864	chr1	181149230	181149365	181149283	Y	NA	NA	MR1,XPR1,KIAA1614,ACBD6,STX6,IER5	IMR90	Hi-C	24141950	IER5	93592	CAGE	ECC10	hg19	FANTOM5	0.563247
enh865	chr1	181454376	181454805	181454502	Y	CACNA1E	NA	NA	NA	NA	NA	CACNA1E	74138	CAGE	ECC10	hg19	FANTOM5	0.187749
enh866	chr1	181634022	181634294	181634141	Y	NA	NA	NA	NA	NA	NA	CACNA1E	253784	CAGE	ECC10	hg19	FANTOM5	0.187749
enh867	chr1	181998739	181999134	181998891	Y	GLUL,GLUL	NA	ZNF648	MCF7	ChIA-PET	22265404	GLUL	360207	CAGE	ECC10	hg19	FANTOM5	4.88147
enh868	chr1	182114686	182114888	182114813	Y	RNASEL,GLUL,GLUL	NA	GLUL	MCF7,K562,IMR90	ChIA-PET,Hi-C	2226540424141950	GLUL	244453	CAGE	ECC10	hg19	FANTOM5	0.187749
enh869	chr1	182248717	182248735	182248728	Y	NA	NA	GLUL	K562	ChIA-PET	22265404	GLUL	110606	CAGE	ECC10	hg19	FANTOM5	0.187749
enh870	chr1	182274457	182274562	182274517	Y	NA	NA	GLUL	K562,MCF7,IMR90	ChIA-PET,Hi-C	2226540424141950	GLUL	84779	CAGE	ECC10	hg19	FANTOM5	0.187749
enh871	chr1	182580570	182580950	182580946	Y	NA	RGS16	NA	NA	NA	NA	RGS16	9027	CAGE	ECC10	hg19	FANTOM5	0.375498
enh872	chr1	182585205	182585710	182585424	Y	NA	RGS16	NA	NA	NA	NA	RGS16	13662	CAGE	ECC10	hg19	FANTOM5	0.563247
enh873	chr1	182682922	182683008	182682965	Y	DHX9	RGS8	RGS8,RNASEL	IMR90	Hi-C	24141950	RGS8	31211	CAGE	ECC10	hg19	FANTOM5	0.187749
enh874	chr1	182854499	182854851	182854644	Y	NA	DHX9	NA	NA	NA	NA	DHX9	47995	CAGE	ECC10	hg19	FANTOM5	0.375498
enh875	chr1	183178797	183178927	183178861	Y	NA	LAMC2	NA	NA	NA	NA	LAMC2	25424	CAGE	ECC10	hg19	FANTOM5	0.187749
enh876	chr1	183567713	183567879	183567843	Y	NCF2,NCF2	ARPC5,RGL1	DKFZP564C196,SMG7,NCF2,LAMC1,NMNAT2,ARPC5,RGL1	IMR90	Hi-C	24141950	ARPC5	35013	CAGE	ECC10	hg19	FANTOM5	0.375498
enh877	chr1	183743084	183743343	183743214	Y	NA	NA	NA	NA	NA	NA	RGL1	139864	CAGE	ECC10	hg19	FANTOM5	0.187749
enh878	chr1	183762956	183763089	183763023	Y	RGL1	NA	NA	NA	NA	NA	RGL1	159736	CAGE	ECC10	hg19	FANTOM5	0.375498
enh879	chr1	183811794	183811833	183811814	Y	NCF2,NCF2	NA	NA	NA	NA	NA	TSEN15	206978	CAGE	ECC10	hg19	FANTOM5	0.375498
enh880	chr1	183836661	183836955	183836765	Y	RGL1,GLT25D2	NA	NA	NA	NA	NA	TSEN15	181856	CAGE	ECC10	hg19	FANTOM5	1.31424
enh881	chr1	183855028	183855346	183855094	Y	RGL1,GLT25D2	NA	NA	NA	NA	NA	TSEN15	163465	CAGE	ECC10	hg19	FANTOM5	0.375498
enh882	chr1	183861530	183861762	183861690	Y	NCF2,NCF2,ARPC5	NA	NA	NA	NA	NA	TSEN15	157049	CAGE	ECC10	hg19	FANTOM5	0.187749
enh883	chr1	183865521	183866190	183865847	Y	NCF2,NCF2,ARPC5	NA	NA	NA	NA	NA	TSEN15	152621	CAGE	ECC10	hg19	FANTOM5	0.187749
enh884	chr1	183951471	183951644	183951558	Y	NCF2,NCF2	NA	NA	NA	NA	NA	TSEN15	67167	CAGE	ECC10	hg19	FANTOM5	0.187749
enh885	chr1	184005350	184005919	184005662	Y	RGL1,GLT25D2	TSEN15	RGL1	IMR90	Hi-C	24141950	TSEN15	12892	CAGE	ECC10	hg19	FANTOM5	0.938745
enh886	chr1	184033703	184034036	184033838	Y	NA	TSEN15	NA	NA	NA	NA	TSEN15	14892	CAGE	ECC10	hg19	FANTOM5	0.375498
enh887	chr1	184506061	184506260	184506127	Y	NA	NA	NA	NA	NA	NA	C1orf21	151869	CAGE	ECC10	hg19	FANTOM5	0.187749
enh888	chr1	184700299	184700688	184700567	Y	NA	EDEM3	NA	NA	NA	NA	EDEM3	21359	CAGE	ECC10	hg19	FANTOM5	0.187749
enh889	chr1	184794829	184794875	184794854	Y	NA	NA	NA	NA	NA	NA	EDEM3	72782	CAGE	ECC10	hg19	FANTOM5	0.187749
enh890	chr1	184924828	184925180	184925091	Y	IVNS1ABP,FAM129A	FAM129A	NA	NA	NA	NA	FAM129A	16502	CAGE	ECC10	hg19	FANTOM5	0.187749
enh891	chr1	185032022	185032401	185032047	Y	SWT1,SWT1,IVNS1ABP,RNF2	RNF2	NA	NA	NA	NA	RNF2	19526	CAGE	ECC10	hg19	FANTOM5	0.187749
enh892	chr1	185253692	185254037	185253865	Y	HMCN1,RNF2,SWT1,SWT1,IVNS1ABP	IVNS1ABP	NA	NA	NA	NA	IVNS1ABP	30424	CAGE	ECC10	hg19	FANTOM5	0.187749
enh893	chr1	185264835	185265233	185265202	Y	NA	IVNS1ABP	NA	NA	NA	NA	IVNS1ABP	19228	CAGE	ECC10	hg19	FANTOM5	0.187749
enh894	chr1	185489650	185490072	185489851	Y	NA	NA	IVNS1ABP,LOC100288079	IMR90	Hi-C	24141950	IVNS1ABP	205189	CAGE	ECC10	hg19	FANTOM5	0.187749
enh895	chr1	185540108	185540292	185540225	Y	NA	NA	NA	NA	NA	NA	HMCN1	161391	CAGE	ECC10	hg19	FANTOM5	0.187749
enh896	chr1	186090860	186091020	186090873	Y	HMCN1	NA	NA	NA	NA	NA	TPR	251805	CAGE	ECC10	hg19	FANTOM5	0.187749
enh897	chr1	186567965	186567976	186567970	Y	NA	NA	PLA2G4A	IMR90	Hi-C	24141950	PTGS2	79583	CAGE	ECC10	hg19	FANTOM5	0.563247
enh898	chr1	186587444	186588060	186587743	Y	PTGS2,PLA2G4A,C1orf27	NA	PLA2G4A	IMR90	Hi-C	24141950	PTGS2	59499	CAGE	ECC10	hg19	FANTOM5	0.187749
enh899	chr1	186590040	186590634	186590330	Y	PTGS2,PLA2G4A,C1orf27	NA	PLA2G4A	IMR90	Hi-C	24141950	PTGS2	56925	CAGE	ECC10	hg19	FANTOM5	0.187749
enh900	chr1	186627866	186627981	186627924	Y	PTGS2,PLA2G4A,C1orf27	PTGS2	NA	NA	NA	NA	PTGS2	19578	CAGE	ECC10	hg19	FANTOM5	0.187749
enh901	chr1	186728961	186729222	186729092	Y	NA	NA	PLA2G4A,PTGS2	IMR90	Hi-C	24141950	PLA2G4A	66863	CAGE	ECC10	hg19	FANTOM5	0.187749
enh902	chr1	186892657	186892915	186892791	Y	NA	NA	NA	NA	NA	NA	PLA2G4A	96572	CAGE	ECC10	hg19	FANTOM5	0.187749
enh903	chr1	186935248	186935528	186935344	Y	PTGS2,PLA2G4A	NA	NA	NA	NA	NA	PLA2G4A	139163	CAGE	ECC10	hg19	FANTOM5	0.187749
enh904	chr1	187235320	187235513	187235392	Y	NA	NA	NA	NA	NA	NA	PLA2G4A	439235	CAGE	ECC10	hg19	FANTOM5	0.187749
enh905	chr1	189756312	189756642	189756477	Y	NA	NA	NA	NA	NA	NA	RP11-373J16.2	655889	CAGE	ECC10	hg19	FANTOM5	0.187749
enh906	chr1	192139487	192139804	192139659	Y	RGS18	NA	NA	NA	NA	NA	MIR4426	543509	CAGE	ECC10	hg19	FANTOM5	0.187749
enh907	chr1	192458942	192459176	192459156	Y	RGS2,RGS13,RGS1	NA	RGS1,RGS2	IMR90	Hi-C	24141950	MIR4426	224137	CAGE	ECC10	hg19	FANTOM5	0.187749
enh908	chr1	192490879	192491144	192491120	Y	RGS1	NA	RGS1,UCHL5	IMR90	Hi-C	24141950	MIR4426	192169	CAGE	ECC10	hg19	FANTOM5	0.187749
enh909	chr1	192521878	192522349	192522267	Y	RGS1	NA	RGS1	IMR90	Hi-C	24141950	MIR4426	160964	CAGE	ECC10	hg19	FANTOM5	0.187749
enh910	chr1	192583467	192583478	192583473	Y	RGS1	NA	UCHL5	IMR90	Hi-C	24141950	MIR4426	99835	CAGE	ECC10	hg19	FANTOM5	0.187749
enh911	chr1	192873637	192874003	192873741	Y	TROVE2,CDC73,RGS1,RGS2	RN7SKP126	RGS2	IMR90	Hi-C	24141950	RN7SKP126	30522	CAGE	ECC10	hg19	FANTOM5	0.187749
enh912	chr1	192914637	192914772	192914747	Y	TROVE2,TROVE2,CDC73,RGS1,RGS2	NA	NA	NA	NA	NA	RN7SKP126	71522	CAGE	ECC10	hg19	FANTOM5	0.187749
enh913	chr1	192915458	192915787	192915575	Y	NA	NA	NA	NA	NA	NA	RN7SKP126	72343	CAGE	ECC10	hg19	FANTOM5	0.187749
enh914	chr1	193073509	193073815	193073644	Y	NA	TROVE2,UCHL5,GLRX2,CDC73	NA	NA	NA	NA	GLRX2	265	CAGE	ECC10	hg19	FANTOM5	0.375498
enh915	chr1	193284093	193284405	193284249	Y	NA	NA	CDC73,B3GALT2	IMR90	Hi-C	24141950	B3GALT2	130309	CAGE	ECC10	hg19	FANTOM5	0.187749
enh916	chr1	193647067	193647431	193647225	Y	NA	NA	CDC73,B3GALT2	IMR90	Hi-C	24141950	B3GALT2	493283	CAGE	ECC10	hg19	FANTOM5	0.187749
enh917	chr1	195602290	195602557	195602425	Y	NA	NA	NA	NA	NA	NA	ASPM	1511267	CAGE	ECC10	hg19	FANTOM5	0.563247
enh918	chr1	196378121	196378217	196378169	Y	CFHR3,KCNT2	NA	NA	NA	NA	NA	ASPM	735607	CAGE	ECC10	hg19	FANTOM5	0.187749
enh919	chr1	196379497	196379989	196379846	Y	CFHR3,KCNT2,CFH	NA	NA	NA	NA	NA	ASPM	733835	CAGE	ECC10	hg19	FANTOM5	0.187749
enh920	chr1	196687240	196687293	196687267	Y	NA	NA	NA	NA	NA	NA	ASPM	426531	CAGE	ECC10	hg19	FANTOM5	0.187749
enh921	chr1	198087299	198087585	198087454	Y	NEK7	NEK7	PTPRC,NEK7,C1orf53,LHX9	IMR90	Hi-C	24141950	NEK7	36508	CAGE	ECC10	hg19	FANTOM5	0.187749
enh922	chr1	198124316	198124670	198124458	Y	C1orf53,NEK7	NEK7	NA	NA	NA	NA	NEK7	223	CAGE	ECC10	hg19	FANTOM5	0.375498
enh923	chr1	198128112	198128944	198128293	Y	PTPRC,DENND1B	NEK7	NA	NA	NA	NA	NEK7	4019	CAGE	ECC10	hg19	FANTOM5	1.87749
enh924	chr1	198136529	198137056	198136658	Y	PTPRC,DENND1B	NEK7	NA	NA	NA	NA	NEK7	12436	CAGE	ECC10	hg19	FANTOM5	0.187749
enh925	chr1	198237796	198237952	198237874	Y	NA	NA	NA	NA	NA	NA	NEK7	113703	CAGE	ECC10	hg19	FANTOM5	0.187749
enh926	chr1	198712497	198712942	198712717	Y	PTPRC	NA	NA	NA	NA	NA	NEK7	588404	CAGE	ECC10	hg19	FANTOM5	0.187749
enh927	chr1	198840125	198840497	198840438	Y	NA	NA	NA	NA	NA	NA	NEK7	716032	CAGE	ECC10	hg19	FANTOM5	0.187749
enh928	chr1	198845240	198845523	198845521	Y	NA	NA	NA	NA	NA	NA	NEK7	721147	CAGE	ECC10	hg19	FANTOM5	0.563247
enh929	chr1	198884632	198885024	198884962	Y	NA	NA	NA	NA	NA	NA	NEK7	760539	CAGE	ECC10	hg19	FANTOM5	0.187749
enh930	chr1	198888798	198889070	198888879	Y	PTPRC	NA	NA	NA	NA	NA	NEK7	764705	CAGE	ECC10	hg19	FANTOM5	0.187749
enh931	chr1	198898987	198899513	198899179	Y	PTPRC	NA	NA	NA	NA	NA	NEK7	774894	CAGE	ECC10	hg19	FANTOM5	0.187749
enh932	chr1	198903935	198904934	198904858	Y	PTPRC	NA	NA	NA	NA	NA	NEK7	779842	CAGE	ECC10	hg19	FANTOM5	0.563247
enh933	chr1	199015206	199015339	199015275	Y	NA	NA	NA	NA	NA	NA	NEK7	891113	CAGE	ECC10	hg19	FANTOM5	0.187749
enh934	chr1	199032913	199033260	199033245	Y	NA	NA	NA	NA	NA	NA	NEK7	908820	CAGE	ECC10	hg19	FANTOM5	0.187749
enh935	chr1	199120976	199121206	199121091	Y	NA	NA	NA	NA	NA	NA	NEK7	996883	CAGE	ECC10	hg19	FANTOM5	0.187749
enh936	chr1	199187777	199188161	199187969	Y	NA	NA	LOC100131234	IMR90	Hi-C	24141950	NEK7	1063684	CAGE	ECC10	hg19	FANTOM5	0.187749
enh937	chr1	199874765	199875054	199874910	Y	NA	NA	NA	NA	NA	NA	ZNF281	502130	CAGE	ECC10	hg19	FANTOM5	0.187749
enh938	chr1	200323350	200323623	200323553	Y	DDX59,ZNF281	NA	NA	NA	NA	NA	ZNF281	53561	CAGE	ECC10	hg19	FANTOM5	0.187749
enh939	chr1	200332454	200332650	200332616	Y	ZNF281	ZNF281	NA	NA	NA	NA	ZNF281	44534	CAGE	ECC10	hg19	FANTOM5	0.187749
enh940	chr1	200379777	200379959	200379899	Y	NA	ZNF281	NA	NA	NA	NA	ZNF281	2593	CAGE	ECC10	hg19	FANTOM5	0.187749
enh941	chr1	200715755	200716027	200715890	Y	NA	CAMSAP2	NA	NA	NA	NA	CAMSAP2	9069	CAGE	ECC10	hg19	FANTOM5	0.563247
enh942	chr1	201424936	201425126	201425034	Y	NA	PHLDA3,RP11-134G8.7	NA	NA	NA	NA	PHLDA3	11239	CAGE	ECC10	hg19	FANTOM5	0.187749
enh943	chr1	201449602	201449822	201449716	Y	LAD1	PHLDA3,RP11-134G8.7,CSRP1	PHLDA3	IMR90	Hi-C	24141950	PHLDA3	13237	CAGE	ECC10	hg19	FANTOM5	0.375498
enh944	chr1	201472589	201472996	201472808	Y	LMOD1,CSRP1,CSRP1,CSRP1	PHLDA3,RP11-134G8.7,CSRP1	NA	NA	NA	NA	RP11-134G8.7	1373	CAGE	ECC10	hg19	FANTOM5	0.187749
enh945	chr1	201508517	201509575	201509484	Y	NA	RP11-134G8.7,CSRP1	NA	NA	NA	NA	CSRP1	31933	CAGE	ECC10	hg19	FANTOM5	0.938745
enh946	chr1	201524172	201524339	201524258	Y	LMOD1	RP11-134G8.7,CSRP1	NAV1,RPS10P7,IPO9	IMR90	Hi-C	24141950	CSRP1	47588	CAGE	ECC10	hg19	FANTOM5	0.187749
enh947	chr1	201572031	201572237	201572112	Y	NA	NAV1	NAV1,IPO9	IMR90	Hi-C	24141950	NAV1	18174	CAGE	ECC10	hg19	FANTOM5	0.187749
enh948	chr1	201613549	201613726	201613638	Y	NA	NAV1	NAV1,CSRP1,RPS10P7,IPO9	IMR90,K562	Hi-C,ChIA-PET	2414195022265400	NAV1	23138	CAGE	ECC10	hg19	FANTOM5	0.938745
enh949	chr1	201619383	201619798	201619705	Y	SHISA4,GPR37L1,NAV1	NAV1	NA	NA	NA	NA	NAV1	28972	CAGE	ECC10	hg19	FANTOM5	0.375498
enh950	chr1	201709797	201710423	201710148	Y	NA	NA	NA	NA	NA	NA	IPO9	85846	CAGE	ECC10	hg19	FANTOM5	0.187749
enh951	chr1	201717535	201717792	201717621	Y	NA	NA	IPO9	IMR90	Hi-C	24141950	IPO9	78477	CAGE	ECC10	hg19	FANTOM5	0.187749
enh952	chr1	201739210	201739573	201739298	Y	CSRP1,CSRP1,CSRP1,NAV1,NAV1,SHISA4	NA	NA	NA	NA	NA	IPO9	56696	CAGE	ECC10	hg19	FANTOM5	0.187749
enh953	chr1	201864045	201864232	201864194	Y	NA	SHISA4,LMOD1	NA	NA	NA	NA	SHISA4	8237	CAGE	ECC10	hg19	FANTOM5	0.187749
enh954	chr1	201987611	201988279	201987793	Y	ELF3,LGR6	RNPEP,ELF3,RP11-465N4.4	NA	NA	NA	NA	RP11-465N4.4	10130	CAGE	ECC10	hg19	FANTOM5	0.187749
enh955	chr1	202054141	202054434	202054309	Y	NA	GPR37L1	ELF3,IPO9,RNPEP,ARL8A,GPR37L1,TIMM17A,LGR6,NAV1	MCF7,IMR90	ChIA-PET,Hi-C	2226540424141950	GPR37L1	35552	CAGE	ECC10	hg19	FANTOM5	0.187749
enh956	chr1	202055098	202055409	202055277	Y	ELF3,GPR37L1	GPR37L1	ELF3,IPO9,RNPEP,ARL8A,GPR37L1,TIMM17A,LGR6,NAV1	MCF7,IMR90	ChIA-PET,Hi-C	2226540424141950	GPR37L1	34577	CAGE	ECC10	hg19	FANTOM5	0.187749
enh957	chr1	202216987	202217221	202217073	Y	UBE2T	NA	NA	NA	NA	NA	UBE2T	91887	CAGE	ECC10	hg19	FANTOM5	0.375498
enh958	chr1	202737599	202737762	202737681	Y	NA	RP11-480I12.2,KDM5B,PCAT6	NA	NA	NA	NA	RP11-480I12.2	3053	CAGE	ECC10	hg19	FANTOM5	0.187749
enh959	chr1	202765097	202765528	202765162	Y	NA	RP11-480I12.2,KDM5B,PCAT6	NA	NA	NA	NA	KDM5B	11070	CAGE	ECC10	hg19	FANTOM5	0.938745
enh960	chr1	202997835	202998093	202998001	Y	NA	TMEM183A,PPFIA4	NA	NA	NA	NA	PPFIA4	4209	CAGE	ECC10	hg19	FANTOM5	0.563247
enh961	chr1	203061576	203061925	203061715	Y	NA	ADORA1	NA	NA	NA	NA	ADORA1	3794	CAGE	ECC10	hg19	FANTOM5	0.187749
enh962	chr1	203101073	203101246	203101163	Y	NA	ADORA1	NA	NA	NA	NA	ADORA1	43291	CAGE	ECC10	hg19	FANTOM5	0.563247
enh963	chr1	203244129	203244381	203244323	Y	BTG2	LINC01136,BTG2	NA	NA	NA	NA	LINC01136	28056	CAGE	ECC10	hg19	FANTOM5	0.187749
enh964	chr1	203247590	203248072	203247769	Y	BTG2	LINC01136,BTG2	NA	NA	NA	NA	LINC01136	24365	CAGE	ECC10	hg19	FANTOM5	0.563247
enh965	chr1	203259429	203259985	203259729	Y	RABIF,KLHL12,ADIPOR1,ADIPOR1,BTG2	LINC01136,BTG2	NA	NA	NA	NA	LINC01136	12452	CAGE	ECC10	hg19	FANTOM5	0.938745
enh966	chr1	203289937	203290406	203290261	Y	BTG2	LINC01136,BTG2	NA	NA	NA	NA	BTG2	17318	CAGE	ECC10	hg19	FANTOM5	0.187749
enh967	chr1	203293246	203293605	203293363	Y	ZBED6,TMEM183A,TMEM183B,BTG2	LINC01136,BTG2	NA	NA	NA	NA	BTG2	20627	CAGE	ECC10	hg19	FANTOM5	0.187749
enh968	chr1	203294160	203294623	203294393	Y	RABIF,KLHL12,BTG2	LINC01136,BTG2	NA	NA	NA	NA	BTG2	21541	CAGE	ECC10	hg19	FANTOM5	0.375498
enh969	chr1	203294985	203295146	203295066	Y	NA	LINC01136,BTG2	NA	NA	NA	NA	BTG2	22366	CAGE	ECC10	hg19	FANTOM5	0.187749
enh970	chr1	203296328	203297068	203296686	Y	LAX1,RABIF,TMEM183A,TMEM183B,BTG2	LINC01136,BTG2	NA	NA	NA	NA	BTG2	23709	CAGE	ECC10	hg19	FANTOM5	0.563247
enh971	chr1	203297101	203297334	203297256	Y	LAX1,TMEM183A,TMEM183B,BTG2	LINC01136,BTG2	NA	NA	NA	NA	BTG2	24482	CAGE	ECC10	hg19	FANTOM5	0.187749
enh972	chr1	203417736	203417980	203417842	Y	NA	NA	PRELP,FMOD,PPFIA4,CYB5R1,ATP2B4,BTG2,LOC730227	IMR90	Hi-C	24141950	BTG2	145117	CAGE	ECC10	hg19	FANTOM5	0.187749
enh973	chr1	203491011	203491485	203491466	Y	PPFIA4,SNRPE	NA	NA	NA	NA	NA	ATP2B4	102204	CAGE	ECC10	hg19	FANTOM5	0.563247
enh974	chr1	203541292	203541507	203541407	Y	NA	NA	ATP2B4,OPTC,PRELP,FMOD,ZC3H11A,LAX1	IMR90	Hi-C	24141950	ATP2B4	52182	CAGE	ECC10	hg19	FANTOM5	0.375498
enh975	chr1	203619380	203619832	203619595	Y	BTG2,LAX1	ATP2B4	NA	NA	NA	NA	ATP2B4	25691	CAGE	ECC10	hg19	FANTOM5	0.375498
enh976	chr1	203789427	203789442	203789436	Y	NA	ZC3H11A,SNRPE	NA	NA	NA	NA	ZC3H11A	26645	CAGE	ECC10	hg19	FANTOM5	0.187749
enh977	chr1	203794311	203794511	203794411	Y	NA	ZC3H11A,SNRPE	NA	NA	NA	NA	ZC3H11A	31529	CAGE	ECC10	hg19	FANTOM5	0.187749
enh978	chr1	203965652	203965916	203965843	Y	NA	NA	ETNK2,SNRPE,LINC00303,SOX13	IMR90	Hi-C	24141950	SOX13	74327	CAGE	ECC10	hg19	FANTOM5	0.187749
enh979	chr1	204043987	204044379	204044133	Y	NA	SOX13	NA	NA	NA	NA	SOX13	3744	CAGE	ECC10	hg19	FANTOM5	0.187749
enh980	chr1	204044571	204044810	204044641	Y	NA	SOX13	NA	NA	NA	NA	SOX13	4328	CAGE	ECC10	hg19	FANTOM5	0.375498
enh981	chr1	204049581	204049822	204049645	Y	LAX1,PIK3C2B,SOX13	SOX13	NA	NA	NA	NA	SOX13	9338	CAGE	ECC10	hg19	FANTOM5	0.187749
enh982	chr1	204053773	204053963	204053834	Y	NA	SOX13	NA	NA	NA	NA	SOX13	13530	CAGE	ECC10	hg19	FANTOM5	0.375498
enh983	chr1	204098794	204099127	204098964	Y	NA	ETNK2	NA	NA	NA	NA	ETNK2	20180	CAGE	ECC10	hg19	FANTOM5	0.187749
enh984	chr1	204238647	204239007	204238820	Y	GOLT1A,PLEKHA6	NA	NA	NA	NA	NA	PLEKHA6	105786	CAGE	ECC10	hg19	FANTOM5	0.563247
enh985	chr1	204363456	204363666	204363499	Y	NA	PLEKHA6,PPP1R15B	NA	NA	NA	NA	PPP1R15B	15253	CAGE	ECC10	hg19	FANTOM5	0.187749
enh986	chr1	204386444	204387188	204386898	Y	PPP1R15B	PLEKHA6,PPP1R15B	NA	NA	NA	NA	PPP1R15B	7525	CAGE	ECC10	hg19	FANTOM5	0.563247
enh987	chr1	204387566	204387645	204387629	Y	PPP1R15B	PLEKHA6,PPP1R15B	NA	NA	NA	NA	PPP1R15B	8647	CAGE	ECC10	hg19	FANTOM5	0.187749
enh988	chr1	204389721	204389989	204389958	Y	PPP1R15B	PLEKHA6,PPP1R15B	NA	NA	NA	NA	PPP1R15B	10802	CAGE	ECC10	hg19	FANTOM5	0.187749
enh989	chr1	204435094	204435487	204435401	Y	NA	PIK3C2B,MDM4	NA	NA	NA	NA	PIK3C2B	26365	CAGE	ECC10	hg19	FANTOM5	0.187749
enh990	chr1	204531285	204531644	204531490	Y	MDM4	MDM4	NA	NA	NA	NA	MDM4	47774	CAGE	ECC10	hg19	FANTOM5	0.375498
enh991	chr1	204641549	204641837	204641728	Y	PLEKHA6,LRRN2,LRRN2	LRRN2	NA	NA	NA	NA	LRRN2	11024	CAGE	ECC10	hg19	FANTOM5	0.187749
enh992	chr1	204653343	204653636	204653438	Y	PLEKHA6,TMEM81,NFASC,NFASC,LRRN2,LRRN2	LRRN2	NA	NA	NA	NA	LRRN2	482	CAGE	ECC10	hg19	FANTOM5	0.563247
enh993	chr1	204700209	204700421	204700355	Y	NA	LRRN2	LRRN2,NFASC	IMR90	Hi-C	24141950	LRRN2	47348	CAGE	ECC10	hg19	FANTOM5	0.187749
enh994	chr1	205090261	205090406	205090392	Y	NA	RBBP5	CNTN2	IMR90	Hi-C	24141950	RBBP5	1118	CAGE	ECC10	hg19	FANTOM5	0.563247
enh995	chr1	205144631	205144860	205144785	Y	NA	DSTYK	NA	NA	NA	NA	DSTYK	33867	CAGE	ECC10	hg19	FANTOM5	0.187749
enh996	chr1	205199524	205199884	205199765	Y	NA	DSTYK,TMCC2,RP11-383G10.5	NA	NA	NA	NA	RP11-383G10.5	4111	CAGE	ECC10	hg19	FANTOM5	0.187749
enh997	chr1	205262860	205263030	205262955	Y	CNTN2,CDK18	NUAK2	NA	NA	NA	NA	NUAK2	25853	CAGE	ECC10	hg19	FANTOM5	0.187749
enh998	chr1	205265235	205265548	205265359	Y	TMEM81,KLHDC8A	NUAK2	NA	NA	NA	NA	NUAK2	23335	CAGE	ECC10	hg19	FANTOM5	0.187749
enh999	chr1	205283024	205283394	205283339	Y	RBBP5,NUAK2	NUAK2,SNRPGP10,KLHDC8A	NA	NA	NA	NA	NUAK2	5489	CAGE	ECC10	hg19	FANTOM5	0.563247
enh1000	chr1	205288770	205288915	205288818	Y	TMEM81,RBBP5,NUAK2	SNRPGP10,KLHDC8A	NA	NA	NA	NA	NUAK2	0	CAGE	ECC10	hg19	FANTOM5	0.750996
enh1001	chr1	205329070	205329482	205329431	Y	NA	NUAK2,SNRPGP10,KLHDC8A	LOC284576	IMR90	Hi-C	24141950	KLHDC8A	4852	CAGE	ECC10	hg19	FANTOM5	0.563247
enh1002	chr1	205410224	205410578	205410325	Y	DSTYK,TMCC2	LEMD1	NA	NA	NA	NA	LEMD1	12504	CAGE	ECC10	hg19	FANTOM5	0.563247
enh1003	chr1	205418015	205418182	205418073	Y	NA	LEMD1	NA	NA	NA	NA	LEMD1	4900	CAGE	ECC10	hg19	FANTOM5	0.187749
enh1004	chr1	205420910	205421289	205421224	Y	NA	LEMD1	NA	NA	NA	NA	LEMD1	1793	CAGE	ECC10	hg19	FANTOM5	0.187749
enh1005	chr1	205426466	205427019	205426690	Y	NA	LEMD1,CDK18	KLHDC8A	IMR90	Hi-C	24141950	LEMD1	3384	CAGE	ECC10	hg19	FANTOM5	0.375498
enh1006	chr1	205474556	205474866	205474575	Y	NA	CDK18	NA	NA	NA	NA	CDK18	2833	CAGE	ECC10	hg19	FANTOM5	0.187749
enh1007	chr1	205512470	205512827	205512691	Y	NA	CDK18,RNU2-19P,MFSD4	NA	NA	NA	NA	RNU2-19P	21017	CAGE	ECC10	hg19	FANTOM5	1.12649
enh1008	chr1	205526738	205526752	205526745	Y	NA	RNU2-19P,MFSD4	NA	NA	NA	NA	RNU2-19P	7092	CAGE	ECC10	hg19	FANTOM5	0.187749
enh1009	chr1	205645820	205646052	205645945	Y	DSTYK,TMCC2,CDK18,MFSD4,SLC45A3	ELK4,SLC45A3	NA	NA	NA	NA	SLC45A3	1535	CAGE	ECC10	hg19	FANTOM5	0.187749
enh1010	chr1	206260548	206260903	206260855	Y	C1orf186	AVPR1B	AVPR1B	IMR90	Hi-C	24141950	AVPR1B	38572	CAGE	ECC10	hg19	FANTOM5	0.187749
enh1011	chr1	206859136	206859493	206859328	Y	IKBKE,RASSF5,RASSF5,MAPKAPK2	MAPKAPK2	NA	NA	NA	NA	MAPKAPK2	2847	CAGE	ECC10	hg19	FANTOM5	0.938745
enh1012	chr1	206859748	206860259	206859963	Y	IKBKE,RASSF5,FAIM3,FAIM3,MAPKAPK2	MAPKAPK2	NA	NA	NA	NA	MAPKAPK2	3459	CAGE	ECC10	hg19	FANTOM5	0.375498
enh1013	chr1	206861410	206861458	206861434	Y	NA	MAPKAPK2	NA	NA	NA	NA	MAPKAPK2	5121	CAGE	ECC10	hg19	FANTOM5	0.375498
enh1014	chr1	206890641	206891001	206890773	Y	NA	MAPKAPK2	NA	NA	NA	NA	MAPKAPK2	34352	CAGE	ECC10	hg19	FANTOM5	0.187749
enh1015	chr1	206897147	206897463	206897235	Y	RASSF5,MAPKAPK2	MAPKAPK2	NA	NA	NA	NA	MAPKAPK2	40858	CAGE	ECC10	hg19	FANTOM5	0.375498
enh1016	chr1	206931189	206931520	206931334	Y	IKBKE,RASSF5,FAIM3,FAIM3,IL10	NA	NA	NA	NA	NA	MAPKAPK2	74900	CAGE	ECC10	hg19	FANTOM5	0.187749
enh1017	chr1	207069223	207069337	207069332	Y	NA	RP11-564A8.4	NA	NA	NA	NA	RP11-564A8.4	9627	CAGE	ECC10	hg19	FANTOM5	0.375498
enh1018	chr1	207610680	207610995	207610751	Y	NA	NA	PFKFB2,C4BPA,C4BPB,CR1,YOD1,CR2	IMR90	Hi-C	24141950	CD55	117827	CAGE	ECC10	hg19	FANTOM5	0.187749
enh1019	chr1	208028503	208028730	208028615	Y	NA	C1orf132	NA	NA	NA	NA	C1orf132	11765	CAGE	ECC10	hg19	FANTOM5	0.187749
enh1020	chr1	208136912	208137268	208137107	Y	NA	NA	CD34,LOC148696,MIR29B2,MIR29C,PLXNA2	IMR90,MCF7,K562	Hi-C,ChIA-PET	2414195022265400	C1orf132	96417	CAGE	ECC10	hg19	FANTOM5	0.938745
enh1021	chr1	208335369	208335711	208335518	Y	NA	NA	NA	NA	NA	NA	PLXNA2	79954	CAGE	ECC10	hg19	FANTOM5	0.187749
enh1022	chr1	208357514	208358085	208357775	Y	NA	NA	NA	NA	NA	NA	PLXNA2	57580	CAGE	ECC10	hg19	FANTOM5	0.187749
enh1023	chr1	208381145	208381344	208381321	Y	NA	PLXNA2	NA	NA	NA	NA	PLXNA2	34321	CAGE	ECC10	hg19	FANTOM5	0.187749
enh1024	chr1	208412497	208412696	208412591	Y	PLXNA2	PLXNA2	NA	NA	NA	NA	PLXNA2	2969	CAGE	ECC10	hg19	FANTOM5	0.187749
enh1025	chr1	208418631	208418859	208418806	Y	PLXNA2	PLXNA2	NA	NA	NA	NA	PLXNA2	2966	CAGE	ECC10	hg19	FANTOM5	0.187749
enh1026	chr1	208605679	208605723	208605701	Y	NA	NA	NA	NA	NA	NA	PLXNA2	190014	CAGE	ECC10	hg19	FANTOM5	0.187749
enh1027	chr1	209283288	209283447	209283368	Y	NA	NA	NA	NA	NA	NA	ATP5G2P1	156121	CAGE	ECC10	hg19	FANTOM5	0.187749
enh1028	chr1	209606620	209606963	209606837	Y	NA	NA	NA	NA	NA	NA	ATP5G2P1	167052	CAGE	ECC10	hg19	FANTOM5	0.187749
enh1029	chr1	209798058	209798744	209798639	Y	NA	G0S2	NA	NA	NA	NA	G0S2	48021	CAGE	ECC10	hg19	FANTOM5	0.375498
enh1030	chr1	209915892	209916078	209915980	Y	NA	C1orf74	NA	NA	NA	NA	C1orf74	39826	CAGE	ECC10	hg19	FANTOM5	0.187749
enh1031	chr1	209934463	209934573	209934515	Y	LAMB3,G0S2	C1orf74,IRF6	NA	NA	NA	NA	C1orf74	21331	CAGE	ECC10	hg19	FANTOM5	0.187749
enh1032	chr1	209989263	209989693	209989489	Y	LOC642587,LAMB3,LAMB3,IRF6	C1orf74,IRF6,DIEXF	DIEXF,TRAF3IP3	K562,IMR90,MCF7	ChIA-PET,Hi-C	2226540424141950	DIEXF	9659	CAGE	ECC10	hg19	FANTOM5	0.187749
enh1033	chr1	210425971	210426288	210426079	Y	NA	SERTAD4	NA	NA	NA	NA	SERTAD4	21827	CAGE	ECC10	hg19	FANTOM5	0.187749
enh1034	chr1	211022379	211022675	211022565	Y	KCNH1	NA	NA	NA	NA	NA	RP11-543B16.1	322144	CAGE	ECC10	hg19	FANTOM5	0.187749
enh1035	chr1	211035320	211035533	211035504	Y	NA	NA	NA	NA	NA	NA	RP11-543B16.1	309286	CAGE	ECC10	hg19	FANTOM5	1.12649
enh1036	chr1	211500826	211501119	211501083	Y	TRAF5,TRAF5	TRAF5	NA	NA	NA	NA	TRAF5	2869	CAGE	ECC10	hg19	FANTOM5	0.187749
enh1037	chr1	211754949	211755173	211755061	Y	NA	SLC30A1	NA	NA	NA	NA	SLC30A1	4865	CAGE	ECC10	hg19	FANTOM5	0.187749
enh1038	chr1	211837893	211837920	211837910	Y	NA	NEK2	NA	NA	NA	NA	NEK2	9040	CAGE	ECC10	hg19	FANTOM5	0.375498
enh1039	chr1	211976591	211977124	211977068	Y	NA	LPGAT1	NA	NA	NA	NA	LPGAT1	24990	CAGE	ECC10	hg19	FANTOM5	0.187749
enh1040	chr1	211988342	211989080	211989063	Y	PPP2R5A,PPP2R5A,LPGAT1	LPGAT1	NA	NA	NA	NA	LPGAT1	13034	CAGE	ECC10	hg19	FANTOM5	0.750996
enh1041	chr1	212113260	212113497	212113379	Y	NA	NA	NA	NA	NA	NA	INTS7	93387	CAGE	ECC10	hg19	FANTOM5	0.187749
enh1042	chr1	212291571	212291809	212291658	Y	PPP2R5A	NA	NA	NA	NA	NA	RPL21P28	68200	CAGE	ECC10	hg19	FANTOM5	0.187749
enh1043	chr1	212447459	212447732	212447595	Y	NA	PPP2R5A,RP11-384C4.3	DTL,PPP2R5A,NENF	IMR90	Hi-C	24141950	PPP2R5A	9147	CAGE	ECC10	hg19	FANTOM5	0.375498
enh1044	chr1	212458080	212458253	212458113	Y	INTS7,PPP2R5A,PPP2R5A	PPP2R5A,RP11-384C4.3	NA	NA	NA	NA	PPP2R5A	1201	CAGE	ECC10	hg19	FANTOM5	0.187749
enh1045	chr1	212513330	212513719	212513465	Y	PPP2R5A,PPP2R5A,TMEM206,TMEM206	RP11-384C4.3	NA	NA	NA	NA	RP11-384C4.3	32470	CAGE	ECC10	hg19	FANTOM5	0.375498
enh1046	chr1	212659054	212659720	212659497	Y	ATF3,ATF3,ATF3	NA	ATF3,FAM71A,ANGEL2,NSL1	IMR90,K562,MCF7	Hi-C,ChIA-PET	2414195022265400	NENF	54825	CAGE	ECC10	hg19	FANTOM5	0.750996
enh1047	chr1	212661846	212662402	212662104	Y	ATF3,ATF3,ATF3	NA	ATF3,FAM71A,ANGEL2,NSL1	IMR90,K562	Hi-C,ChIA-PET	2414195022265400	NENF	57617	CAGE	ECC10	hg19	FANTOM5	0.750996
enh1048	chr1	212731490	212732709	212732386	Y	NA	ATF3	ATF3	K562,MCF7	ChIA-PET	22265404	ATF3	3967	CAGE	ECC10	hg19	FANTOM5	0.750996
enh1049	chr1	212769584	212769966	212769788	Y	ANGEL2,PPP2R5A,ATF3,ATF3,ATF3	ATF3	NA	NA	NA	NA	ATF3	32908	CAGE	ECC10	hg19	FANTOM5	0.187749
enh1050	chr1	212780782	212781279	212780943	Y	NA	ATF3	NA	NA	NA	NA	ATF3	44106	CAGE	ECC10	hg19	FANTOM5	0.375498
enh1051	chr1	212809966	212810356	212810074	Y	RPS6KC1,ATF3,ATF3,ATF3	RP11-338C15.3	NA	NA	NA	NA	RP11-338C15.3	26420	CAGE	ECC10	hg19	FANTOM5	0.187749
enh1052	chr1	212840606	212841015	212840787	Y	C1orf227,BATF3,PPP2R5A,ATF3,FAM71A	RP11-338C15.3,BATF3	NA	NA	NA	NA	RP11-338C15.3	3830	CAGE	ECC10	hg19	FANTOM5	0.187749
enh1053	chr1	212856011	212856573	212856267	Y	RPS6KC1,ATF3,ATF3,ATF3	RP11-338C15.3,BATF3	NA	NA	NA	NA	BATF3	14754	CAGE	ECC10	hg19	FANTOM5	0.187749
enh1054	chr1	212896080	212896217	212896149	Y	NA	BATF3	NA	NA	NA	NA	BATF3	24753	CAGE	ECC10	hg19	FANTOM5	0.187749
enh1055	chr1	212923712	212923837	212923822	Y	NA	NSL1,TATDN3	NA	NA	NA	NA	NSL1	39287	CAGE	ECC10	hg19	FANTOM5	0.938745
enh1056	chr1	213160414	213160619	213160568	Y	VASH2	VASH2,ANGEL2	NA	NA	NA	NA	ANGEL2	26549	CAGE	ECC10	hg19	FANTOM5	0.187749
enh1057	chr1	213443269	213443475	213443372	Y	NA	NA	NA	NA	NA	NA	RPS6KC1	220680	CAGE	ECC10	hg19	FANTOM5	0.375498
enh1058	chr1	213525317	213525339	213525328	Y	NA	NA	NA	NA	NA	NA	RPS6KC1	302728	CAGE	ECC10	hg19	FANTOM5	0.187749
enh1059	chr1	214126796	214127172	214127111	Y	PROX1	PROX1	NA	NA	NA	NA	PROX1	27352	CAGE	ECC10	hg19	FANTOM5	0.187749
enh1060	chr1	214157858	214157941	214157900	Y	PROX1	PROX1	PROX1-AS1	IMR90	Hi-C	24141950	PROX1	3334	CAGE	ECC10	hg19	FANTOM5	0.187749
enh1061	chr1	214162828	214163073	214162948	Y	PROX1	PROX1	NA	NA	NA	NA	PROX1	8304	CAGE	ECC10	hg19	FANTOM5	4.31823
enh1062	chr1	214163432	214163790	214163677	Y	NA	PROX1	NA	NA	NA	NA	PROX1	8908	CAGE	ECC10	hg19	FANTOM5	1.12649
enh1063	chr1	214490616	214490868	214490808	Y	SMYD2	SMYD2	NA	NA	NA	NA	SMYD2	38171	CAGE	ECC10	hg19	FANTOM5	0.375498
enh1064	chr1	214512112	214512120	214512117	Y	NA	NA	NA	NA	NA	NA	SMYD2	59667	CAGE	ECC10	hg19	FANTOM5	0.187749
enh1065	chr1	214712809	214712848	214712830	Y	NA	NA	NA	NA	NA	NA	CENPF	61690	CAGE	ECC10	hg19	FANTOM5	0.187749
enh1066	chr1	215011690	215012052	215011871	Y	KCNK2	GAPDHP24	KCNK2	IMR90	Hi-C	24141950	GAPDHP24	30025	CAGE	ECC10	hg19	FANTOM5	0.187749
enh1067	chr1	215225203	215225566	215225385	Y	NA	NA	NA	NA	NA	NA	GAPDHP24	183126	CAGE	ECC10	hg19	FANTOM5	0.375498
enh1068	chr1	215741534	215741966	215741880	Y	KCTD3	KCTD3	NA	NA	NA	NA	KCTD3	2799	CAGE	ECC10	hg19	FANTOM5	0.375498
enh1069	chr1	216774004	216774285	216774188	Y	ESRRG,ESRRG	NA	NA	NA	NA	NA	USH2A	179266	CAGE	ECC10	hg19	FANTOM5	3.94273
enh1070	chr1	216823711	216823952	216823948	Y	ESRRG	NA	NA	NA	NA	NA	USH2A	228973	CAGE	ECC10	hg19	FANTOM5	1.12649
enh1071	chr1	216914036	216914339	216914195	Y	NA	NA	NA	NA	NA	NA	USH2A	319298	CAGE	ECC10	hg19	FANTOM5	0.187749
enh1072	chr1	216938634	216938811	216938777	Y	NA	NA	NA	NA	NA	NA	USH2A	343896	CAGE	ECC10	hg19	FANTOM5	0.187749
enh1073	chr1	217046388	217046574	217046481	Y	ESRRG	NA	NA	NA	NA	NA	ESRRG	262523	CAGE	ECC10	hg19	FANTOM5	0.938745
enh1074	chr1	217208758	217209105	217209063	Y	NA	NA	NA	NA	NA	NA	ESRRG	99992	CAGE	ECC10	hg19	FANTOM5	0.187749
enh1075	chr1	217247144	217247287	217247272	Y	NA	NA	NA	NA	NA	NA	ESRRG	61810	CAGE	ECC10	hg19	FANTOM5	0.375498
enh1076	chr1	218338759	218338973	218338866	Y	NA	NA	ESRRG	IMR90	Hi-C	24141950	RRP15	117656	CAGE	ECC10	hg19	FANTOM5	0.750996
enh1077	chr1	218636802	218637167	218637004	Y	NA	NA	NA	NA	NA	NA	TGFB2	119225	CAGE	ECC10	hg19	FANTOM5	0.187749
enh1078	chr1	218662454	218662669	218662563	Y	NA	NA	TGFB2,LOC728463,LOC643723	IMR90,MCF7	Hi-C,ChIA-PET	2414195022265400	TGFB2	144877	CAGE	ECC10	hg19	FANTOM5	0.187749
enh1079	chr1	218996564	218996649	218996607	Y	NA	NA	TGFB2	IMR90	Hi-C	24141950	LYPLAL1	348537	CAGE	ECC10	hg19	FANTOM5	0.187749
enh1080	chr1	219264603	219264919	219264762	Y	NA	NA	NA	NA	NA	NA	LYPLAL1	80267	CAGE	ECC10	hg19	FANTOM5	0.375498
enh1081	chr1	219497403	219497406	219497405	Y	NA	NA	TGFB2,LOC728463,RRP15	IMR90	Hi-C	24141950	LYPLAL1	152217	CAGE	ECC10	hg19	FANTOM5	1.12649
enh1082	chr1	219497639	219497836	219497817	Y	NA	NA	TGFB2,LOC728463,RRP15	IMR90	Hi-C	24141950	LYPLAL1	152453	CAGE	ECC10	hg19	FANTOM5	1.12649
enh1083	chr1	219547203	219547495	219547349	Y	NA	NA	LOC728463,TGFB2	IMR90	Hi-C	24141950	LYPLAL1	202017	CAGE	ECC10	hg19	FANTOM5	0.187749
enh1084	chr1	220427006	220427444	220427299	Y	NA	MORF4L1P1,RAB3GAP2	NA	NA	NA	NA	MORF4L1P1	2094	CAGE	ECC10	hg19	FANTOM5	0.187749
enh1085	chr1	220443411	220443639	220443413	Y	NA	MORF4L1P1,RAB3GAP2	NA	NA	NA	NA	RAB3GAP2	157	CAGE	ECC10	hg19	FANTOM5	0.187749
enh1086	chr1	220868801	220868862	220868831	Y	C1orf115,MOSC2,MOSC1	C1orf115	NA	NA	NA	NA	C1orf115	7614	CAGE	ECC10	hg19	FANTOM5	0.563247
enh1087	chr1	221173730	221174353	221174046	Y	HLX	NA	NA	NA	NA	NA	HLX	124031	CAGE	ECC10	hg19	FANTOM5	0.187749
enh1088	chr1	221614030	221614267	221614237	Y	DUSP10	NA	C1orf140,HLX,MIA3	IMR90	Hi-C	24141950	DUSP10	299251	CAGE	ECC10	hg19	FANTOM5	0.187749
enh1089	chr1	221877654	221878134	221877871	Y	DUSP10,DUSP10	DUSP10	NA	NA	NA	NA	DUSP10	35384	CAGE	ECC10	hg19	FANTOM5	0.187749
enh1090	chr1	221882292	221882723	221882499	Y	DUSP10,DUSP10	DUSP10	NA	NA	NA	NA	DUSP10	30795	CAGE	ECC10	hg19	FANTOM5	0.375498
enh1091	chr1	221913881	221914483	221914426	Y	DUSP10,DUSP10	DUSP10	NA	NA	NA	NA	DUSP10	363	CAGE	ECC10	hg19	FANTOM5	0.375498
enh1092	chr1	221916049	221916599	221916319	Y	DUSP10,DUSP10	DUSP10	NA	NA	NA	NA	DUSP10	2531	CAGE	ECC10	hg19	FANTOM5	1.50199
enh1093	chr1	221927550	221927769	221927692	Y	DUSP10	DUSP10	NA	NA	NA	NA	DUSP10	14032	CAGE	ECC10	hg19	FANTOM5	0.187749
enh1094	chr1	221951076	221951724	221951309	Y	DUSP10,DUSP10	DUSP10	DUSP10	IMR90	Hi-C	24141950	DUSP10	37558	CAGE	ECC10	hg19	FANTOM5	0.187749
enh1095	chr1	222060426	222060817	222060685	Y	NA	NA	DUSP10	MCF7	ChIA-PET	22265404	DUSP10	146908	CAGE	ECC10	hg19	FANTOM5	0.187749
enh1096	chr1	222156808	222157129	222156969	Y	NA	NA	DUSP10	IMR90	Hi-C	24141950	DUSP10	243290	CAGE	ECC10	hg19	FANTOM5	0.187749
enh1097	chr1	222502119	222502129	222502124	Y	NA	NA	DUSP10	IMR90	Hi-C	24141950	HHIPL2	217316	CAGE	ECC10	hg19	FANTOM5	0.187749
enh1098	chr1	222638782	222639204	222638963	Y	NA	NA	DUSP10,MIA3,AIDA,BROX	IMR90,K562,MCF7	Hi-C,ChIA-PET	2414195022265400	HHIPL2	80241	CAGE	ECC10	hg19	FANTOM5	0.563247
enh1099	chr1	222828361	222828786	222828451	Y	TLR5	MIA3	NA	NA	NA	NA	MIA3	38933	CAGE	ECC10	hg19	FANTOM5	0.375498
enh1100	chr1	222830626	222830783	222830705	Y	TAF1A,MIA3	MIA3	NA	NA	NA	NA	MIA3	41198	CAGE	ECC10	hg19	FANTOM5	0.375498
enh1101	chr1	223095586	223095912	223095632	Y	NA	NA	NA	NA	NA	NA	DISP1	109180	CAGE	ECC10	hg19	FANTOM5	0.375498
enh1102	chr1	223356633	223356937	223356758	Y	TLR5	NA	CAPN8,SUSD4	IMR90	Hi-C	24141950	DISP1	370227	CAGE	ECC10	hg19	FANTOM5	0.187749
enh1103	chr1	223362227	223362396	223362336	Y	NA	NA	CAPN8,SUSD4	IMR90	Hi-C	24141950	DISP1	375821	CAGE	ECC10	hg19	FANTOM5	0.187749
enh1104	chr1	223907308	223907681	223907376	Y	NA	CAPN2	NA	NA	NA	NA	CAPN2	20013	CAGE	ECC10	hg19	FANTOM5	0.187749
enh1105	chr1	224012866	224013246	224013103	Y	NA	TP53BP2	NA	NA	NA	NA	TP53BP2	18428	CAGE	ECC10	hg19	FANTOM5	0.375498
enh1106	chr1	224014874	224015267	224015181	Y	CAPN2,FBXO28,TP53BP2	TP53BP2	NA	NA	NA	NA	TP53BP2	16407	CAGE	ECC10	hg19	FANTOM5	0.187749
enh1107	chr1	224019430	224020596	224019827	Y	FBXO28,TP53BP2	TP53BP2	NA	NA	NA	NA	TP53BP2	11078	CAGE	ECC10	hg19	FANTOM5	0.187749
enh1108	chr1	224023477	224023773	224023693	Y	CAPN2,TP53BP2	TP53BP2	NA	NA	NA	NA	TP53BP2	7901	CAGE	ECC10	hg19	FANTOM5	0.187749
enh1109	chr1	224024642	224024959	224024902	Y	NA	TP53BP2	NA	NA	NA	NA	TP53BP2	6715	CAGE	ECC10	hg19	FANTOM5	0.187749
enh1110	chr1	224025511	224025803	224025713	Y	NA	TP53BP2	NA	NA	NA	NA	TP53BP2	5871	CAGE	ECC10	hg19	FANTOM5	0.375498
enh1111	chr1	224180261	224180516	224180350	Y	NA	NA	NA	NA	NA	NA	FBXO28	119273	CAGE	ECC10	hg19	FANTOM5	7.32221
enh1112	chr1	224635065	224635439	224635236	Y	NA	WDR26	WDR26,FBXO28,CNIH4	IMR90,MCF7	Hi-C,ChIA-PET	2414195022265400	WDR26	12330	CAGE	ECC10	hg19	FANTOM5	0.187749
enh1113	chr1	224688435	224688713	224688487	Y	NA	NA	WDR26,CNIH3	IMR90	Hi-C	24141950	WDR26	65700	CAGE	ECC10	hg19	FANTOM5	0.187749
enh1114	chr1	224691192	224691563	224691423	Y	NA	NA	CNIH3	IMR90	Hi-C	24141950	WDR26	68457	CAGE	ECC10	hg19	FANTOM5	0.375498
enh1115	chr1	224811590	224812043	224811760	Y	NA	NA	NA	NA	NA	NA	WDR26	188855	CAGE	ECC10	hg19	FANTOM5	0.187749
enh1116	chr1	225843222	225843438	225843341	Y	NA	ENAH	NA	NA	NA	NA	ENAH	4378	CAGE	ECC10	hg19	FANTOM5	0.187749
enh1117	chr1	225934674	225934968	225934833	Y	ENAH	SRP9	NA	NA	NA	NA	SRP9	28563	CAGE	ECC10	hg19	FANTOM5	1.12649
enh1118	chr1	226063760	226064118	226063778	Y	NA	LEFTY1,PYCR2	NA	NA	NA	NA	LEFTY1	32964	CAGE	ECC10	hg19	FANTOM5	0.187749
enh1119	chr1	226163769	226163979	226163848	Y	NA	NA	NA	NA	NA	NA	PYCR2	53791	CAGE	ECC10	hg19	FANTOM5	0.187749
enh1120	chr1	226187685	226188168	226187763	Y	TMEM63A,H3F3A,C1orf55	NA	NA	NA	NA	NA	H3F3A	59384	CAGE	ECC10	hg19	FANTOM5	0.375498
enh1121	chr1	226189681	226190319	226189910	Y	H3F3A,C1orf55	NA	NA	NA	NA	NA	H3F3A	57233	CAGE	ECC10	hg19	FANTOM5	0.187749
enh1122	chr1	226190534	226190731	226190643	Y	H3F3A,C1orf55	NA	NA	NA	NA	NA	H3F3A	56821	CAGE	ECC10	hg19	FANTOM5	0.563247
enh1123	chr1	226263544	226263865	226263697	Y	C1orf55	H3F3A	NA	NA	NA	NA	H3F3A	15992	CAGE	ECC10	hg19	FANTOM5	0.375498
enh1124	chr1	226288544	226288864	226288784	Y	C1orf55,H3F3A	H3F3A	C1orf55,H3F3A,ACBD3	IMR90	Hi-C	24141950	H3F3A	40992	CAGE	ECC10	hg19	FANTOM5	0.187749
enh1125	chr1	226297611	226298113	226297674	Y	NA	NA	ACBD3,C1orf55,H3F3A,LIN9	IMR90,K562,MCF7	Hi-C,ChIA-PET	2414195022265400	H3F3A	50059	CAGE	ECC10	hg19	FANTOM5	0.375498
enh1126	chr1	226361229	226361382	226361305	Y	NA	ACBD3	NA	NA	NA	NA	ACBD3	11049	CAGE	ECC10	hg19	FANTOM5	0.187749
enh1127	chr1	226435130	226435332	226435236	Y	PARP1,LIN9,SRP9,PYCR2,H3F3A	NA	NA	NA	NA	NA	LIN9	60238	CAGE	ECC10	hg19	FANTOM5	0.563247
enh1128	chr1	226443007	226443187	226443097	Y	NA	NA	NA	NA	NA	NA	LIN9	52383	CAGE	ECC10	hg19	FANTOM5	0.187749
enh1129	chr1	226890098	226890374	226890232	Y	NA	NA	NA	NA	NA	NA	C1orf95	155597	CAGE	ECC10	hg19	FANTOM5	0.187749
enh1130	chr1	226890865	226891416	226891300	Y	ITPKB	NA	NA	NA	NA	NA	C1orf95	156364	CAGE	ECC10	hg19	FANTOM5	1.87749
enh1131	chr1	226911425	226911742	226911463	Y	ITPKB	NA	NA	NA	NA	NA	PSEN2	144143	CAGE	ECC10	hg19	FANTOM5	0.375498
enh1132	chr1	227002760	227003096	227002965	Y	NA	NA	ITPKB,C1orf95	IMR90,MCF7	Hi-C,ChIA-PET	2414195022265400	PSEN2	52789	CAGE	ECC10	hg19	FANTOM5	0.187749
enh1133	chr1	227315962	227315970	227315966	Y	NA	NA	NA	NA	NA	NA	CDC42BPA	188205	CAGE	ECC10	hg19	FANTOM5	0.375498
enh1134	chr1	227751865	227752213	227752044	Y	ZNF678	ZNF678	NA	NA	NA	NA	ZNF678	2621	CAGE	ECC10	hg19	FANTOM5	0.375498
enh1135	chr1	227953974	227954299	227954123	Y	IBA57	SNAP47,JMJD4	NA	NA	NA	NA	JMJD4	32862	CAGE	ECC10	hg19	FANTOM5	0.187749
enh1136	chr1	227976197	227976490	227976208	Y	NA	NA	NA	NA	NA	NA	JMJD4	55085	CAGE	ECC10	hg19	FANTOM5	0.187749
enh1137	chr1	228079986	228080118	228080041	Y	ZNF678,WNT9A	NA	PRSS38	IMR90	Hi-C	24141950	WNT9A	53481	CAGE	ECC10	hg19	FANTOM5	0.187749
enh1138	chr1	228398942	228399222	228399120	Y	TRIM17,GJC2	IBA57,C1orf145	NA	NA	NA	NA	C1orf145	143	CAGE	ECC10	hg19	FANTOM5	0.375498
enh1139	chr1	228633222	228633907	228633608	Y	TRIM11,TRIM17,HIST3H2A	TRIM11,RP11-245P10.4,HIST3H2A,HIST3H2BB,RNF187	NA	NA	NA	NA	HIST3H2A	9653	CAGE	ECC10	hg19	FANTOM5	0.187749
enh1140	chr1	228640073	228640088	228640081	Y	NA	TRIM11,RP11-245P10.4,HIST3H2A,HIST3H2BB,RNF187	NA	NA	NA	NA	HIST3H2A	3472	CAGE	ECC10	hg19	FANTOM5	0.563247
enh1141	chr1	228678228	228678435	228678266	Y	NA	HIST3H2A,HIST3H2BB,RNF187	NA	NA	NA	NA	RNF187	5466	CAGE	ECC10	hg19	FANTOM5	0.375498
enh1142	chr1	228686214	228686407	228686300	Y	NA	HIST3H2A,HIST3H2BB,RNF187	NA	NA	NA	NA	RNF187	13452	CAGE	ECC10	hg19	FANTOM5	0.375498
enh1143	chr1	228688608	228688902	228688729	Y	HIST3H2A	HIST3H2A,HIST3H2BB,RNF187	NA	NA	NA	NA	RNF187	15846	CAGE	ECC10	hg19	FANTOM5	0.187749
enh1144	chr1	228782602	228782886	228782775	Y	NA	NA	NA	NA	NA	NA	RHOU	85938	CAGE	ECC10	hg19	FANTOM5	0.938745
enh1145	chr1	228783266	228783899	228783495	Y	C1orf35,TRIM11,HIST3H2A,RHOU	NA	NA	NA	NA	NA	RHOU	84925	CAGE	ECC10	hg19	FANTOM5	11.8282
enh1146	chr1	228783962	228784250	228784107	Y	NA	NA	NA	NA	NA	NA	RHOU	84574	CAGE	ECC10	hg19	FANTOM5	0.187749
enh1147	chr1	229074291	229074557	229074548	Y	NA	NA	RHOU	IMR90	Hi-C	24141950	RHOU	205467	CAGE	ECC10	hg19	FANTOM5	0.187749
enh1148	chr1	229164371	229164486	229164429	Y	NA	NA	RHOU,NUP133	IMR90	Hi-C	24141950	RP5-1061H20.4	240289	CAGE	ECC10	hg19	FANTOM5	0.187749
enh1149	chr1	229307664	229307899	229307845	Y	NA	NA	RHOU	IMR90	Hi-C	24141950	RP5-1061H20.4	96876	CAGE	ECC10	hg19	FANTOM5	0.187749
enh1150	chr1	229327236	229327413	229327325	Y	NA	NA	RHOU	IMR90	Hi-C	24141950	RP5-1061H20.4	77362	CAGE	ECC10	hg19	FANTOM5	0.187749
enh1151	chr1	229357329	229357959	229357668	Y	RAB4A	RP5-1061H20.4,RAB4A	RHOU,C1orf96	IMR90	Hi-C	24141950	RP5-1061H20.4	46816	CAGE	ECC10	hg19	FANTOM5	0.187749
enh1152	chr1	229409656	229409997	229409713	Y	RAB4A	RP5-1061H20.4,RAB4A	NA	NA	NA	NA	RAB4A	4834	CAGE	ECC10	hg19	FANTOM5	0.187749
enh1153	chr1	229544503	229544714	229544606	Y	ACTA1	NA	NA	NA	NA	NA	NUP133	97389	CAGE	ECC10	hg19	FANTOM5	0.187749
enh1154	chr1	229546837	229547142	229546975	Y	C1orf96,ACTA1	NA	NA	NA	NA	NA	NUP133	94961	CAGE	ECC10	hg19	FANTOM5	0.375498
enh1155	chr1	229825145	229825279	229825212	Y	NA	NA	TAF5L,URB2,GALNT2,PGBD5	IMR90	Hi-C	24141950	URB2	65164	CAGE	ECC10	hg19	FANTOM5	0.187749
enh1156	chr1	229896669	229897041	229896855	Y	NA	NA	GALNT2,PGBD5	IMR90	Hi-C	24141950	URB2	136688	CAGE	ECC10	hg19	FANTOM5	0.187749
enh1157	chr1	230212552	230213069	230212856	Y	NA	GALNT2	NA	NA	NA	NA	GALNT2	21016	CAGE	ECC10	hg19	FANTOM5	0.187749
enh1158	chr1	230220164	230220401	230220223	Y	NA	GALNT2	NA	NA	NA	NA	GALNT2	28628	CAGE	ECC10	hg19	FANTOM5	0.187749
enh1159	chr1	230220475	230220731	230220560	Y	NA	GALNT2	NA	NA	NA	NA	GALNT2	28939	CAGE	ECC10	hg19	FANTOM5	0.375498
enh1160	chr1	230561990	230562633	230562303	Y	NA	NA	NA	NA	NA	NA	COG2	213602	CAGE	ECC10	hg19	FANTOM5	2.25299
enh1161	chr1	230595195	230595532	230595329	Y	NA	NA	NA	NA	NA	NA	COG2	180703	CAGE	ECC10	hg19	FANTOM5	0.187749
enh1162	chr1	230887462	230887658	230887571	Y	NA	AGT,CAPN9	NA	NA	NA	NA	CAPN9	6332	CAGE	ECC10	hg19	FANTOM5	0.375498
enh1163	chr1	230889321	230889962	230889601	Y	NA	AGT,CAPN9	NA	NA	NA	NA	CAPN9	8191	CAGE	ECC10	hg19	FANTOM5	7.50996
enh1164	chr1	231083969	231084208	231084171	Y	NA	TTC13,ARV1	NA	NA	NA	NA	TTC13	28413	CAGE	ECC10	hg19	FANTOM5	0.938745
enh1165	chr1	231531776	231531955	231531804	Y	NA	EGLN1	NA	NA	NA	NA	EGLN1	26835	CAGE	ECC10	hg19	FANTOM5	0.187749
enh1166	chr1	231868761	231869568	231868969	Y	NA	NA	NA	NA	NA	NA	DISC1	108200	CAGE	ECC10	hg19	FANTOM5	1.12649
enh1167	chr1	232106545	232106680	232106599	Y	NA	NA	NA	NA	NA	NA	DISC1	345984	CAGE	ECC10	hg19	FANTOM5	0.187749
enh1168	chr1	232765644	232766127	232765957	Y	NA	NA	TSNAX-DISC1,DISC2,SIPA1L2,PCNXL2	IMR90	Hi-C	24141950	RNU1-74P	199806	CAGE	ECC10	hg19	FANTOM5	1.12649
enh1169	chr1	233241853	233241955	233241904	Y	NA	NA	NA	NA	NA	NA	NTPCR	157502	CAGE	ECC10	hg19	FANTOM5	0.187749
enh1170	chr1	233409089	233409391	233409240	Y	NA	RPS7P3,PCNXL2	NA	NA	NA	NA	RPS7P3	13802	CAGE	ECC10	hg19	FANTOM5	0.187749
enh1171	chr1	233702725	233703081	233702848	Y	NA	KCNK1	NA	NA	NA	NA	KCNK1	44669	CAGE	ECC10	hg19	FANTOM5	0.187749
enh1172	chr1	233750790	233751092	233750957	Y	KCNK1	KCNK1	NA	NA	NA	NA	KCNK1	3040	CAGE	ECC10	hg19	FANTOM5	0.187749
enh1173	chr1	233763606	233763782	233763694	Y	NA	KCNK1	NA	NA	NA	NA	KCNK1	15856	CAGE	ECC10	hg19	FANTOM5	0.187749
enh1174	chr1	233856724	233857076	233856900	Y	NA	NA	NA	NA	NA	NA	KCNK1	108974	CAGE	ECC10	hg19	FANTOM5	0.187749
enh1175	chr1	234450953	234451201	234451130	Y	IRF2BP2	RP5-827C21.2,RP5-827C21.1	NA	NA	NA	NA	RP5-827C21.2	39551	CAGE	ECC10	hg19	FANTOM5	0.187749
enh1176	chr1	234471096	234471421	234471259	Y	NA	RP5-827C21.2,RP5-827C21.1,RP5-827C21.4	NA	NA	NA	NA	RP5-827C21.2	19331	CAGE	ECC10	hg19	FANTOM5	0.375498
enh1177	chr1	234639993	234640263	234640100	Y	NA	TARBP1	LOC100506810,RBM34,IRF2BP2,LINC00184,LOC100506795	IMR90,MCF7	Hi-C,ChIA-PET	2414195022265400	TARBP1	27144	CAGE	ECC10	hg19	FANTOM5	0.187749
enh1178	chr1	234659231	234659760	234659519	Y	IRF2BP2	TARBP1	NA	NA	NA	NA	TARBP1	46382	CAGE	ECC10	hg19	FANTOM5	0.563247
enh1179	chr1	234680207	234680593	234680360	Y	NA	NA	LOC100506795,IRF2BP2	K562,IMR90,MCF7	ChIA-PET,Hi-C	2226540424141950	IRF2BP2	62678	CAGE	ECC10	hg19	FANTOM5	0.375498
enh1180	chr1	234728712	234729023	234728867	Y	NA	IRF2BP2,LINC00184	NA	NA	NA	NA	IRF2BP2	14248	CAGE	ECC10	hg19	FANTOM5	0.187749
enh1181	chr1	234737347	234737653	234737498	Y	IRF2BP2	IRF2BP2,LINC00184	NA	NA	NA	NA	IRF2BP2	5618	CAGE	ECC10	hg19	FANTOM5	0.187749
enh1182	chr1	234738546	234738834	234738624	Y	IRF2BP2	IRF2BP2,LINC00184	NA	NA	NA	NA	IRF2BP2	4437	CAGE	ECC10	hg19	FANTOM5	0.750996
enh1183	chr1	234746093	234747674	234747395	Y	IRF2BP2	IRF2BP2,LINC00184	NA	NA	NA	NA	IRF2BP2	2822	CAGE	ECC10	hg19	FANTOM5	1.50199
enh1184	chr1	234748100	234748931	234748566	Y	IRF2BP2	IRF2BP2,LINC00184	NA	NA	NA	NA	IRF2BP2	4829	CAGE	ECC10	hg19	FANTOM5	1.68974
enh1185	chr1	234752255	234752429	234752320	Y	NA	IRF2BP2,LINC00184	ARID4B,LOC100506795,IRF2BP2,LINC00184,LOC100506810	IMR90	Hi-C	24141950	IRF2BP2	8984	CAGE	ECC10	hg19	FANTOM5	0.187749
enh1186	chr1	234812067	234812214	234812141	Y	NA	LINC00184	LOC100506810,IRF2BP2	IMR90,MCF7	Hi-C,ChIA-PET	2414195022265400	LINC00184	49010	CAGE	ECC10	hg19	FANTOM5	0.187749
enh1187	chr1	234858843	234859287	234859154	Y	NA	NA	NA	NA	NA	NA	LINC00184	95786	CAGE	ECC10	hg19	FANTOM5	1.12649
enh1188	chr1	234881537	234881788	234881657	Y	NA	NA	NA	NA	NA	NA	LINC00184	118480	CAGE	ECC10	hg19	FANTOM5	0.187749
enh1189	chr1	234887087	234887295	234887193	Y	NA	NA	NA	NA	NA	NA	LINC00184	124030	CAGE	ECC10	hg19	FANTOM5	0.563247
enh1190	chr1	234908151	234908764	234908277	Y	IRF2BP2	NA	IRF2BP2,LOC100506795,LINC00184,LOC100506810,TOMM20,RBM34	MCF7,IMR90	ChIA-PET,Hi-C	2226540424141950	LINC00184	145094	CAGE	ECC10	hg19	FANTOM5	0.750996
enh1191	chr1	234990485	234990617	234990551	Y	TARBP1	NA	IRF2BP2,LOC100506810,LINC00184,TARBP1,TOMM20,RBM34	IMR90,MCF7	Hi-C,ChIA-PET	2414195022265400	LINC00184	227428	CAGE	ECC10	hg19	FANTOM5	0.187749
enh1192	chr1	235091427	235091813	235091690	Y	IRF2BP2,ARID4B,ARID4B	NA	IRF2BP2,LOC100506810	IMR90,MCF7	Hi-C,ChIA-PET	2414195022265400	TOMM20	198438	CAGE	ECC10	hg19	FANTOM5	0.187749
enh1193	chr1	235097868	235098070	235097979	Y	IRF2BP2,ARID4B,ARID4B	NA	IRF2BP2,LOC100506810,LINC00184,TARBP1,LOC100506795	IMR90,MCF7	Hi-C,ChIA-PET	2414195022265400	TOMM20	192181	CAGE	ECC10	hg19	FANTOM5	0.187749
enh1194	chr1	235110834	235111403	235111103	Y	IRF2BP2,ARID4B,ARID4B	NA	IRF2BP2,LOC100506810,LINC00184,LOC100506795,TARBP1	IMR90,MCF7	Hi-C,ChIA-PET	2414195022265400	TOMM20	178848	CAGE	ECC10	hg19	FANTOM5	0.187749
enh1195	chr1	235114050	235115068	235114636	Y	IRF2BP2,ARID4B,ARID4B	NA	IRF2BP2,LOC100506810,LINC00184,LOC100506795,TARBP1	IMR90,MCF7	Hi-C,ChIA-PET	2414195022265400	TOMM20	175183	CAGE	ECC10	hg19	FANTOM5	0.375498
enh1196	chr1	235133014	235133422	235133155	Y	NA	NA	LINC00184,LOC100506810,IRF2BP2	IMR90,MCF7	Hi-C,ChIA-PET	2414195022265400	TOMM20	156829	CAGE	ECC10	hg19	FANTOM5	0.375498
enh1197	chr1	235151923	235152024	235152010	Y	ARID4B	NA	LINC00184,LOC100506795,IRF2BP2,LOC100506810	IMR90	Hi-C	24141950	TOMM20	138227	CAGE	ECC10	hg19	FANTOM5	0.375498
enh1198	chr1	235242252	235242564	235242410	Y	IRF2BP2,ARID4B,ARID4B	TOMM20	IRF2BP2	MCF7	ChIA-PET	22265404	TOMM20	47687	CAGE	ECC10	hg19	FANTOM5	0.187749
enh1199	chr1	235267591	235267744	235267678	Y	NA	TOMM20	NA	NA	NA	NA	TOMM20	22507	CAGE	ECC10	hg19	FANTOM5	0.375498
enh1200	chr1	235390754	235391125	235391097	Y	NA	NA	NA	NA	NA	NA	RBM34	67982	CAGE	ECC10	hg19	FANTOM5	0.187749
enh1201	chr1	235468267	235468477	235468372	Y	NA	GGPS1,ARID4B	NA	NA	NA	NA	GGPS1	20188	CAGE	ECC10	hg19	FANTOM5	0.187749
enh1202	chr1	235468552	235468724	235468640	Y	RBM34,ARID4B,ARID4B	GGPS1,ARID4B	NA	NA	NA	NA	GGPS1	19941	CAGE	ECC10	hg19	FANTOM5	0.187749
enh1203	chr1	235484403	235484795	235484782	Y	NA	GGPS1,ARID4B,TBCE	NA	NA	NA	NA	GGPS1	3870	CAGE	ECC10	hg19	FANTOM5	0.750996
enh1204	chr1	235668656	235669018	235668830	Y	RBM34,ARID4B,ARID4B	B3GALNT2	NA	NA	NA	NA	B3GALNT2	2875	CAGE	ECC10	hg19	FANTOM5	0.375498
enh1205	chr1	235805098	235806119	235805875	Y	LYST,RBM34,ARID4B,ARID4B	GNG4	NA	NA	NA	NA	GNG4	5935	CAGE	ECC10	hg19	FANTOM5	0.375498
enh1206	chr1	235842870	235843206	235843038	Y	NA	GNG4	NA	NA	NA	NA	GNG4	30816	CAGE	ECC10	hg19	FANTOM5	0.187749
enh1207	chr1	235850857	235851038	235851012	Y	LYST,ARID4B	GNG4	NA	NA	NA	NA	GNG4	38803	CAGE	ECC10	hg19	FANTOM5	0.375498
enh1208	chr1	235927486	235927702	235927520	Y	NA	NA	NA	NA	NA	NA	GNG4	115432	CAGE	ECC10	hg19	FANTOM5	0.187749
enh1209	chr1	235994307	235994722	235994588	Y	NA	NA	NA	NA	NA	NA	LYST	50218	CAGE	ECC10	hg19	FANTOM5	0.187749
enh1210	chr1	236022682	236022818	236022763	Y	GPR137B,LYST	LYST	NA	NA	NA	NA	LYST	22122	CAGE	ECC10	hg19	FANTOM5	0.187749
enh1211	chr1	236026992	236027471	236027217	Y	GPR137B,LYST	LYST	NA	NA	NA	NA	LYST	17469	CAGE	ECC10	hg19	FANTOM5	0.187749
enh1212	chr1	236030835	236031025	236030880	Y	NA	LYST	NA	NA	NA	NA	LYST	13915	CAGE	ECC10	hg19	FANTOM5	0.375498
enh1213	chr1	236031049	236031919	236031791	Y	LYST	LYST	NA	NA	NA	NA	LYST	13021	CAGE	ECC10	hg19	FANTOM5	0.187749
enh1214	chr1	236080566	236081247	236080933	Y	LYST,GPR137B	LYST	B3GALNT2,LYST,NID1	IMR90	Hi-C	24141950	LYST	35626	CAGE	ECC10	hg19	FANTOM5	0.187749
enh1215	chr1	236081357	236081630	236081401	Y	NA	LYST	B3GALNT2,LYST,NID1	IMR90	Hi-C	24141950	LYST	36417	CAGE	ECC10	hg19	FANTOM5	0.187749
enh1216	chr1	236082498	236082788	236082539	Y	LYST,GPR137B,EDARADD	LYST	LYST,NID1	IMR90	Hi-C	24141950	LYST	37558	CAGE	ECC10	hg19	FANTOM5	0.187749
enh1217	chr1	236323296	236323699	236323519	Y	LYST,GPR137B,LGALS8	GPR137B	NA	NA	NA	NA	GPR137B	19464	CAGE	ECC10	hg19	FANTOM5	0.187749
enh1218	chr1	236335410	236335565	236335488	Y	NA	GPR137B	NA	NA	NA	NA	GPR137B	31578	CAGE	ECC10	hg19	FANTOM5	0.187749
enh1219	chr1	236414606	236414689	236414648	Y	GPR137B	ERO1LB	NA	NA	NA	NA	ERO1LB	28630	CAGE	ECC10	hg19	FANTOM5	0.187749
enh1220	chr1	236430059	236430250	236430155	Y	NA	ERO1LB	NA	NA	NA	NA	ERO1LB	13069	CAGE	ECC10	hg19	FANTOM5	0.187749
enh1221	chr1	236431064	236431243	236431072	Y	LGALS8,ERO1LB	ERO1LB	NA	NA	NA	NA	ERO1LB	12076	CAGE	ECC10	hg19	FANTOM5	0.750996
enh1222	chr1	236453462	236453477	236453470	Y	NA	ERO1LB	ERO1LB,GPR137B,EDARADD	MCF7,IMR90	ChIA-PET,Hi-C	2226540424141950	ERO1LB	10143	CAGE	ECC10	hg19	FANTOM5	0.187749
enh1223	chr1	236658748	236658778	236658775	Y	NA	LGALS8	NA	NA	NA	NA	LGALS8	20522	CAGE	ECC10	hg19	FANTOM5	0.563247
enh1224	chr1	236698906	236699167	236699014	Y	EDARADD,MTR	LGALS8	NA	NA	NA	NA	LGALS8	19606	CAGE	ECC10	hg19	FANTOM5	1.68974
enh1225	chr1	237335807	237336186	237335810	Y	NA	NA	NA	NA	NA	NA	MTR	379197	CAGE	ECC10	hg19	FANTOM5	0.187749
enh1226	chr1	237459854	237460200	237460066	Y	NA	NA	NA	NA	NA	NA	MTR	503244	CAGE	ECC10	hg19	FANTOM5	0.187749
enh1227	chr1	240433849	240434175	240434014	Y	NA	NA	NA	NA	NA	NA	ADH5P3	102394	CAGE	ECC10	hg19	FANTOM5	0.187749
enh1228	chr1	240476321	240476487	240476382	Y	GREM2	NA	NA	NA	NA	NA	ADH5P3	144866	CAGE	ECC10	hg19	FANTOM5	0.187749
enh1229	chr1	241302172	241302404	241302286	Y	NA	NA	NA	NA	NA	NA	RP11-435F13.2	142078	CAGE	ECC10	hg19	FANTOM5	0.187749
enh1230	chr1	241638824	241639283	241638985	Y	KMO	FH	RGS7	IMR90	Hi-C	24141950	FH	41778	CAGE	ECC10	hg19	FANTOM5	0.187749
enh1231	chr1	241781298	241781471	241781421	Y	NA	NA	NA	NA	NA	NA	OPN3	57207	CAGE	ECC10	hg19	FANTOM5	0.187749
enh1232	chr1	242609605	242610011	242609798	Y	PLD5,PLD5	NA	NA	NA	NA	NA	EXO1	600336	CAGE	ECC10	hg19	FANTOM5	0.750996
enh1233	chr1	242627058	242627162	242627110	Y	NA	NA	NA	NA	NA	NA	EXO1	617789	CAGE	ECC10	hg19	FANTOM5	0.187749
enh1234	chr1	243476313	243476499	243476468	Y	NA	NA	NA	NA	NA	NA	SDCCAG8	58993	CAGE	ECC10	hg19	FANTOM5	0.187749
enh1235	chr1	243487001	243487352	243487082	Y	CEP170,SDCCAG8	NA	NA	NA	NA	NA	SDCCAG8	69681	CAGE	ECC10	hg19	FANTOM5	0.187749
enh1236	chr1	243585242	243585384	243585313	Y	CEP170,AKT3,AKT3	NA	NA	NA	NA	NA	SDCCAG8	167922	CAGE	ECC10	hg19	FANTOM5	2.44074
enh1237	chr1	243637125	243637295	243637255	Y	CEP170,AKT3,AKT3	NA	NA	NA	NA	NA	SDCCAG8	219805	CAGE	ECC10	hg19	FANTOM5	0.187749
enh1238	chr1	243644284	243644683	243644595	Y	NA	NA	NA	NA	NA	NA	SDCCAG8	226964	CAGE	ECC10	hg19	FANTOM5	0.187749
enh1239	chr1	243654647	243654885	243654744	Y	NA	NA	NA	NA	NA	NA	SDCCAG8	237327	CAGE	ECC10	hg19	FANTOM5	0.187749
enh1240	chr1	243781710	243782079	243781895	Y	NA	NA	NA	NA	NA	NA	AKT3	230302	CAGE	ECC10	hg19	FANTOM5	0.187749
enh1241	chr1	243788022	243788404	243788357	Y	NA	NA	NA	NA	NA	NA	AKT3	223977	CAGE	ECC10	hg19	FANTOM5	0.187749
enh1242	chr1	243806306	243806448	243806376	Y	NA	NA	NA	NA	NA	NA	AKT3	205933	CAGE	ECC10	hg19	FANTOM5	0.563247
enh1243	chr1	243853401	243853550	243853530	Y	NA	NA	NA	NA	NA	NA	AKT3	158831	CAGE	ECC10	hg19	FANTOM5	0.563247
enh1244	chr1	243876652	243876733	243876693	Y	NA	NA	NA	NA	NA	NA	AKT3	135648	CAGE	ECC10	hg19	FANTOM5	0.750996
enh1245	chr1	243923195	243923609	243923504	Y	NA	NA	NA	NA	NA	NA	AKT3	88772	CAGE	ECC10	hg19	FANTOM5	0.563247
enh1246	chr1	243995795	243995860	243995825	Y	NA	AKT3	NA	NA	NA	NA	AKT3	16521	CAGE	ECC10	hg19	FANTOM5	0.750996
enh1247	chr1	243997018	243997244	243997154	Y	NA	AKT3	NA	NA	NA	NA	AKT3	15137	CAGE	ECC10	hg19	FANTOM5	1.12649
enh1248	chr1	244210956	244211944	244211575	Y	NA	NA	NA	NA	NA	NA	AKT3	198575	CAGE	ECC10	hg19	FANTOM5	2.25299
enh1249	chr1	244212276	244213430	244213047	Y	NA	NA	NA	NA	NA	NA	AKT3	199895	CAGE	ECC10	hg19	FANTOM5	0.563247
enh1250	chr1	244215508	244215901	244215527	Y	AKT3,ZNF238,ZNF238	NA	NA	NA	NA	NA	AKT3	203127	CAGE	ECC10	hg19	FANTOM5	6.00797
enh1251	chr1	244486299	244486688	244486462	Y	AKT3,AKT3,ADSS	NA	SDCCAG8,ADSS	IMR90	Hi-C	24141950	ADSS	126748	CAGE	ECC10	hg19	FANTOM5	0.375498
enh1252	chr1	244613820	244614139	244614120	Y	NA	ADSS,C1orf101	NA	NA	NA	NA	ADSS	384	CAGE	ECC10	hg19	FANTOM5	1.68974
enh1253	chr1	244894306	244894456	244894354	Y	C1orf100,C1orf101	NA	PPPDE1,C1orf101	IMR90	Hi-C	24141950	HNRNPU-AS1	122343	CAGE	ECC10	hg19	FANTOM5	0.187749
enh1254	chr1	245082176	245082355	245082237	Y	EFCAB2	EFCAB2	SMYD3,EFCAB2,C1orf101,HNRNPU,PPPDE1,COX20	IMR90,K562	Hi-C,ChIA-PET	2414195022265400	EFCAB2	48652	CAGE	ECC10	hg19	FANTOM5	0.187749
enh1255	chr1	245217556	245217830	245217613	Y	NA	NA	NA	NA	NA	NA	EFCAB2	86549	CAGE	ECC10	hg19	FANTOM5	0.563247
enh1256	chr1	245915127	245915205	245915167	Y	NA	NA	NA	NA	NA	NA	SMYD3	753409	CAGE	ECC10	hg19	FANTOM5	0.187749
enh1257	chr1	246061196	246061440	246061372	Y	NA	NA	NA	NA	NA	NA	SMYD3	607174	CAGE	ECC10	hg19	FANTOM5	0.375498
enh1258	chr1	246086594	246086610	246086602	Y	NA	NA	NA	NA	NA	NA	SMYD3	582004	CAGE	ECC10	hg19	FANTOM5	0.187749
enh1259	chr1	246129057	246129404	246129358	Y	NA	NA	NA	NA	NA	NA	SMYD3	539210	CAGE	ECC10	hg19	FANTOM5	0.187749
enh1260	chr1	246249452	246249819	246249636	Y	SMYD3	NA	NA	NA	NA	NA	SMYD3	418795	CAGE	ECC10	hg19	FANTOM5	0.187749
enh1261	chr1	246316735	246316955	246316845	Y	NA	NA	NA	NA	NA	NA	SMYD3	351659	CAGE	ECC10	hg19	FANTOM5	0.187749
enh1262	chr1	246436053	246436378	246436216	Y	SMYD3,SMYD3	NA	NA	NA	NA	NA	SMYD3	232236	CAGE	ECC10	hg19	FANTOM5	0.187749
enh1263	chr1	246588477	246588670	246588563	Y	NA	NA	NA	NA	NA	NA	SMYD3	79944	CAGE	ECC10	hg19	FANTOM5	0.187749
enh1264	chr1	246730569	246731007	246730621	Y	AHCTF1,CNST	TFB2M,CNST	NA	NA	NA	NA	CNST	2823	CAGE	ECC10	hg19	FANTOM5	0.750996
enh1265	chr1	246749077	246749442	246749258	Y	CNST	TFB2M,CNST	NA	NA	NA	NA	CNST	21331	CAGE	ECC10	hg19	FANTOM5	0.187749
enh1266	chr1	246763574	246763751	246763579	Y	NA	TFB2M,CNST	NA	NA	NA	NA	CNST	35828	CAGE	ECC10	hg19	FANTOM5	0.563247
enh1267	chr1	246862505	246862699	246862612	Y	SCCPDH	SCCPDH	NA	NA	NA	NA	SCCPDH	22650	CAGE	ECC10	hg19	FANTOM5	0.563247
enh1268	chr1	246948292	246948613	246948340	Y	NA	NA	NA	NA	NA	NA	SCCPDH	62943	CAGE	ECC10	hg19	FANTOM5	0.563247
enh1269	chr1	247038123	247038250	247038187	Y	NA	NA	NA	NA	NA	NA	AHCTF1	55030	CAGE	ECC10	hg19	FANTOM5	0.187749
enh1270	chr1	247125260	247125664	247125417	Y	NLRP3,NLRP3,AHCTF1	AHCTF1,ZNF695	NA	NA	NA	NA	AHCTF1	31980	CAGE	ECC10	hg19	FANTOM5	0.187749
enh1271	chr1	247206107	247206337	247206222	Y	NA	ZNF695,ZNF670	NA	NA	NA	NA	ZNF670	33776	CAGE	ECC10	hg19	FANTOM5	0.750996
enh1272	chr1	247295865	247296225	247296038	Y	ZNF695,ZNF670,ZNF669	ZNF669	NA	NA	NA	NA	ZNF669	30191	CAGE	ECC10	hg19	FANTOM5	0.187749
enh1273	chr1	247297966	247298129	247298007	Y	NA	ZNF669	NA	NA	NA	NA	ZNF669	32292	CAGE	ECC10	hg19	FANTOM5	0.563247
enh1274	chr1	247315116	247315371	247315289	Y	OR2G2,OR2G3,ZNF496,ZNF695,ZNF670,ZNF669	ZNF669,MIR3916	NA	NA	NA	NA	MIR3916	47991	CAGE	ECC10	hg19	FANTOM5	0.375498
enh1275	chr1	247325578	247326237	247325673	Y	NA	MIR3916	NA	NA	NA	NA	MIR3916	37125	CAGE	ECC10	hg19	FANTOM5	1.12649
enh1276	chr1	247326566	247327229	247326989	Y	NA	MIR3916	NA	NA	NA	NA	MIR3916	36133	CAGE	ECC10	hg19	FANTOM5	3.56723
enh1277	chr1	247507326	247507475	247507401	Y	NA	ZNF496	ZNF670-ZNF695,AHCTF1,ZNF669,ZNF496	IMR90,MCF7	Hi-C,ChIA-PET	2414195022265400	ZNF496	14178	CAGE	ECC10	hg19	FANTOM5	0.187749
enh1278	chr1	247521124	247521311	247521171	Y	NA	ZNF496	NA	NA	NA	NA	ZNF496	27976	CAGE	ECC10	hg19	FANTOM5	0.187749
enh1279	chr1	247540028	247540387	247540122	Y	NA	ZNF496	AHCTF1	IMR90	Hi-C	24141950	ZNF496	46880	CAGE	ECC10	hg19	FANTOM5	0.187749
enh1280	chr1	247608966	247609716	247609354	Y	NLRP3,NLRP3	NA	NA	NA	NA	NA	ZNF496	115818	CAGE	ECC10	hg19	FANTOM5	0.187749
enh1281	chr1	248634866	248635240	248634936	Y	OR2L3,OR2M5,OR2M2,OR2M3,OR2M4,OR2T33,OR2M7,OR2G6,OR2T10,OR2T11,OR14I1,OR2T4,OR2T6,OR2T1	NA	NA	NA	NA	NA	MIR3124	483336	CAGE	ECC10	hg19	FANTOM5	0.187749
enh1282	chr1	249099326	249099454	249099407	Y	NA	MIR3124,SH3BP5L,ZNF672	NA	NA	NA	NA	MIR3124	19122	CAGE	ECC10	hg19	FANTOM5	0.187749
enh1283	chr1	249157308	249157673	249157562	Y	OR14I1,ZNF672,ZNF692,ZNF692	MIR3124,SH3BP5L,ZNF672,ZNF692,PGBD2	NA	NA	NA	NA	ZNF692	5965	CAGE	ECC10	hg19	FANTOM5	2.25299
enh1284	chr10	361512	361916	361783	Y	NA	NA	NA	NA	NA	NA	ZMYND11	183107	CAGE	ECC10	hg19	FANTOM5	0.187749
enh1285	chr10	384217	384634	384602	Y	NA	NA	NA	NA	NA	NA	ZMYND11	205812	CAGE	ECC10	hg19	FANTOM5	0.187749
enh1286	chr10	500969	501047	501008	Y	ZMYND11	NA	NA	NA	NA	NA	DIP2C	232636	CAGE	ECC10	hg19	FANTOM5	0.187749
enh1287	chr10	516106	516519	516355	Y	ZMYND11,ZMYND11,ZMYND11,ZMYND11,DIP2C	NA	NA	NA	NA	NA	DIP2C	217164	CAGE	ECC10	hg19	FANTOM5	0.187749
enh1288	chr10	699938	700531	700398	Y	DIP2C	DIP2C	NA	NA	NA	NA	DIP2C	33152	CAGE	ECC10	hg19	FANTOM5	0.187749
enh1289	chr10	830510	830663	830589	Y	NA	NA	DIP2C	MCF7	ChIA-PET	22265404	DIP2C	96827	CAGE	ECC10	hg19	FANTOM5	0.187749
enh1290	chr10	830904	831008	830920	Y	DIP2C	NA	DIP2C	MCF7	ChIA-PET	22265404	DIP2C	97221	CAGE	ECC10	hg19	FANTOM5	0.187749
enh1291	chr10	916611	916806	916707	Y	NA	NA	NA	NA	NA	NA	LARP4B	58758	CAGE	ECC10	hg19	FANTOM5	0.187749
enh1292	chr10	958233	958518	958406	Y	NA	LARP4B	DIP2C,GTPBP4,LARP4B	IMR90	Hi-C	24141950	LARP4B	17046	CAGE	ECC10	hg19	FANTOM5	0.187749
enh1293	chr10	975785	976368	976035	Y	NA	LARP4B	DIP2C,LARP4B,GTPBP4,IDI1,IDI2-AS1	IMR90,K562,MCF7	Hi-C,ChIA-PET	2414195022265400	LARP4B	221	CAGE	ECC10	hg19	FANTOM5	0.187749
enh1294	chr10	1112826	1113160	1112997	Y	WDR37	IDI1,WDR37	NA	NA	NA	NA	WDR37	19348	CAGE	ECC10	hg19	FANTOM5	0.187749
enh1295	chr10	1531414	1531624	1531519	Y	NA	NA	NA	NA	NA	NA	ADARB2	246046	CAGE	ECC10	hg19	FANTOM5	0.187749
enh1296	chr10	2949589	2949730	2949646	Y	NA	NA	NA	NA	NA	NA	PFKP	156795	CAGE	ECC10	hg19	FANTOM5	0.187749
enh1297	chr10	3028046	3028193	3028123	Y	NA	NA	LINC00200	IMR90	Hi-C	24141950	PFKP	78332	CAGE	ECC10	hg19	FANTOM5	0.187749
enh1298	chr10	3441336	3441600	3441518	Y	NA	NA	LOC338588,LOC100216001,KLF6	IMR90	Hi-C	24141950	PITRM1	228333	CAGE	ECC10	hg19	FANTOM5	0.375498
enh1299	chr10	3528683	3528786	3528735	Y	NA	NA	LOC100216001,LOC338588,KLF6	IMR90	Hi-C	24141950	KLF6	296687	CAGE	ECC10	hg19	FANTOM5	0.187749
enh1300	chr10	3890689	3890931	3890823	Y	NA	NA	LOC100216001,LOC338588,KLF6	IMR90,K562,MCF7	Hi-C,ChIA-PET	2414195022265400	KLF6	65216	CAGE	ECC10	hg19	FANTOM5	0.187749
enh1301	chr10	3890952	3891240	3891130	Y	KLF6	NA	LOC100216001,LOC338588,KLF6	IMR90,K562,MCF7	Hi-C,ChIA-PET	2414195022265400	KLF6	65479	CAGE	ECC10	hg19	FANTOM5	0.187749
enh1302	chr10	3900999	3901229	3901171	Y	KLF6	NA	LOC100216001,LOC338588,KLF6	IMR90,K562	Hi-C,ChIA-PET	2414195022265400	KLF6	75526	CAGE	ECC10	hg19	FANTOM5	0.187749
enh1303	chr10	3991165	3991394	3991297	Y	KLF6	NA	LOC100216001,LOC338588,KLF6	IMR90,K562	Hi-C,ChIA-PET	2414195022265400	KLF6	165692	CAGE	ECC10	hg19	FANTOM5	0.187749
enh1304	chr10	4375511	4376105	4375643	Y	NA	NA	NA	NA	NA	NA	KLF6	550038	CAGE	ECC10	hg19	FANTOM5	0.187749
enh1305	chr10	4705159	4705783	4705486	Y	NA	NA	NA	NA	NA	NA	NET1	746731	CAGE	ECC10	hg19	FANTOM5	0.187749
enh1306	chr10	4775344	4775645	4775580	Y	NA	NA	LOC338588,LOC100216001,KLF6	MCF7	ChIA-PET	22265404	NET1	676869	CAGE	ECC10	hg19	FANTOM5	0.187749
enh1307	chr10	5353665	5354015	5353799	Y	NA	NA	NA	NA	NA	NA	NET1	98499	CAGE	ECC10	hg19	FANTOM5	0.187749
enh1308	chr10	5504427	5504665	5504478	Y	NA	NA	NA	NA	NA	NA	NET1	51913	CAGE	ECC10	hg19	FANTOM5	0.187749
enh1309	chr10	6111181	6111591	6111307	Y	IL2RA	RBM17	IL2RA,LOC399715,RBM17	IMR90	Hi-C	24141950	RBM17	17359	CAGE	ECC10	hg19	FANTOM5	0.187749
enh1310	chr10	6162113	6162335	6162224	Y	NA	RBM17,PFKFB3	NA	NA	NA	NA	PFKFB3	22546	CAGE	ECC10	hg19	FANTOM5	0.187749
enh1311	chr10	6183553	6183785	6183703	Y	NA	PFKFB3	NA	NA	NA	NA	PFKFB3	1096	CAGE	ECC10	hg19	FANTOM5	0.187749
enh1312	chr10	6206285	6206560	6206485	Y	NA	PFKFB3	NA	NA	NA	NA	PFKFB3	21404	CAGE	ECC10	hg19	FANTOM5	0.187749
enh1313	chr10	6234464	6234853	6234702	Y	NA	PFKFB3	NA	NA	NA	NA	PFKFB3	49583	CAGE	ECC10	hg19	FANTOM5	0.187749
enh1314	chr10	6243287	6243821	6243659	Y	PFKFB3,PFKFB3	NA	NA	NA	NA	NA	PFKFB3	58406	CAGE	ECC10	hg19	FANTOM5	0.938745
enh1315	chr10	6245814	6246792	6246043	Y	PFKFB3,PFKFB3	NA	NA	NA	NA	NA	PFKFB3	60933	CAGE	ECC10	hg19	FANTOM5	0.187749
enh1316	chr10	6333794	6333936	6333889	Y	PFKFB3,PRKCQ	NA	NA	NA	NA	NA	PFKFB3	148913	CAGE	ECC10	hg19	FANTOM5	0.375498
enh1317	chr10	7029636	7029798	7029737	Y	NA	NA	NA	NA	NA	NA	PRKCQ	409373	CAGE	ECC10	hg19	FANTOM5	0.187749
enh1318	chr10	7356268	7356516	7356367	Y	SFMBT2,SFMBT2	NA	NA	NA	NA	NA	KIN	471474	CAGE	ECC10	hg19	FANTOM5	0.187749
enh1319	chr10	8794296	8794681	8794490	Y	NA	NA	NA	NA	NA	NA	TAF3	935829	CAGE	ECC10	hg19	FANTOM5	0.187749
enh1320	chr10	9115735	9116358	9115988	Y	NA	NA	GATA3,FLJ45983	MCF7	ChIA-PET	22265404	TAF3	1257268	CAGE	ECC10	hg19	FANTOM5	0.187749
enh1321	chr10	11054573	11055101	11054777	Y	CELF2,CELF2	NA	NA	NA	NA	NA	USP6NL	596652	CAGE	ECC10	hg19	FANTOM5	0.187749
enh1322	chr10	11061356	11061896	11061544	Y	NA	NA	NA	NA	NA	NA	USP6NL	589857	CAGE	ECC10	hg19	FANTOM5	0.187749
enh1323	chr10	11220579	11221039	11220795	Y	CELF2	NA	NA	NA	NA	NA	USP6NL	430714	CAGE	ECC10	hg19	FANTOM5	0.187749
enh1324	chr10	11239208	11239713	11239528	Y	NA	NA	NA	NA	NA	NA	USP6NL	412040	CAGE	ECC10	hg19	FANTOM5	0.187749
enh1325	chr10	11252483	11252766	11252686	Y	NA	NA	NA	NA	NA	NA	USP6NL	398987	CAGE	ECC10	hg19	FANTOM5	0.187749
enh1326	chr10	11746687	11746940	11746814	Y	USP6NL	ECHDC3	USP6NL,ECHDC3	IMR90	Hi-C	24141950	ECHDC3	35425	CAGE	ECC10	hg19	FANTOM5	0.187749
enh1327	chr10	11980539	11980883	11980844	Y	NA	NA	NA	NA	NA	NA	UPF2	102286	CAGE	ECC10	hg19	FANTOM5	0.187749
enh1328	chr10	12085938	12086227	12086170	Y	USP6NL,CAMK1D	UPF2,DHTKD1	NA	NA	NA	NA	UPF2	2769	CAGE	ECC10	hg19	FANTOM5	0.187749
enh1329	chr10	12283843	12284276	12283949	Y	UPF2,UPF2,SEC61A2,CAMK1D	CDC123,NUDT5	NA	NA	NA	NA	NUDT5	47700	CAGE	ECC10	hg19	FANTOM5	0.187749
enh1330	chr10	12455599	12455959	12455812	Y	SEC61A2,CAMK1D	NA	NA	NA	NA	NA	CAMK1D	66118	CAGE	ECC10	hg19	FANTOM5	0.187749
enh1331	chr10	12497927	12498063	12497995	Y	NA	NA	NA	NA	NA	NA	CAMK1D	108446	CAGE	ECC10	hg19	FANTOM5	0.187749
enh1332	chr10	12791439	12791458	12791449	Y	NA	NA	NA	NA	NA	NA	OPTN	347991	CAGE	ECC10	hg19	FANTOM5	0.187749
enh1333	chr10	13096152	13096416	13096284	Y	NA	OPTN,CCDC3	CAMK1D,SEC61A2,NUDT5,CDC123,LOC283070,CCDC3	IMR90	Hi-C	24141950	OPTN	43033	CAGE	ECC10	hg19	FANTOM5	0.187749
enh1334	chr10	13142941	13143287	13143115	Y	NA	OPTN,CCDC3	NA	NA	NA	NA	CCDC3	3289	CAGE	ECC10	hg19	FANTOM5	0.375498
enh1335	chr10	13692317	13692641	13692563	Y	NA	NA	NA	NA	NA	NA	PRPF18	65390	CAGE	ECC10	hg19	FANTOM5	0.187749
enh1336	chr10	13812005	13812243	13812123	Y	NA	NA	NA	NA	NA	NA	PRPF18	185078	CAGE	ECC10	hg19	FANTOM5	0.187749
enh1337	chr10	14039311	14039587	14039450	Y	FRMD4A	NA	NA	NA	NA	NA	PRPF18	412384	CAGE	ECC10	hg19	FANTOM5	0.187749
enh1338	chr10	14064122	14064423	14064398	Y	NA	NA	NA	NA	NA	NA	PRPF18	437195	CAGE	ECC10	hg19	FANTOM5	0.187749
enh1339	chr10	14099317	14099548	14099433	Y	NA	NA	NA	NA	NA	NA	PRPF18	472390	CAGE	ECC10	hg19	FANTOM5	0.187749
enh1340	chr10	14155606	14155791	14155699	Y	FRMD4A	NA	NA	NA	NA	NA	PRPF18	528679	CAGE	ECC10	hg19	FANTOM5	0.187749
enh1341	chr10	14438165	14438288	14438234	Y	NA	NA	FRMD4A,MIR1265	IMR90	Hi-C	24141950	FAM107B	376608	CAGE	ECC10	hg19	FANTOM5	0.187749
enh1342	chr10	14624029	14624329	14624184	Y	DCLRE1C	NA	NA	NA	NA	NA	FAM107B	190567	CAGE	ECC10	hg19	FANTOM5	0.187749
enh1343	chr10	14628830	14629278	14629071	Y	HSPA14	NA	NA	NA	NA	NA	FAM107B	185618	CAGE	ECC10	hg19	FANTOM5	0.187749
enh1344	chr10	14641847	14641963	14641950	Y	NA	NA	NA	NA	NA	NA	FAM107B	172933	CAGE	ECC10	hg19	FANTOM5	0.187749
enh1345	chr10	14955590	14955884	14955736	Y	HSPA14,SUV39H2,SUV39H2,SUV39H2	SUV39H2,DCLRE1C,MEIG1	NA	NA	NA	NA	SUV39H2	36771	CAGE	ECC10	hg19	FANTOM5	0.750996
enh1346	chr10	15157630	15158203	15157954	Y	NA	ACBD7,RPP38,C10orf111	NA	NA	NA	NA	C10orf111	20312	CAGE	ECC10	hg19	FANTOM5	0.187749
enh1347	chr10	15178441	15178844	15178745	Y	NA	ACBD7,RPP38,C10orf111,NMT2	NA	NA	NA	NA	NMT2	29848	CAGE	ECC10	hg19	FANTOM5	0.187749
enh1348	chr10	15191044	15191371	15191092	Y	MEIG1,NMT2,C10orf111	NMT2	NA	NA	NA	NA	NMT2	17321	CAGE	ECC10	hg19	FANTOM5	0.187749
enh1349	chr10	15238092	15238482	15238159	Y	NA	NMT2	NA	NA	NA	NA	NMT2	29400	CAGE	ECC10	hg19	FANTOM5	0.187749
enh1350	chr10	15278281	15278573	15278465	Y	NA	NA	NA	NA	NA	NA	NMT2	69589	CAGE	ECC10	hg19	FANTOM5	0.375498
enh1351	chr10	15300658	15300993	15300826	Y	ACBD7,FAM171A1	NA	NA	NA	NA	NA	NMT2	91966	CAGE	ECC10	hg19	FANTOM5	0.187749
enh1352	chr10	16481463	16481634	16481561	Y	NA	PTER	NA	NA	NA	NA	PTER	4521	CAGE	ECC10	hg19	FANTOM5	0.375498
enh1353	chr10	17063866	17063921	17063894	Y	VIM	NA	NA	NA	NA	NA	TRDMT1	178132	CAGE	ECC10	hg19	FANTOM5	0.187749
enh1354	chr10	17071536	17072103	17071684	Y	VIM,TRDMT1	NA	NA	NA	NA	NA	TRDMT1	169950	CAGE	ECC10	hg19	FANTOM5	0.187749
enh1355	chr10	17105178	17105416	17105257	Y	NA	NA	NA	NA	NA	NA	TRDMT1	136637	CAGE	ECC10	hg19	FANTOM5	0.375498
enh1356	chr10	17215777	17215793	17215785	Y	NA	TRDMT1	NA	NA	NA	NA	TRDMT1	26260	CAGE	ECC10	hg19	FANTOM5	0.187749
enh1357	chr10	17390739	17391085	17390858	Y	NA	NA	NA	NA	NA	NA	TRDMT1	148686	CAGE	ECC10	hg19	FANTOM5	0.187749
enh1358	chr10	18430951	18431281	18431116	Y	CACNB2,CACNB2	NA	NA	NA	NA	NA	RP11-499P20.2	401299	CAGE	ECC10	hg19	FANTOM5	0.187749
enh1359	chr10	18860767	18861138	18861132	Y	NA	RP11-499P20.2	NA	NA	NA	NA	RP11-499P20.2	28187	CAGE	ECC10	hg19	FANTOM5	0.375498
enh1360	chr10	19927503	19927756	19927630	Y	NA	NA	NA	NA	NA	NA	ARL5B	981169	CAGE	ECC10	hg19	FANTOM5	0.187749
enh1361	chr10	20841595	20841995	20841796	Y	NA	NA	NA	NA	NA	NA	NEBL	619121	CAGE	ECC10	hg19	FANTOM5	0.187749
enh1362	chr10	21210288	21210394	21210343	Y	NA	NA	NA	NA	NA	NA	NEBL	250722	CAGE	ECC10	hg19	FANTOM5	0.187749
enh1363	chr10	21241912	21242237	21242078	Y	NA	NA	NA	NA	NA	NA	NEBL	218879	CAGE	ECC10	hg19	FANTOM5	0.563247
enh1364	chr10	21333319	21333508	21333415	Y	NEBL,C10orf113	NA	NA	NA	NA	NA	NEBL	127608	CAGE	ECC10	hg19	FANTOM5	0.375498
enh1365	chr10	21430870	21431276	21431139	Y	NEBL,C10orf113	NEBL	NA	NA	NA	NA	NEBL	29840	CAGE	ECC10	hg19	FANTOM5	0.187749
enh1366	chr10	21436057	21436346	21436225	Y	C10orf113,NEBL	NEBL	NA	NA	NA	NA	NEBL	24770	CAGE	ECC10	hg19	FANTOM5	0.187749
enh1367	chr10	21683965	21683997	21683982	Y	C10orf140	NA	NA	NA	NA	NA	MLLT10	137097	CAGE	ECC10	hg19	FANTOM5	0.187749
enh1368	chr10	21703520	21703700	21703684	Y	NA	NA	MLLT10	IMR90	Hi-C	24141950	MLLT10	117394	CAGE	ECC10	hg19	FANTOM5	0.187749
enh1369	chr10	21716825	21717072	21716945	Y	MLLT10,MLLT10	NA	NA	NA	NA	NA	MLLT10	104022	CAGE	ECC10	hg19	FANTOM5	0.187749
enh1370	chr10	21816029	21816444	21816223	Y	NA	MLLT10	NA	NA	NA	NA	MLLT10	4650	CAGE	ECC10	hg19	FANTOM5	1.31424
enh1371	chr10	22025175	22025497	22025336	Y	NA	NA	NA	NA	NA	NA	RN7SKP37	194575	CAGE	ECC10	hg19	FANTOM5	0.375498
enh1372	chr10	22029877	22030194	22029992	Y	MLLT10,MLLT10	NA	NA	NA	NA	NA	RN7SKP37	189878	CAGE	ECC10	hg19	FANTOM5	0.187749
enh1373	chr10	22039558	22039808	22039651	Y	MLLT10,MLLT10	NA	NA	NA	NA	NA	RN7SKP37	180264	CAGE	ECC10	hg19	FANTOM5	0.187749
enh1374	chr10	22201596	22201935	22201928	Y	EBLN1	RN7SKP37	NA	NA	NA	NA	RN7SKP37	18137	CAGE	ECC10	hg19	FANTOM5	0.187749
enh1375	chr10	22519481	22519667	22519580	Y	BMI1,EBLN1	NA	COMMD3-BMI1,PIP4K2A,ARMC3,DNAJC1,LOC100499489	IMR90,K562,MCF7	Hi-C,ChIA-PET	2414195022265400	COMMD3	83236	CAGE	ECC10	hg19	FANTOM5	0.187749
enh1376	chr10	22629825	22629981	22629966	Y	DNAJC1	COMMD3,BMI1,SPAG6	NA	NA	NA	NA	SPAG6	2418	CAGE	ECC10	hg19	FANTOM5	0.187749
enh1377	chr10	22817226	22817294	22817260	Y	EBLN1	NA	NA	NA	NA	NA	PIP4K2A	184190	CAGE	ECC10	hg19	FANTOM5	0.187749
enh1378	chr10	22853668	22853687	22853679	Y	NA	NA	NA	NA	NA	NA	PIP4K2A	147797	CAGE	ECC10	hg19	FANTOM5	0.187749
enh1379	chr10	22870490	22870524	22870509	Y	NA	NA	NA	NA	NA	NA	PIP4K2A	130960	CAGE	ECC10	hg19	FANTOM5	0.187749
enh1380	chr10	22890368	22890535	22890414	Y	NA	NA	NA	NA	NA	NA	PIP4K2A	110949	CAGE	ECC10	hg19	FANTOM5	0.187749
enh1381	chr10	22932994	22933290	22933224	Y	NA	NA	NA	NA	NA	NA	PIP4K2A	68194	CAGE	ECC10	hg19	FANTOM5	0.187749
enh1382	chr10	22972039	22972536	22972328	Y	NA	PIP4K2A	NA	NA	NA	NA	PIP4K2A	28948	CAGE	ECC10	hg19	FANTOM5	0.187749
enh1383	chr10	23138140	23138676	23138512	Y	PIP4K2A,ARMC3	NA	ARMC3,PIP4K2A	IMR90	Hi-C	24141950	ARMC3	76277	CAGE	ECC10	hg19	FANTOM5	0.187749
enh1384	chr10	23344774	23344811	23344800	Y	NA	MSRB2	NA	NA	NA	NA	MSRB2	37624	CAGE	ECC10	hg19	FANTOM5	0.187749
enh1385	chr10	23737770	23738059	23737888	Y	OTUD1	OTUD1	NA	NA	NA	NA	OTUD1	11572	CAGE	ECC10	hg19	FANTOM5	0.187749
enh1386	chr10	24917417	24917574	24917542	Y	NA	NA	NA	NA	NA	NA	ARHGAP21	93023	CAGE	ECC10	hg19	FANTOM5	0.187749
enh1387	chr10	24925603	24925785	24925693	Y	ARHGAP21	NA	NA	NA	NA	NA	ARHGAP21	84812	CAGE	ECC10	hg19	FANTOM5	0.187749
enh1388	chr10	25155940	25156492	25156271	Y	ARHGAP21	NA	NA	NA	NA	NA	PRTFDC1	83041	CAGE	ECC10	hg19	FANTOM5	0.187749
enh1389	chr10	25176621	25176794	25176706	Y	NA	NA	NA	NA	NA	NA	PRTFDC1	62739	CAGE	ECC10	hg19	FANTOM5	0.187749
enh1390	chr10	25201195	25201516	25201227	Y	NA	PRTFDC1	NA	NA	NA	NA	PRTFDC1	38017	CAGE	ECC10	hg19	FANTOM5	0.187749
enh1391	chr10	25240272	25240935	25240716	Y	ARHGAP21,THNSL1,GPR158,PRTFDC1	PRTFDC1	NA	NA	NA	NA	PRTFDC1	739	CAGE	ECC10	hg19	FANTOM5	1.50199
enh1392	chr10	25348919	25349256	25349121	Y	NA	THNSL1	ARHGAP21,PRTFDC1,ENKUR,THNSL1	IMR90,K562,MCF7	Hi-C,ChIA-PET	2414195022265400	THNSL1	45332	CAGE	ECC10	hg19	FANTOM5	0.187749
enh1393	chr10	25602421	25602556	25602489	Y	NA	NA	NA	NA	NA	NA	GPR158	140430	CAGE	ECC10	hg19	FANTOM5	0.187749
enh1394	chr10	26780350	26780530	26780413	Y	APBB1IP,ABI1	NA	NA	NA	NA	NA	PDSS1	204058	CAGE	ECC10	hg19	FANTOM5	0.187749
enh1395	chr10	27027283	27027887	27027754	Y	NA	PDSS1	NA	NA	NA	NA	PDSS1	42695	CAGE	ECC10	hg19	FANTOM5	0.187749
enh1396	chr10	27032794	27033066	27033024	Y	NA	PDSS1	NA	NA	NA	NA	PDSS1	48206	CAGE	ECC10	hg19	FANTOM5	0.187749
enh1397	chr10	27147453	27147834	27147772	Y	YME1L1,MASTL,ACBD5,APBB1IP,PDSS1,ABI1	ABI1	NA	NA	NA	NA	ABI1	182	CAGE	ECC10	hg19	FANTOM5	0.187749
enh1398	chr10	27354652	27354729	27354695	Y	NA	ANKRD26	NA	NA	NA	NA	ANKRD26	32692	CAGE	ECC10	hg19	FANTOM5	0.187749
enh1399	chr10	27419520	27419901	27419745	Y	NA	ANKRD26,MASTL,YME1L1	NA	NA	NA	NA	MASTL	21852	CAGE	ECC10	hg19	FANTOM5	0.187749
enh1400	chr10	27531769	27532240	27532024	Y	ABI1,ANKRD26,YME1L1,MASTL,ACBD5	ACBD5	NA	NA	NA	NA	ACBD5	2710	CAGE	ECC10	hg19	FANTOM5	2.44074
enh1401	chr10	27991244	27991520	27991382	Y	NA	NA	NA	NA	NA	NA	RAB18	200047	CAGE	ECC10	hg19	FANTOM5	0.187749
enh1402	chr10	28230250	28230547	28230399	Y	NA	NA	NA	NA	NA	NA	MPP7	390868	CAGE	ECC10	hg19	FANTOM5	0.187749
enh1403	chr10	28694229	28694387	28694304	Y	NA	NA	NA	NA	NA	NA	MPP7	72814	CAGE	ECC10	hg19	FANTOM5	0.187749
enh1404	chr10	28891962	28892254	28892152	Y	NA	NA	NA	NA	NA	NA	BAMBI	72017	CAGE	ECC10	hg19	FANTOM5	0.187749
enh1405	chr10	28957755	28957993	28957831	Y	BAMBI	BAMBI	BAMBI	K562	ChIA-PET	22265404	BAMBI	6278	CAGE	ECC10	hg19	FANTOM5	6.75896
enh1406	chr10	29010919	29011116	29010957	Y	NA	BAMBI	LYZL1,BAMBI	IMR90	Hi-C	24141950	BAMBI	46648	CAGE	ECC10	hg19	FANTOM5	1.12649
enh1407	chr10	29195098	29195451	29195275	Y	NA	NA	BAMBI,LYZL1	IMR90	Hi-C	24141950	BAMBI	230827	CAGE	ECC10	hg19	FANTOM5	0.187749
enh1408	chr10	29228333	29228416	29228371	Y	NA	NA	BAMBI,LOC100507605,LYZL1	IMR90	Hi-C	24141950	BAMBI	264062	CAGE	ECC10	hg19	FANTOM5	0.750996
enh1409	chr10	29228763	29229094	29228981	Y	NA	NA	BAMBI,LOC100507605,LYZL1	IMR90	Hi-C	24141950	BAMBI	264492	CAGE	ECC10	hg19	FANTOM5	0.750996
enh1410	chr10	29420684	29421072	29420878	Y	NA	NA	BAMBI,LYZL1,LOC100507605,WAC	IMR90	Hi-C	24141950	PTCHD3P1	275259	CAGE	ECC10	hg19	FANTOM5	0.187749
enh1411	chr10	29546571	29546627	29546599	Y	NA	NA	BAMBI,LYZL1,LOC100507605,WAC	IMR90	Hi-C	24141950	PTCHD3P1	149704	CAGE	ECC10	hg19	FANTOM5	0.187749
enh1412	chr10	29761620	29761743	29761682	Y	NA	NA	NA	NA	NA	NA	PTCHD3P1	65289	CAGE	ECC10	hg19	FANTOM5	0.375498
enh1413	chr10	29766430	29766710	29766570	Y	SVIL	NA	NA	NA	NA	NA	PTCHD3P1	70099	CAGE	ECC10	hg19	FANTOM5	0.187749
enh1414	chr10	30073207	30073608	30073571	Y	SVIL	NA	SVIL	IMR90,MCF7	Hi-C,ChIA-PET	2414195022265400	KIAA1462	328815	CAGE	ECC10	hg19	FANTOM5	0.187749
enh1415	chr10	30756708	30756891	30756779	Y	MAP3K8	MAP3K8	NA	NA	NA	NA	MAP3K8	35842	CAGE	ECC10	hg19	FANTOM5	0.187749
enh1416	chr10	30780085	30781069	30780330	Y	MAP3K8	NA	MAP3K8	IMR90	Hi-C	24141950	MAP3K8	59219	CAGE	ECC10	hg19	FANTOM5	0.187749
enh1417	chr10	31422679	31422989	31422772	Y	ZNF438,ZNF438	NA	ARHGAP12,ZEB1,ZNF438,ZEB1-AS1	IMR90	Hi-C	24141950	ZNF438	103813	CAGE	ECC10	hg19	FANTOM5	0.750996
enh1418	chr10	31423488	31423889	31423800	Y	NA	NA	ARHGAP12,ZEB1,ZNF438,ZEB1-AS1	IMR90	Hi-C	24141950	ZNF438	104622	CAGE	ECC10	hg19	FANTOM5	0.187749
enh1419	chr10	31770032	31770371	31770202	Y	NA	NA	NA	NA	NA	NA	ZEB1-AS1	162656	CAGE	ECC10	hg19	FANTOM5	0.187749
enh1420	chr10	31805465	31805855	31805582	Y	NA	NA	NA	NA	NA	NA	ZEB1-AS1	198089	CAGE	ECC10	hg19	FANTOM5	0.187749
enh1421	chr10	31871598	31871776	31871672	Y	NA	NA	ZNF438,ARHGAP12,ZEB1	IMR90	Hi-C	24141950	ZEB1-AS1	264222	CAGE	ECC10	hg19	FANTOM5	0.187749
enh1422	chr10	32038223	32038549	32038385	Y	NA	NA	ZNF438,ZEB1	IMR90	Hi-C	24141950	ARHGAP12	177193	CAGE	ECC10	hg19	FANTOM5	0.563247
enh1423	chr10	32047879	32048374	32048138	Y	ZEB1	NA	ZNF438,ZEB1,ARHGAP12	IMR90,MCF7	Hi-C,ChIA-PET	2414195022265400	ARHGAP12	167368	CAGE	ECC10	hg19	FANTOM5	0.750996
enh1424	chr10	32048872	32049424	32049213	Y	ZEB1,KIF5B	NA	ZNF438,ZEB1,ARHGAP12,LYZL2	IMR90,MCF7	Hi-C,ChIA-PET	2414195022265400	ARHGAP12	166318	CAGE	ECC10	hg19	FANTOM5	3.00398
enh1425	chr10	32049659	32049685	32049672	Y	NA	NA	ZNF438,ZEB1,LYZL2	IMR90	Hi-C	24141950	ARHGAP12	166057	CAGE	ECC10	hg19	FANTOM5	0.187749
enh1426	chr10	32100174	32100489	32100483	Y	NA	NA	NA	NA	NA	NA	ARHGAP12	115253	CAGE	ECC10	hg19	FANTOM5	0.187749
enh1427	chr10	32335843	32336217	32336161	Y	NA	KIF5B	NA	NA	NA	NA	KIF5B	7142	CAGE	ECC10	hg19	FANTOM5	0.375498
enh1428	chr10	32579146	32579267	32579207	Y	NA	NA	NA	NA	NA	NA	EPC1	86459	CAGE	ECC10	hg19	FANTOM5	0.375498
enh1429	chr10	32598255	32598442	32598434	Y	NA	NA	NA	NA	NA	NA	EPC1	67284	CAGE	ECC10	hg19	FANTOM5	0.187749
enh1430	chr10	32621222	32621521	32621374	Y	ARHGAP12,CCDC7,C10orf68,EPC1	EPC1	NA	NA	NA	NA	EPC1	44205	CAGE	ECC10	hg19	FANTOM5	0.187749
enh1431	chr10	32626420	32626786	32626539	Y	NA	EPC1	NA	NA	NA	NA	EPC1	38940	CAGE	ECC10	hg19	FANTOM5	0.750996
enh1432	chr10	32735821	32736068	32735865	Y	NA	CCDC7	C10orf68	MCF7	ChIA-PET	22265404	CCDC7	2753	CAGE	ECC10	hg19	FANTOM5	0.938745
enh1433	chr10	33269452	33269916	33269602	Y	C10orf68	ITGB1	ITGB1	IMR90,K562,MCF7	Hi-C,ChIA-PET	2414195022265400	ITGB1	22804	CAGE	ECC10	hg19	FANTOM5	0.938745
enh1434	chr10	33425212	33425871	33425404	Y	NA	NA	ITGB1	IMR90	Hi-C	24141950	ITGB1	132492	CAGE	ECC10	hg19	FANTOM5	0.187749
enh1435	chr10	33522627	33522949	33522766	Y	NA	NA	NA	NA	NA	NA	NRP1	100241	CAGE	ECC10	hg19	FANTOM5	0.187749
enh1436	chr10	33560971	33561296	33561097	Y	NA	NA	NA	NA	NA	NA	NRP1	61894	CAGE	ECC10	hg19	FANTOM5	0.187749
enh1437	chr10	34165036	34165196	34165116	Y	NA	NA	PARD3	IMR90	Hi-C	24141950	NRP1	541846	CAGE	ECC10	hg19	FANTOM5	0.187749
enh1438	chr10	34489415	34489720	34489567	Y	NA	NA	NA	NA	NA	NA	RP11-8L18.3	461309	CAGE	ECC10	hg19	FANTOM5	0.750996
enh1439	chr10	35381746	35382053	35381926	Y	CREM,CREM,CREM,CREM	CUL2,CREM	NA	NA	NA	NA	CUL2	4176	CAGE	ECC10	hg19	FANTOM5	0.187749
enh1440	chr10	35431185	35431238	35431212	Y	NA	CREM	NA	NA	NA	NA	CREM	17466	CAGE	ECC10	hg19	FANTOM5	0.375498
enh1441	chr10	35438214	35438795	35438573	Y	CREM,CREM	CREM	NA	NA	NA	NA	CREM	24495	CAGE	ECC10	hg19	FANTOM5	0.187749
enh1442	chr10	35498991	35499412	35498996	Y	CCNY,CREM,CREM	CCNY	NA	NA	NA	NA	CCNY	34541	CAGE	ECC10	hg19	FANTOM5	0.187749
enh1443	chr10	35717658	35717859	35717796	Y	NA	NA	NA	NA	NA	NA	CCNY	183705	CAGE	ECC10	hg19	FANTOM5	0.187749
enh1444	chr10	35755393	35755512	35755453	Y	NA	NA	NA	NA	NA	NA	MIR4683	172668	CAGE	ECC10	hg19	FANTOM5	0.187749
enh1445	chr10	35932153	35932694	35932189	Y	FZD8	MIR4683	NA	NA	NA	NA	MIR4683	3973	CAGE	ECC10	hg19	FANTOM5	0.563247
enh1446	chr10	36781891	36782110	36782001	Y	NA	NAMPTL	FZD8	IMR90	Hi-C	24141950	NAMPTL	29052	CAGE	ECC10	hg19	FANTOM5	0.187749
enh1447	chr10	42400063	42400397	42400233	Y	NA	NA	NA	NA	NA	NA	ZNF37BP	645873	CAGE	ECC10	hg19	FANTOM5	0.187749
enh1448	chr10	43248764	43248842	43248800	Y	NA	BMS1	NA	NA	NA	NA	BMS1	27407	CAGE	ECC10	hg19	FANTOM5	0.563247
enh1449	chr10	43249248	43249682	43249506	Y	NA	BMS1	NA	NA	NA	NA	BMS1	26567	CAGE	ECC10	hg19	FANTOM5	0.187749
enh1450	chr10	43249715	43249807	43249770	Y	NA	BMS1	NA	NA	NA	NA	BMS1	26442	CAGE	ECC10	hg19	FANTOM5	0.187749
enh1451	chr10	43600895	43601120	43601049	Y	RASGEF1A	RET,CSGALNACT2	NA	NA	NA	NA	RET	30420	CAGE	ECC10	hg19	FANTOM5	0.563247
enh1452	chr10	43633157	43633403	43633253	Y	RASGEF1A	CSGALNACT2	NA	NA	NA	NA	CSGALNACT2	1223	CAGE	ECC10	hg19	FANTOM5	3.00398
enh1453	chr10	43950893	43951349	43951098	Y	NA	HNRNPF,RP11-517P14.2	NA	NA	NA	NA	RP11-517P14.2	36707	CAGE	ECC10	hg19	FANTOM5	0.750996
enh1454	chr10	44046358	44046416	44046387	Y	NA	ZNF239	NA	NA	NA	NA	ZNF239	21650	CAGE	ECC10	hg19	FANTOM5	0.375498
enh1455	chr10	44100382	44100859	44100681	Y	CSGALNACT2	ZNF239,CAP1P2,ZNF485,ZNF32	NA	NA	NA	NA	ZNF485	527	CAGE	ECC10	hg19	FANTOM5	0.187749
enh1456	chr10	44185196	44185271	44185205	Y	NA	ZNF32	NA	NA	NA	NA	ZNF32	42892	CAGE	ECC10	hg19	FANTOM5	0.187749
enh1457	chr10	44806540	44806774	44806646	Y	NA	NA	TMEM72-AS1,LOC100506835,ZNF32-AS3,RASSF4,ZNF32,C10orf136,LOC283033,CXCL12	IMR90	Hi-C	24141950	RASSF4	646081	CAGE	ECC10	hg19	FANTOM5	0.187749
enh1458	chr10	45374285	45374680	45374305	Y	NA	NA	NA	NA	NA	NA	RASSF4	78175	CAGE	ECC10	hg19	FANTOM5	0.375498
enh1459	chr10	45464299	45464380	45464314	Y	ZNF22,C10orf25	RASSF4,C10orf10,ZNF22,C10orf25	NA	NA	NA	NA	C10orf10	7878	CAGE	ECC10	hg19	FANTOM5	1.87749
enh1460	chr10	45469010	45469359	45469182	Y	NA	RASSF4,C10orf10,ZNF22,C10orf25	NA	NA	NA	NA	C10orf10	2899	CAGE	ECC10	hg19	FANTOM5	0.187749
enh1461	chr10	45470476	45470795	45470517	Y	NA	RASSF4,C10orf10,ZNF22,C10orf25	NA	NA	NA	NA	C10orf10	1463	CAGE	ECC10	hg19	FANTOM5	0.187749
enh1462	chr10	45491341	45491670	45491510	Y	C10orf10	RASSF4,C10orf10,ZNF22,C10orf25	NA	NA	NA	NA	ZNF22	2253	CAGE	ECC10	hg19	FANTOM5	0.187749
enh1463	chr10	45491838	45491921	45491882	Y	C10orf10	RASSF4,C10orf10,ZNF22,C10orf25	NA	NA	NA	NA	ZNF22	2002	CAGE	ECC10	hg19	FANTOM5	0.187749
enh1464	chr10	45868742	45869084	45868822	Y	ANUBL1,OR13A1,ALOX5	ALOX5	NA	NA	NA	NA	ALOX5	1081	CAGE	ECC10	hg19	FANTOM5	0.375498
enh1465	chr10	45927566	45927962	45927775	Y	FAM21C,ANUBL1,ALOX5	NA	NA	NA	NA	NA	ALOX5	59905	CAGE	ECC10	hg19	FANTOM5	0.563247
enh1466	chr10	47588936	47589404	47589197	Y	NA	NA	LOC643650,SYT15,PPYR1	IMR90	Hi-C	24141950	RP11-38L15.3	639464	CAGE	ECC10	hg19	FANTOM5	0.187749
enh1467	chr10	47655672	47656071	47655889	Y	NA	NA	AGAP7	MCF7	ChIA-PET	22265404	ZNF488	696953	CAGE	ECC10	hg19	FANTOM5	0.375498
enh1468	chr10	48323344	48323752	48323648	Y	NA	ZNF488	SYT15,GPRIN2	IMR90	Hi-C	24141950	ZNF488	29272	CAGE	ECC10	hg19	FANTOM5	0.187749
enh1469	chr10	48392377	48392594	48392484	Y	ZNF488,RBP3	ZNF488	NA	NA	NA	NA	ZNF488	39353	CAGE	ECC10	hg19	FANTOM5	0.375498
enh1470	chr10	49542005	49542407	49542075	Y	NA	MAPK8	ARHGAP22,MAPK8	IMR90	Hi-C	24141950	MAPK8	29307	CAGE	ECC10	hg19	FANTOM5	0.187749
enh1471	chr10	49771020	49771173	49771105	Y	NA	NA	NA	NA	NA	NA	MAPK8	258322	CAGE	ECC10	hg19	FANTOM5	0.375498
enh1472	chr10	49784925	49785316	49785121	Y	NA	NA	NA	NA	NA	NA	MAPK8	272227	CAGE	ECC10	hg19	FANTOM5	0.187749
enh1473	chr10	49856366	49856702	49856534	Y	NA	NA	NA	NA	NA	NA	MAPK8	343668	CAGE	ECC10	hg19	FANTOM5	0.187749
enh1474	chr10	49858195	49858216	49858205	Y	FAM170B,LRRC18	NA	NA	NA	NA	NA	MAPK8	345497	CAGE	ECC10	hg19	FANTOM5	0.187749
enh1475	chr10	50012425	50012991	50012650	Y	NA	NA	NA	NA	NA	NA	MAPK8	499727	CAGE	ECC10	hg19	FANTOM5	0.375498
enh1476	chr10	50742859	50743547	50743006	Y	NA	PGBD3,ERCC6	NA	NA	NA	NA	PGBD3	1539	CAGE	ECC10	hg19	FANTOM5	0.187749
enh1477	chr10	51039519	51039692	51039605	Y	NA	NA	NA	NA	NA	NA	ERCC6	293935	CAGE	ECC10	hg19	FANTOM5	0.187749
enh1478	chr10	51488946	51489392	51489137	Y	NCOA4,NCOA4,NCOA4	RP11-109G10.2	NA	NA	NA	NA	RP11-109G10.2	41180	CAGE	ECC10	hg19	FANTOM5	0.187749
enh1479	chr10	52037840	52038115	52037944	Y	SGMS1	ASAH2,DYNC1I2P1	SGMS1	IMR90	Hi-C	24141950	DYNC1I2P1	15102	CAGE	ECC10	hg19	FANTOM5	0.187749
enh1480	chr10	52079574	52079882	52079666	Y	NA	NA	NA	NA	NA	NA	DYNC1I2P1	56836	CAGE	ECC10	hg19	FANTOM5	0.187749
enh1481	chr10	52083762	52084193	52084054	Y	FAM21A	NA	NA	NA	NA	NA	DYNC1I2P1	61024	CAGE	ECC10	hg19	FANTOM5	0.375498
enh1482	chr10	52092316	52092324	52092320	Y	FAM21A,SGMS1	NA	NA	NA	NA	NA	DYNC1I2P1	69578	CAGE	ECC10	hg19	FANTOM5	0.187749
enh1483	chr10	52270106	52270351	52270231	Y	NA	NA	NA	NA	NA	NA	SGMS1	112572	CAGE	ECC10	hg19	FANTOM5	0.187749
enh1484	chr10	52385542	52385659	52385602	Y	NA	SGMS1	NA	NA	NA	NA	SGMS1	2619	CAGE	ECC10	hg19	FANTOM5	0.375498
enh1485	chr10	52751732	52752116	52752062	Y	PRKG1	NA	NA	NA	NA	NA	ASAH2B	254654	CAGE	ECC10	hg19	FANTOM5	0.187749
enh1486	chr10	54224630	54224737	54224684	Y	NA	NA	DKK1,LOC100506939	IMR90	Hi-C	24141950	CSTF2T	767275	CAGE	ECC10	hg19	FANTOM5	0.187749
enh1487	chr10	54367095	54367120	54367106	Y	NA	NA	NA	NA	NA	NA	CSTF2T	909740	CAGE	ECC10	hg19	FANTOM5	0.187749
enh1488	chr10	55237132	55237369	55237223	Y	NA	NA	NA	NA	NA	NA	CSTF2T	1779777	CAGE	ECC10	hg19	FANTOM5	0.187749
enh1489	chr10	56854357	56854710	56854534	Y	NA	NA	NA	NA	NA	NA	MTRNR2L5	502040	CAGE	ECC10	hg19	FANTOM5	0.187749
enh1490	chr10	58240589	58240612	58240601	Y	NA	NA	NA	NA	NA	NA	ZWINT	121553	CAGE	ECC10	hg19	FANTOM5	0.187749
enh1491	chr10	60674120	60674133	60674127	Y	BICC1	NA	NA	NA	NA	NA	FAM13C	446806	CAGE	ECC10	hg19	FANTOM5	0.187749
enh1492	chr10	61019605	61019954	61019626	Y	PHYHIPL,PHYHIPL,SLC16A9,FAM13C,FAM13C	NA	NA	NA	NA	NA	FAM13C	100985	CAGE	ECC10	hg19	FANTOM5	0.187749
enh1493	chr10	61664562	61664999	61664893	Y	CCDC6	CCDC6	NA	NA	NA	NA	CCDC6	148	CAGE	ECC10	hg19	FANTOM5	0.375498
enh1494	chr10	61665210	61665415	61665365	Y	NA	CCDC6	NA	NA	NA	NA	CCDC6	796	CAGE	ECC10	hg19	FANTOM5	0.187749
enh1495	chr10	62096782	62097076	62096929	Y	ANK3	NA	NA	NA	NA	NA	ANK3	394172	CAGE	ECC10	hg19	FANTOM5	0.187749
enh1496	chr10	62674070	62674082	62674076	Y	NA	NA	NA	NA	NA	NA	RHOBTB1	85116	CAGE	ECC10	hg19	FANTOM5	0.187749
enh1497	chr10	63150806	63151275	63151001	Y	NA	NA	NA	NA	NA	NA	C10orf107	269444	CAGE	ECC10	hg19	FANTOM5	0.187749
enh1498	chr10	63431131	63431268	63431149	Y	C10orf107	C10orf107	NA	NA	NA	NA	C10orf107	10412	CAGE	ECC10	hg19	FANTOM5	0.375498
enh1499	chr10	63657527	63657737	63657668	Y	ARID5B	ARID5B	C10orf107,ARID5B	IMR90	Hi-C	24141950	ARID5B	1322	CAGE	ECC10	hg19	FANTOM5	0.187749
enh1500	chr10	63663540	63663817	63663641	Y	ARID5B	ARID5B	NA	NA	NA	NA	ARID5B	4481	CAGE	ECC10	hg19	FANTOM5	0.938745
enh1501	chr10	63701578	63701680	63701630	Y	NA	ARID5B	NA	NA	NA	NA	ARID5B	42519	CAGE	ECC10	hg19	FANTOM5	0.187749
enh1502	chr10	63702592	63703184	63702855	Y	ARID5B	ARID5B	NA	NA	NA	NA	ARID5B	43533	CAGE	ECC10	hg19	FANTOM5	0.187749
enh1503	chr10	63736420	63736602	63736437	Y	NA	NA	NA	NA	NA	NA	ARID5B	77361	CAGE	ECC10	hg19	FANTOM5	0.187749
enh1504	chr10	63747685	63748213	63747937	Y	ARID5B	NA	NA	NA	NA	NA	ARID5B	88626	CAGE	ECC10	hg19	FANTOM5	0.187749
enh1505	chr10	63806320	63806697	63806416	Y	NA	NA	NA	NA	NA	NA	ARID5B	147261	CAGE	ECC10	hg19	FANTOM5	0.187749
enh1506	chr10	63859069	63859192	63859131	Y	ARID5B	NA	NA	NA	NA	NA	RTKN2	167274	CAGE	ECC10	hg19	FANTOM5	0.187749
enh1507	chr10	64320064	64320236	64320175	Y	NA	NA	NA	NA	NA	NA	ZNF365	188113	CAGE	ECC10	hg19	FANTOM5	0.187749
enh1508	chr10	64982889	64983009	64982950	Y	NA	NA	NA	NA	NA	NA	NRBF2	91839	CAGE	ECC10	hg19	FANTOM5	0.375498
enh1509	chr10	65033384	65033629	65033527	Y	NRBF2,JMJD1C	NA	NA	NA	NA	NA	NRBF2	142334	CAGE	ECC10	hg19	FANTOM5	0.375498
enh1510	chr10	65053315	65053443	65053389	Y	NA	NA	NA	NA	NA	NA	NRBF2	162265	CAGE	ECC10	hg19	FANTOM5	0.187749
enh1511	chr10	65078433	65078736	65078637	Y	NA	NA	NA	NA	NA	NA	JMJD1C	144986	CAGE	ECC10	hg19	FANTOM5	0.750996
enh1512	chr10	65078745	65079133	65078939	Y	NA	NA	NA	NA	NA	NA	JMJD1C	144589	CAGE	ECC10	hg19	FANTOM5	0.187749
enh1513	chr10	65125268	65125651	65125502	Y	NA	NA	NA	NA	NA	NA	JMJD1C	98071	CAGE	ECC10	hg19	FANTOM5	0.187749
enh1514	chr10	65226977	65227255	65227116	Y	NA	JMJD1C	NA	NA	NA	NA	JMJD1C	3255	CAGE	ECC10	hg19	FANTOM5	0.187749
enh1515	chr10	65231848	65231938	65231929	Y	NA	JMJD1C,REEP3	NA	NA	NA	NA	JMJD1C	8126	CAGE	ECC10	hg19	FANTOM5	0.187749
enh1516	chr10	65269177	65269730	65269542	Y	NA	JMJD1C,REEP3	REEP3,JMJD1C,LOC84989	MCF7,IMR90	ChIA-PET,Hi-C	2226540424141950	REEP3	9393	CAGE	ECC10	hg19	FANTOM5	1.12649
enh1517	chr10	65274637	65275000	65274913	Y	NA	REEP3	JMJD1C,REEP3	IMR90	Hi-C	24141950	REEP3	4123	CAGE	ECC10	hg19	FANTOM5	0.187749
enh1518	chr10	65282188	65282459	65282345	Y	JMJD1C,JMJD1C	REEP3	NA	NA	NA	NA	REEP3	3065	CAGE	ECC10	hg19	FANTOM5	0.938745
enh1519	chr10	65388414	65388608	65388512	Y	NA	NA	NA	NA	NA	NA	REEP3	109291	CAGE	ECC10	hg19	FANTOM5	0.375498
enh1520	chr10	65389747	65390882	65390384	Y	NA	NA	NA	NA	NA	NA	REEP3	110624	CAGE	ECC10	hg19	FANTOM5	2.62848
enh1521	chr10	65930110	65930546	65930307	Y	NA	NA	NA	NA	NA	NA	RP11-170M17.2	269105	CAGE	ECC10	hg19	FANTOM5	0.187749
enh1522	chr10	68720281	68720686	68720475	Y	LRRTM3	LRRTM3	NA	NA	NA	NA	LRRTM3	36517	CAGE	ECC10	hg19	FANTOM5	0.187749
enh1523	chr10	68753444	68753641	68753546	Y	LRRTM3	NA	NA	NA	NA	NA	LRRTM3	69680	CAGE	ECC10	hg19	FANTOM5	0.187749
enh1524	chr10	68755189	68755293	68755241	Y	LRRTM3	NA	NA	NA	NA	NA	LRRTM3	71425	CAGE	ECC10	hg19	FANTOM5	0.187749
enh1525	chr10	68773371	68773438	68773405	Y	NA	NA	NA	NA	NA	NA	LRRTM3	89607	CAGE	ECC10	hg19	FANTOM5	0.187749
enh1526	chr10	69523317	69523417	69523404	Y	NA	NA	NA	NA	NA	NA	DNAJC12	72507	CAGE	ECC10	hg19	FANTOM5	1.12649
enh1527	chr10	69523880	69524330	69524240	Y	NA	NA	NA	NA	NA	NA	DNAJC12	71594	CAGE	ECC10	hg19	FANTOM5	0.750996
enh1528	chr10	69578155	69578433	69578238	Y	NA	DNAJC12	NA	NA	NA	NA	DNAJC12	17491	CAGE	ECC10	hg19	FANTOM5	0.750996
enh1529	chr10	69579652	69579872	69579788	Y	DNAJC12	DNAJC12	NA	NA	NA	NA	DNAJC12	16052	CAGE	ECC10	hg19	FANTOM5	0.375498
enh1530	chr10	69582490	69582752	69582621	Y	DNAJC12	DNAJC12	NA	NA	NA	NA	DNAJC12	13172	CAGE	ECC10	hg19	FANTOM5	0.187749
enh1531	chr10	69609160	69609390	69609211	Y	NA	DNAJC12,SIRT1	SIRT1	K562	ChIA-PET	22265404	DNAJC12	13236	CAGE	ECC10	hg19	FANTOM5	1.87749
enh1532	chr10	69658139	69658146	69658142	Y	HNRNPH3,SIRT1,SIRT1	SIRT1	HERC4	IMR90	Hi-C	24141950	SIRT1	15712	CAGE	ECC10	hg19	FANTOM5	0.187749
enh1533	chr10	69778500	69778679	69778642	Y	NA	NA	NA	NA	NA	NA	HERC4	54426	CAGE	ECC10	hg19	FANTOM5	0.187749
enh1534	chr10	69796463	69796828	69796573	Y	HERC4	HERC4	NA	NA	NA	NA	HERC4	36277	CAGE	ECC10	hg19	FANTOM5	0.187749
enh1535	chr10	69947860	69948185	69948022	Y	RUFY2,RUFY2,MYPN	ATOH7	NA	NA	NA	NA	ATOH7	41686	CAGE	ECC10	hg19	FANTOM5	0.187749
enh1536	chr10	69962839	69962995	69962921	Y	NA	ATOH7	NA	NA	NA	NA	ATOH7	26876	CAGE	ECC10	hg19	FANTOM5	0.187749
enh1537	chr10	70832840	70833011	70832951	Y	DDX21,SRGN	VPS26A	SRGN	K562	ChIA-PET	22265404	VPS26A	48257	CAGE	ECC10	hg19	FANTOM5	0.187749
enh1538	chr10	71077076	71077284	71077148	Y	DDX21,HK1	HK1	NA	NA	NA	NA	HK1	49336	CAGE	ECC10	hg19	FANTOM5	0.375498
enh1539	chr10	71239136	71239503	71239234	Y	NA	TSPAN15	NA	NA	NA	NA	TSPAN15	29907	CAGE	ECC10	hg19	FANTOM5	0.187749
enh1540	chr10	71355649	71355822	71355737	Y	NA	C10orf35	HK1,TSPAN15,NEUROG3,COL13A1,HKDC1	IMR90	Hi-C	24141950	C10orf35	32185	CAGE	ECC10	hg19	FANTOM5	0.187749
enh1541	chr10	71662112	71662205	71662157	Y	H2AFY2	NA	NA	NA	NA	NA	COL13A1	102468	CAGE	ECC10	hg19	FANTOM5	0.187749
enh1542	chr10	71769073	71769400	71769235	Y	NA	NA	NA	NA	NA	NA	AIFM2	121290	CAGE	ECC10	hg19	FANTOM5	0.187749
enh1543	chr10	71928097	71928630	71928606	Y	NA	AIFM2,TYSND1,CALM2P2	TYSND1	IMR90,MCF7	Hi-C,ChIA-PET	2414195022265400	SAR1A	0	CAGE	ECC10	hg19	FANTOM5	0.375498
enh1544	chr10	71984000	71984297	71984282	Y	NA	PPA1	NA	NA	NA	NA	PPA1	7370	CAGE	ECC10	hg19	FANTOM5	0.187749
enh1545	chr10	72046463	72046726	72046594	Y	SAR1A	NA	NA	NA	NA	NA	PPA1	54796	CAGE	ECC10	hg19	FANTOM5	0.187749
enh1546	chr10	72124245	72124646	72124446	Y	NA	LRRC20,EIF4EBP2	NA	NA	NA	NA	LRRC20	15736	CAGE	ECC10	hg19	FANTOM5	0.563247
enh1547	chr10	72592079	72592231	72592146	Y	SGPL1	SGPL1	NA	NA	NA	NA	SGPL1	18362	CAGE	ECC10	hg19	FANTOM5	0.187749
enh1548	chr10	72593001	72593337	72593129	Y	SGPL1	SGPL1	NA	NA	NA	NA	SGPL1	19284	CAGE	ECC10	hg19	FANTOM5	0.187749
enh1549	chr10	72973788	72974249	72973953	Y	UNC5B	UNC5B,UNC5B-AS1	NA	NA	NA	NA	UNC5B-AS1	1736	CAGE	ECC10	hg19	FANTOM5	0.750996
enh1550	chr10	73039102	73039294	73039207	Y	NA	SLC29A3	NA	NA	NA	NA	SLC29A3	37721	CAGE	ECC10	hg19	FANTOM5	0.187749
enh1551	chr10	73109189	73109511	73109382	Y	SLC29A3	SLC29A3	NA	NA	NA	NA	SLC29A3	32174	CAGE	ECC10	hg19	FANTOM5	0.187749
enh1552	chr10	73526896	73527242	73527133	Y	CDH23,C10orf54,C10orf105	NA	NA	NA	NA	NA	PSAP	81884	CAGE	ECC10	hg19	FANTOM5	0.187749
enh1553	chr10	73529064	73529499	73529394	Y	CDH23,C10orf54,C10orf105	NA	NA	NA	NA	NA	PSAP	79627	CAGE	ECC10	hg19	FANTOM5	0.187749
enh1554	chr10	73595852	73596345	73596141	Y	C10orf54,PSAP	PSAP	CDH23	IMR90	Hi-C	24141950	PSAP	12781	CAGE	ECC10	hg19	FANTOM5	0.375498
enh1555	chr10	73599936	73600188	73600059	Y	NA	PSAP	CDH23	IMR90	Hi-C	24141950	PSAP	8938	CAGE	ECC10	hg19	FANTOM5	0.375498
enh1556	chr10	73744363	73744592	73744410	Y	NA	NA	NA	NA	NA	NA	SPOCK2	102198	CAGE	ECC10	hg19	FANTOM5	0.187749
enh1557	chr10	73843647	73844125	73844033	Y	ANAPC16,SPOCK2	SPOCK2	NA	NA	NA	NA	SPOCK2	2665	CAGE	ECC10	hg19	FANTOM5	0.750996
enh1558	chr10	73946489	73946835	73946688	Y	NA	ANAPC16,ASCC1	NA	NA	NA	NA	ANAPC16	26952	CAGE	ECC10	hg19	FANTOM5	0.187749
enh1559	chr10	73986513	73986881	73986533	Y	C10orf105,C10orf54,CDH23,CDH23	ANAPC16,ASCC1,DDIT4	NA	NA	NA	NA	ASCC1	11621	CAGE	ECC10	hg19	FANTOM5	0.375498
enh1560	chr10	74032298	74032943	74032475	Y	NA	DDIT4	NA	NA	NA	NA	DDIT4	620	CAGE	ECC10	hg19	FANTOM5	0.938745
enh1561	chr10	74037393	74037499	74037446	Y	NA	DDIT4	DNAJB12	IMR90	Hi-C	24141950	DDIT4	5715	CAGE	ECC10	hg19	FANTOM5	0.187749
enh1562	chr10	74056833	74058104	74057179	Y	PSAP,DDIT4,DNAJB12	DDIT4	NA	NA	NA	NA	DDIT4	25155	CAGE	ECC10	hg19	FANTOM5	0.187749
enh1563	chr10	74078612	74078870	74078849	Y	PSAP,DDIT4,CBARA1,DNAJB12	DDIT4,DNAJB12	DDIT4,ANAPC16	IMR90	Hi-C	24141950	DNAJB12	34118	CAGE	ECC10	hg19	FANTOM5	0.187749
enh1564	chr10	74079380	74080359	74079580	Y	PSAP,DDIT4,DNAJB12	DDIT4,DNAJB12	DDIT4,ANAPC16	IMR90	Hi-C	24141950	DNAJB12	32629	CAGE	ECC10	hg19	FANTOM5	0.187749
enh1565	chr10	74080430	74080993	74080646	Y	PSAP,DDIT4,DNAJB12	DDIT4,DNAJB12	DDIT4,ANAPC16	IMR90	Hi-C	24141950	DNAJB12	31995	CAGE	ECC10	hg19	FANTOM5	0.187749
enh1566	chr10	74085147	74085316	74085305	Y	NA	DNAJB12	NA	NA	NA	NA	DNAJB12	27672	CAGE	ECC10	hg19	FANTOM5	0.375498
enh1567	chr10	74091361	74091474	74091418	Y	SPOCK2,DDIT4,DNAJB12	DNAJB12	NA	NA	NA	NA	DNAJB12	21514	CAGE	ECC10	hg19	FANTOM5	0.187749
enh1568	chr10	74091661	74092150	74091920	Y	PSAP,DDIT4,DNAJB12	DNAJB12	NA	NA	NA	NA	DNAJB12	20838	CAGE	ECC10	hg19	FANTOM5	0.750996
enh1569	chr10	74323187	74323566	74323386	Y	DDIT4,DNAJB12	NA	NA	NA	NA	NA	MICU1	60333	CAGE	ECC10	hg19	FANTOM5	0.187749
enh1570	chr10	74453097	74453245	74453141	Y	CCDC109A	MCU	NA	NA	NA	NA	MCU	3208	CAGE	ECC10	hg19	FANTOM5	0.187749
enh1571	chr10	74877758	74878048	74877901	Y	NA	P4HA1,NUDT13,FAM149B1,ECD	NA	NA	NA	NA	NUDT13	9541	CAGE	ECC10	hg19	FANTOM5	0.375498
enh1572	chr10	74925047	74925060	74925055	Y	ANXA7,ECD	FAM149B1,ECD	NA	NA	NA	NA	FAM149B1	864	CAGE	ECC10	hg19	FANTOM5	0.187749
enh1573	chr10	75211378	75211476	75211427	Y	NA	ANXA7,RP11-345K20.2,RP11-137L10.6,PPP3CB	NA	NA	NA	NA	RP11-345K20.2	30924	CAGE	ECC10	hg19	FANTOM5	0.187749
enh1574	chr10	75361338	75361489	75361457	Y	NA	NA	USP54,PPP3CB,BMS1P4,SEC24C,SYNPO2L,MYOZ1,CHCHD1,TTC18,C10orf103	IMR90	Hi-C	24141950	AGAP5	94150	CAGE	ECC10	hg19	FANTOM5	0.187749
enh1575	chr10	75408900	75409185	75408963	Y	CAMK2G,TTC18,PPP3CB,USP54	AGAP5	NA	NA	NA	NA	AGAP5	46454	CAGE	ECC10	hg19	FANTOM5	0.187749
enh1576	chr10	76737758	76737994	76737873	Y	MYST4,SAMD8	NA	NA	NA	NA	NA	SAMD8	119350	CAGE	ECC10	hg19	FANTOM5	0.187749
enh1577	chr10	76916394	76916800	76916595	Y	MYST4,SAMD8	NA	NA	NA	NA	NA	VDAC2	51112	CAGE	ECC10	hg19	FANTOM5	0.563247
enh1578	chr10	76985148	76985510	76985329	Y	NA	VDAC2,COMTD1	NA	NA	NA	NA	COMTD1	8278	CAGE	ECC10	hg19	FANTOM5	0.187749
enh1579	chr10	77155629	77155954	77155896	Y	ZNF503	ZNF503	NA	NA	NA	NA	ZNF503	3710	CAGE	ECC10	hg19	FANTOM5	0.187749
enh1580	chr10	77164585	77164731	77164659	Y	ZNF503	ZNF503	NA	NA	NA	NA	ZNF503	4921	CAGE	ECC10	hg19	FANTOM5	1.87749
enh1581	chr10	77165098	77165501	77165301	Y	C10orf11	ZNF503	NA	NA	NA	NA	ZNF503	5434	CAGE	ECC10	hg19	FANTOM5	0.375498
enh1582	chr10	77300831	77301201	77300915	Y	NA	NA	KCNMA1,C10orf11	IMR90	Hi-C	24141950	ZNF503	141167	CAGE	ECC10	hg19	FANTOM5	0.187749
enh1583	chr10	77664306	77664573	77664408	Y	NA	NA	NA	NA	NA	NA	ZNF503	504642	CAGE	ECC10	hg19	FANTOM5	0.375498
enh1584	chr10	78753303	78753527	78753361	Y	NA	NA	NA	NA	NA	NA	DLG5	930851	CAGE	ECC10	hg19	FANTOM5	0.187749
enh1585	chr10	78784039	78784371	78784322	Y	NA	NA	NA	NA	NA	NA	DLG5	900007	CAGE	ECC10	hg19	FANTOM5	0.187749
enh1586	chr10	78790288	78790415	78790352	Y	NA	NA	NA	NA	NA	NA	DLG5	893963	CAGE	ECC10	hg19	FANTOM5	0.187749
enh1587	chr10	79002896	79003188	79003042	Y	NA	NA	NA	NA	NA	NA	DLG5	681190	CAGE	ECC10	hg19	FANTOM5	0.187749
enh1588	chr10	79051599	79051864	79051683	Y	NA	NA	NA	NA	NA	NA	DLG5	632514	CAGE	ECC10	hg19	FANTOM5	0.187749
enh1589	chr10	79147874	79148082	79147903	Y	NA	NA	NA	NA	NA	NA	DLG5	536296	CAGE	ECC10	hg19	FANTOM5	0.187749
enh1590	chr10	79265772	79266169	79265902	Y	KCNMA1	NA	NA	NA	NA	NA	DLG5	418209	CAGE	ECC10	hg19	FANTOM5	0.187749
enh1591	chr10	79268227	79268357	79268284	Y	NA	NA	NA	NA	NA	NA	DLG5	416021	CAGE	ECC10	hg19	FANTOM5	0.187749
enh1592	chr10	79538272	79538371	79538344	Y	NA	NA	NA	NA	NA	NA	DLG5	146007	CAGE	ECC10	hg19	FANTOM5	0.375498
enh1593	chr10	79561522	79561805	79561686	Y	NA	NA	NA	NA	NA	NA	DLG5	122573	CAGE	ECC10	hg19	FANTOM5	0.187749
enh1594	chr10	79670022	79670276	79670149	Y	NA	DLG5	NA	NA	NA	NA	DLG5	14102	CAGE	ECC10	hg19	FANTOM5	0.187749
enh1595	chr10	79685177	79685609	79685373	Y	NA	DLG5	NA	NA	NA	NA	DLG5	799	CAGE	ECC10	hg19	FANTOM5	0.375498
enh1596	chr10	79822421	79822811	79822453	Y	NA	POLR3A,RPS24	NA	NA	NA	NA	RPS24	30903	CAGE	ECC10	hg19	FANTOM5	0.187749
enh1597	chr10	80049527	80049543	80049535	Y	NA	NA	ZMIZ1,RPS24	IMR90	Hi-C	24141950	RPS24	258009	CAGE	ECC10	hg19	FANTOM5	0.187749
enh1598	chr10	80166856	80166996	80166943	Y	NA	NA	LOC283050,ZMIZ1,RPS24,LOC100132987	IMR90	Hi-C	24141950	RPS24	375338	CAGE	ECC10	hg19	FANTOM5	1.68974
enh1599	chr10	80732492	80734123	80733460	Y	ZMIZ1,PPIF	NA	NA	NA	NA	NA	ZMIZ1	92669	CAGE	ECC10	hg19	FANTOM5	0.187749
enh1600	chr10	80981088	80981226	80981157	Y	NA	NA	NA	NA	NA	NA	PPIF	123999	CAGE	ECC10	hg19	FANTOM5	0.563247
enh1601	chr10	80983096	80983503	80983267	Y	NA	NA	NA	NA	NA	NA	PPIF	121722	CAGE	ECC10	hg19	FANTOM5	0.187749
enh1602	chr10	81045880	81046806	81046457	Y	ZMIZ1,PPIF	NA	NA	NA	NA	NA	PPIF	58419	CAGE	ECC10	hg19	FANTOM5	0.187749
enh1603	chr10	81059255	81059879	81059575	Y	ZMIZ1,PPIF	PPIF	NA	NA	NA	NA	PPIF	45346	CAGE	ECC10	hg19	FANTOM5	0.187749
enh1604	chr10	81085771	81086240	81085963	Y	ZMIZ1,PPIF	PPIF	NA	NA	NA	NA	PPIF	18985	CAGE	ECC10	hg19	FANTOM5	0.375498
enh1605	chr10	81104618	81104919	81104800	Y	ZMIZ1,PPIF	PPIF	NA	NA	NA	NA	PPIF	306	CAGE	ECC10	hg19	FANTOM5	0.187749
enh1606	chr10	81116031	81116092	81116064	Y	NA	PPIF	ZCCHC24	IMR90	Hi-C	24141950	PPIF	10806	CAGE	ECC10	hg19	FANTOM5	0.187749
enh1607	chr10	81227610	81227707	81227642	Y	NA	NA	PPIF,ZCCHC24,ZMIZ1,LOC100288974	IMR90,K562	Hi-C,ChIA-PET	2414195022265400	PPIF	122385	CAGE	ECC10	hg19	FANTOM5	0.187749
enh1608	chr10	81864199	81864479	81864400	Y	NA	NA	NA	NA	NA	NA	ANXA11	98849	CAGE	ECC10	hg19	FANTOM5	0.187749
enh1609	chr10	81946319	81946704	81946639	Y	ANXA11	ANXA11	NA	NA	NA	NA	ANXA11	16624	CAGE	ECC10	hg19	FANTOM5	0.187749
enh1610	chr10	82056403	82056420	82056412	Y	SH2D4B	NA	NA	NA	NA	NA	EIF5AP4	50964	CAGE	ECC10	hg19	FANTOM5	0.187749
enh1611	chr10	82215085	82215437	82215324	Y	TSPAN14,SH2D4B	FAM213A,TSPAN14	NA	NA	NA	NA	TSPAN14	3163	CAGE	ECC10	hg19	FANTOM5	0.187749
enh1612	chr10	82415742	82416112	82416077	Y	NA	NA	NA	NA	NA	NA	TSPAN14	203820	CAGE	ECC10	hg19	FANTOM5	0.187749
enh1613	chr10	82482092	82482104	82482098	Y	NA	NA	NA	NA	NA	NA	TSPAN14	270170	CAGE	ECC10	hg19	FANTOM5	0.187749
enh1614	chr10	82509932	82510235	82510106	Y	NA	NA	NA	NA	NA	NA	TSPAN14	298010	CAGE	ECC10	hg19	FANTOM5	0.187749
enh1615	chr10	84355768	84355903	84355836	Y	NA	NA	NA	NA	NA	NA	HMGN2P8	1483282	CAGE	ECC10	hg19	FANTOM5	0.187749
enh1616	chr10	84396864	84396868	84396866	Y	NA	NA	NA	NA	NA	NA	HMGN2P8	1442317	CAGE	ECC10	hg19	FANTOM5	0.187749
enh1617	chr10	85938991	85939155	85939061	Y	FAM190B	GHITM,CDHR1	NA	NA	NA	NA	CDHR1	13255	CAGE	ECC10	hg19	FANTOM5	0.187749
enh1618	chr10	86089822	86090305	86090054	Y	FAM190B	NA	NA	NA	NA	NA	CDHR1	137412	CAGE	ECC10	hg19	FANTOM5	0.187749
enh1619	chr10	86152070	86152317	86152175	Y	NA	NA	NA	NA	NA	NA	RPS3AP5	165882	CAGE	ECC10	hg19	FANTOM5	0.187749
enh1620	chr10	86448211	86448543	86448377	Y	NA	NA	NA	NA	NA	NA	RPS3AP5	130012	CAGE	ECC10	hg19	FANTOM5	0.187749
enh1621	chr10	87592728	87593050	87592889	Y	NA	NA	NA	NA	NA	NA	WAPAL	686522	CAGE	ECC10	hg19	FANTOM5	0.187749
enh1622	chr10	88160011	88160294	88160175	Y	NA	NA	WAPAL	MCF7	ChIA-PET	22265404	WAPAL	119278	CAGE	ECC10	hg19	FANTOM5	0.187749
enh1623	chr10	88160347	88160841	88160714	Y	OPN4,GRID1	NA	WAPAL	MCF7	ChIA-PET	22265404	WAPAL	118731	CAGE	ECC10	hg19	FANTOM5	0.187749
enh1624	chr10	88455880	88456202	88455894	Y	NA	LDB3	NA	NA	NA	NA	LDB3	29674	CAGE	ECC10	hg19	FANTOM5	0.187749
enh1625	chr10	88470805	88471213	88471023	Y	NA	LDB3,BMPR1A	NA	NA	NA	NA	BMPR1A	43194	CAGE	ECC10	hg19	FANTOM5	2.81623
enh1626	chr10	88471893	88472403	88472354	Y	NA	LDB3,BMPR1A	NA	NA	NA	NA	BMPR1A	42004	CAGE	ECC10	hg19	FANTOM5	0.187749
enh1627	chr10	88517208	88517667	88517486	Y	GLUD1,BMPR1A	BMPR1A	NA	NA	NA	NA	BMPR1A	2801	CAGE	ECC10	hg19	FANTOM5	0.187749
enh1628	chr10	88622539	88622751	88622747	Y	NA	NA	NA	NA	NA	NA	BMPR1A	108132	CAGE	ECC10	hg19	FANTOM5	0.187749
enh1629	chr10	89866166	89866329	89866241	Y	KLLN,PTEN	NA	PTEN,KLLN,RNLS	IMR90	Hi-C	24141950	RP11-380G5.3	162907	CAGE	ECC10	hg19	FANTOM5	0.187749
enh1630	chr10	89870251	89870340	89870276	Y	PTEN	NA	PTEN,KLLN,RNLS	IMR90,MCF7	Hi-C,ChIA-PET	2414195022265400	RP11-380G5.3	166992	CAGE	ECC10	hg19	FANTOM5	0.187749
enh1631	chr10	89912666	89913039	89912909	Y	NA	NA	KLLN,PTEN,RNLS	IMR90,MCF7	Hi-C,ChIA-PET	2414195022265400	RP11-380G5.3	209407	CAGE	ECC10	hg19	FANTOM5	0.187749
enh1632	chr10	90643265	90643581	90643488	Y	LIPK,FAS,STAMBPL1	STAMBPL1	ACTA2	IMR90	Hi-C	24141950	STAMBPL1	5774	CAGE	ECC10	hg19	FANTOM5	0.187749
enh1633	chr10	90704546	90704848	90704768	Y	NA	FAS,ACTA2	NA	NA	NA	NA	FAS	43566	CAGE	ECC10	hg19	FANTOM5	0.187749
enh1634	chr10	91199827	91200195	91200013	Y	NA	IFIT1,LIPA,IFIT5	NA	NA	NA	NA	IFIT5	27484	CAGE	ECC10	hg19	FANTOM5	0.187749
enh1635	chr10	91254599	91254682	91254639	Y	NA	NA	NA	NA	NA	NA	IFIT5	82256	CAGE	ECC10	hg19	FANTOM5	0.187749
enh1636	chr10	91462035	91462111	91462091	Y	NA	KIF20B	NA	NA	NA	NA	KIF20B	2668	CAGE	ECC10	hg19	FANTOM5	0.375498
enh1637	chr10	92373999	92374273	92374136	Y	NA	NA	NA	NA	NA	NA	HTR7	241398	CAGE	ECC10	hg19	FANTOM5	0.375498
enh1638	chr10	92921990	92922253	92922075	Y	HECTD2	NA	ANKRD1,PCGF5,RPP30,NUDT9P1	IMR90,K562,MCF7	Hi-C,ChIA-PET	2414195022265400	PCGF5	55655	CAGE	ECC10	hg19	FANTOM5	0.187749
enh1639	chr10	92928766	92928934	92928784	Y	NA	PCGF5	RPP30	IMR90	Hi-C	24141950	PCGF5	48974	CAGE	ECC10	hg19	FANTOM5	0.187749
enh1640	chr10	92975258	92975295	92975277	Y	NA	PCGF5	NA	NA	NA	NA	PCGF5	2613	CAGE	ECC10	hg19	FANTOM5	0.187749
enh1641	chr10	93241945	93242217	93242081	Y	NA	NA	NA	NA	NA	NA	HECTD2	73849	CAGE	ECC10	hg19	FANTOM5	0.187749
enh1642	chr10	94195534	94195885	94195710	Y	NA	NA	NA	NA	NA	NA	IDE	135948	CAGE	ECC10	hg19	FANTOM5	0.187749
enh1643	chr10	94351391	94351691	94351485	Y	CPEB3	IDE,KIF11	NA	NA	NA	NA	KIF11	348	CAGE	ECC10	hg19	FANTOM5	1.12649
enh1644	chr10	94353992	94354203	94354151	Y	2022-03-05	IDE,KIF11	NA	NA	NA	NA	KIF11	2949	CAGE	ECC10	hg19	FANTOM5	0.187749
enh1645	chr10	94520397	94520594	94520523	Y	NA	NA	EXOC6,HHEX	IMR90,K562	Hi-C,ChIA-PET	2414195022265400	EXOC6	68341	CAGE	ECC10	hg19	FANTOM5	0.187749
enh1646	chr10	95032769	95033088	95033006	Y	NA	RP11-624L12.1	NA	NA	NA	NA	RP11-624L12.1	9227	CAGE	ECC10	hg19	FANTOM5	0.187749
enh1647	chr10	95205346	95205630	95205524	Y	NA	CEP55	NA	NA	NA	NA	CEP55	48759	CAGE	ECC10	hg19	FANTOM5	0.563247
enh1648	chr10	95225325	95225770	95225711	Y	MYOF	CEP55	NA	NA	NA	NA	CEP55	28619	CAGE	ECC10	hg19	FANTOM5	0.187749
enh1649	chr10	95520329	95520724	95520483	Y	NA	NA	NA	NA	NA	NA	FRA10AC1	60000	CAGE	ECC10	hg19	FANTOM5	0.187749
enh1650	chr10	96282867	96283106	96282931	Y	TBC1D12	HELLS	NA	NA	NA	NA	HELLS	20441	CAGE	ECC10	hg19	FANTOM5	0.187749
enh1651	chr10	96943397	96943661	96943560	Y	SORBS1,SORBS1	NA	C10orf129,SORBS1	IMR90	Hi-C	24141950	PDLIM1	105120	CAGE	ECC10	hg19	FANTOM5	1.31424
enh1652	chr10	97026412	97026787	97026670	Y	NA	PDLIM1	NA	NA	NA	NA	PDLIM1	21994	CAGE	ECC10	hg19	FANTOM5	0.187749
enh1653	chr10	97038434	97038774	97038645	Y	NA	PDLIM1	NA	NA	NA	NA	PDLIM1	10007	CAGE	ECC10	hg19	FANTOM5	0.187749
enh1654	chr10	97148349	97148600	97148588	Y	NA	NA	PDLIM1	IMR90	Hi-C	24141950	PDLIM1	99568	CAGE	ECC10	hg19	FANTOM5	0.187749
enh1655	chr10	97168692	97169197	97168969	Y	NA	NA	NA	NA	NA	NA	PDLIM1	119911	CAGE	ECC10	hg19	FANTOM5	0.187749
enh1656	chr10	97218383	97218641	97218563	Y	NA	NA	NA	NA	NA	NA	SORBS1	100530	CAGE	ECC10	hg19	FANTOM5	0.187749
enh1657	chr10	97236202	97236532	97236382	Y	SORBS1,SORBS1	NA	NA	NA	NA	NA	SORBS1	82639	CAGE	ECC10	hg19	FANTOM5	0.187749
enh1658	chr10	97302511	97302656	97302624	Y	NA	SORBS1	NA	NA	NA	NA	SORBS1	16515	CAGE	ECC10	hg19	FANTOM5	0.375498
enh1659	chr10	97313430	97313789	97313690	Y	NA	SORBS1	NA	NA	NA	NA	SORBS1	5382	CAGE	ECC10	hg19	FANTOM5	0.187749
enh1660	chr10	97319295	97319590	97319525	Y	C10orf129,SORBS1,SORBS1	SORBS1	NA	NA	NA	NA	SORBS1	124	CAGE	ECC10	hg19	FANTOM5	0.187749
enh1661	chr10	97327639	97327692	97327665	Y	NA	SORBS1	NA	NA	NA	NA	SORBS1	8468	CAGE	ECC10	hg19	FANTOM5	0.187749
enh1662	chr10	97518502	97518757	97518660	Y	ENTPD1,ENTPD1	NA	NA	NA	NA	NA	TCTN3	66602	CAGE	ECC10	hg19	FANTOM5	0.187749
enh1663	chr10	97581634	97581778	97581705	Y	SORBS1,ENTPD1	NA	NA	NA	NA	NA	TCTN3	129734	CAGE	ECC10	hg19	FANTOM5	0.187749
enh1664	chr10	97640254	97640658	97640438	Y	ENTPD1,ENTPD1	NA	NA	NA	NA	NA	RP11-248J23.5	117342	CAGE	ECC10	hg19	FANTOM5	0.187749
enh1665	chr10	97809134	97809259	97809196	Y	NA	CCNJ,ENTPD1-AS1	NA	NA	NA	NA	CCNJ	7983	CAGE	ECC10	hg19	FANTOM5	0.750996
enh1666	chr10	98308552	98308827	98308687	Y	LCOR,C10orf12,ZNF518A,PIK3AP1,TM9SF3	TLL2,NPM1P26,TM9SF3	NA	NA	NA	NA	NPM1P26	9115	CAGE	ECC10	hg19	FANTOM5	0.187749
enh1667	chr10	98396181	98396533	98396373	Y	NA	NA	NA	NA	NA	NA	TM9SF3	50972	CAGE	ECC10	hg19	FANTOM5	0.187749
enh1668	chr10	98455139	98455586	98455510	Y	LCOR,TM9SF3,PIK3AP1	PIK3AP1	NA	NA	NA	NA	PIK3AP1	22685	CAGE	ECC10	hg19	FANTOM5	0.187749
enh1669	chr10	98638142	98638499	98638253	Y	NA	LCOR	NA	NA	NA	NA	LCOR	48125	CAGE	ECC10	hg19	FANTOM5	0.187749
enh1670	chr10	98956083	98956405	98956104	Y	C10orf62	NA	NA	NA	NA	NA	ARHGAP19	94008	CAGE	ECC10	hg19	FANTOM5	0.187749
enh1671	chr10	99096745	99096901	99096835	Y	NA	ARHGAP19,FRAT1,RP11-452K12.4,FRAT2	NA	NA	NA	NA	FRAT2	4287	CAGE	ECC10	hg19	FANTOM5	0.187749
enh1672	chr10	99302007	99302242	99302124	Y	RRP12,PI4K2A	MMS19,UBTD1,HOGA1,PI4K2A	HOGA1,ANKRD2	IMR90	Hi-C	24141950	HOGA1	39838	CAGE	ECC10	hg19	FANTOM5	0.187749
enh1673	chr10	99408797	99409067	99408957	Y	NA	MORN4,AVPI1	NA	NA	NA	NA	MORN4	17453	CAGE	ECC10	hg19	FANTOM5	0.187749
enh1674	chr10	99583674	99583743	99583710	Y	NA	GOLGA7B	NA	NA	NA	NA	GOLGA7B	42146	CAGE	ECC10	hg19	FANTOM5	0.187749
enh1675	chr10	100020230	100020246	100020237	Y	NA	LOXL4	NA	NA	NA	NA	LOXL4	5761	CAGE	ECC10	hg19	FANTOM5	0.187749
enh1676	chr10	101105244	101105424	101105335	Y	NA	CNNM1	NA	NA	NA	NA	CNNM1	18388	CAGE	ECC10	hg19	FANTOM5	0.563247
enh1677	chr10	101300631	101300706	101300670	Y	NA	NA	NA	NA	NA	NA	SLC25A28	77660	CAGE	ECC10	hg19	FANTOM5	0.187749
enh1678	chr10	101381465	101381554	101381515	Y	NA	SLC25A28,ENTPD7	NA	NA	NA	NA	SLC25A28	3099	CAGE	ECC10	hg19	FANTOM5	0.187749
enh1679	chr10	101475394	101475766	101475528	Y	NA	CUTC,COX15	NA	NA	NA	NA	COX15	14091	CAGE	ECC10	hg19	FANTOM5	0.375498
enh1680	chr10	101780024	101780319	101780173	Y	CUTC,WNT8B	DNMBP	DNMBP	MCF7	ChIA-PET	22265404	DNMBP	12348	CAGE	ECC10	hg19	FANTOM5	0.375498
enh1681	chr10	101944283	101944461	101944347	Y	DNMBP,CWF19L1,CHUK,BLOC1S2,BLOC1S2,ERLIN1,ERLIN1	ERLIN1,CHUK,RP11-316M21.6	NA	NA	NA	NA	ERLIN1	1630	CAGE	ECC10	hg19	FANTOM5	0.187749
enh1682	chr10	102067493	102067821	102067631	Y	DNMBP,ERLIN1,ERLIN1,BLOC1S2,BLOC1S2	CWF19L1,BLOC1S2,PKD2L1,SCD	NA	NA	NA	NA	PKD2L1	20422	CAGE	ECC10	hg19	FANTOM5	0.187749
enh1683	chr10	102086767	102087142	102086957	Y	DNMBP,CHUK,CWF19L1,BLOC1S2,BLOC1S2	BLOC1S2,PKD2L1,SCD,AL139819.1,LINC00263	NA	NA	NA	NA	PKD2L1	1101	CAGE	ECC10	hg19	FANTOM5	0.187749
enh1684	chr10	102130336	102130669	102130535	Y	NA	PKD2L1,SCD,AL139819.1,LINC00263	NA	NA	NA	NA	LINC00263	703	CAGE	ECC10	hg19	FANTOM5	0.187749
enh1685	chr10	102130783	102131327	102130955	Y	CWF19L1	PKD2L1,SCD,AL139819.1,LINC00263	NA	NA	NA	NA	LINC00263	45	CAGE	ECC10	hg19	FANTOM5	0.187749
enh1686	chr10	102284617	102284981	102284927	Y	NA	HIF1AN,SEC31B,NDUFB8	NA	NA	NA	NA	HIF1AN	1848	CAGE	ECC10	hg19	FANTOM5	0.187749
enh1687	chr10	102488726	102488983	102488821	Y	NA	NA	PAX2	IMR90	Hi-C	24141950	FAM178A	181343	CAGE	ECC10	hg19	FANTOM5	0.750996
enh1688	chr10	102490299	102490653	102490523	Y	PAX2	NA	NA	NA	NA	NA	FAM178A	179673	CAGE	ECC10	hg19	FANTOM5	0.187749
enh1689	chr10	102792815	102793017	102792917	Y	NA	C10orf2,MRPL43,LZTS2,PDZD7,SFXN3,KAZALD1	NA	NA	NA	NA	SFXN3	3824	CAGE	ECC10	hg19	FANTOM5	0.563247
enh1690	chr10	102950131	102950148	102950140	Y	NA	NA	BTRC,C10orf76,TLX1NB,FBXW4,POLL,DPCD	IMR90	Hi-C	24141950	KAZALD1	130533	CAGE	ECC10	hg19	FANTOM5	0.187749
enh1691	chr10	103051353	103051800	103051498	Y	NA	NA	BTRC,FLJ41350,FBXW4,LBX1,POLL,DPCD,MIR3158-2,MGEA5,NPM3,FGF8,LOC100289509	IMR90	Hi-C	24141950	BTRC	60020	CAGE	ECC10	hg19	FANTOM5	0.375498
enh1692	chr10	103124623	103124787	103124739	Y	FBXW4	BTRC	DPCD,POLL	IMR90	Hi-C	24141950	BTRC	12803	CAGE	ECC10	hg19	FANTOM5	0.187749
enh1693	chr10	103453403	103453880	103453587	Y	LDB1,BTRC,MGEA5	FBXW4	NA	NA	NA	NA	FBXW4	351	CAGE	ECC10	hg19	FANTOM5	0.187749
enh1694	chr10	103514539	103514868	103514704	Y	NA	FGF8,NPM3	NA	NA	NA	NA	FGF8	18986	CAGE	ECC10	hg19	FANTOM5	0.375498
enh1695	chr10	103538980	103539052	103538998	Y	NA	FGF8,NPM3,MGEA5	NA	NA	NA	NA	NPM3	2118	CAGE	ECC10	hg19	FANTOM5	0.375498
enh1696	chr10	103600514	103600739	103600526	Y	NA	MGEA5	NA	NA	NA	NA	MGEA5	23818	CAGE	ECC10	hg19	FANTOM5	0.187749
enh1697	chr10	103708018	103708327	103708173	Y	NA	NA	NA	NA	NA	NA	C10orf76	105623	CAGE	ECC10	hg19	FANTOM5	0.187749
enh1698	chr10	103733720	103734121	103734043	Y	NA	NA	LOC100289509,MGEA5,KCNIP2	IMR90	Hi-C	24141950	C10orf76	79829	CAGE	ECC10	hg19	FANTOM5	0.187749
enh1699	chr10	103807032	103807259	103807146	Y	NA	C10orf76,HPS6	NA	NA	NA	NA	C10orf76	6691	CAGE	ECC10	hg19	FANTOM5	0.750996
enh1700	chr10	103876632	103876931	103876782	Y	NA	LDB1,PPRC1,NOLC1	NA	NA	NA	NA	LDB1	1279	CAGE	ECC10	hg19	FANTOM5	0.187749
enh1701	chr10	103877464	103877788	103877718	Y	MGEA5,TMEM180,SUFU,PSD,FBXL15,C10orf76,LDB1	LDB1,PPRC1,NOLC1	NA	NA	NA	NA	LDB1	422	CAGE	ECC10	hg19	FANTOM5	2.81623
enh1702	chr10	103878662	103879287	103878814	Y	NA	LDB1,PPRC1,NOLC1	NA	NA	NA	NA	LDB1	452	CAGE	ECC10	hg19	FANTOM5	0.187749
enh1703	chr10	103937930	103938271	103938070	Y	NA	PPRC1,NOLC1	NA	NA	NA	NA	NOLC1	27997	CAGE	ECC10	hg19	FANTOM5	0.187749
enh1704	chr10	104238092	104238376	104238328	Y	NA	CUEDC2,C10orf95,TMEM180,ACTR1A,SUFU	NA	NA	NA	NA	TMEM180	18943	CAGE	ECC10	hg19	FANTOM5	0.187749
enh1705	chr10	104401686	104402330	104401988	Y	NA	NA	NA	NA	NA	NA	TRIM8	0	CAGE	ECC10	hg19	FANTOM5	2.25299
enh1706	chr10	104428446	104428647	104428547	Y	NA	TRIM8,ARL3,SFXN2	NA	NA	NA	NA	TRIM8	26193	CAGE	ECC10	hg19	FANTOM5	0.187749
enh1707	chr10	104472705	104472855	104472743	Y	NA	ARL3,SFXN2	NA	NA	NA	NA	SFXN2	410	CAGE	ECC10	hg19	FANTOM5	0.563247
enh1708	chr10	104618482	104618835	104618659	Y	NA	C10orf32,AS3MT	NA	NA	NA	NA	C10orf32	6502	CAGE	ECC10	hg19	FANTOM5	0.187749
enh1709	chr10	104769429	104769711	104769602	Y	INA	NA	NT5C2	IMR90	Hi-C	24141950	CNNM2	93379	CAGE	ECC10	hg19	FANTOM5	0.187749
enh1710	chr10	104903006	104903392	104903228	Y	C10orf32,NT5C2	NT5C2	NA	NA	NA	NA	NT5C2	47664	CAGE	ECC10	hg19	FANTOM5	0.187749
enh1711	chr10	104909684	104910071	104909878	Y	NA	NT5C2	NA	NA	NA	NA	NT5C2	40985	CAGE	ECC10	hg19	FANTOM5	0.187749
enh1712	chr10	104956992	104957240	104957082	Y	C10orf32,NT5C2	NT5C2	NA	NA	NA	NA	NT5C2	5936	CAGE	ECC10	hg19	FANTOM5	0.187749
enh1713	chr10	105014349	105014646	105014389	Y	NA	NA	NA	NA	NA	NA	NT5C2	63293	CAGE	ECC10	hg19	FANTOM5	0.187749
enh1714	chr10	105448441	105448500	105448481	Y	NA	NA	NA	NA	NA	NA	OBFC1	227463	CAGE	ECC10	hg19	FANTOM5	0.375498
enh1715	chr10	105451160	105451473	105451219	Y	INA	NA	NA	NA	NA	NA	OBFC1	224490	CAGE	ECC10	hg19	FANTOM5	0.187749
enh1716	chr10	105519063	105519154	105519109	Y	NA	NA	NA	NA	NA	NA	OBFC1	156809	CAGE	ECC10	hg19	FANTOM5	0.187749
enh1717	chr10	105530330	105530632	105530481	Y	NA	NA	NA	NA	NA	NA	OBFC1	145331	CAGE	ECC10	hg19	FANTOM5	0.187749
enh1718	chr10	105532054	105532211	105532109	Y	NA	NA	NA	NA	NA	NA	OBFC1	143752	CAGE	ECC10	hg19	FANTOM5	0.187749
enh1719	chr10	105650011	105650288	105650237	Y	GSTO2,GSTO1,MEIR5,MEIR5,COL17A1,SLK	OBFC1	SH3PXD2A	IMR90	Hi-C	24141950	OBFC1	25675	CAGE	ECC10	hg19	FANTOM5	0.187749
enh1720	chr10	105667994	105668449	105668210	Y	GSTO1,GSTO1,SLK	OBFC1	NA	NA	NA	NA	OBFC1	7514	CAGE	ECC10	hg19	FANTOM5	0.563247
enh1721	chr10	106052804	106053054	106052846	Y	MEIR5,MEIR5,GSTO1	MIR4482-1,GSTO2,ITPRIP	NA	NA	NA	NA	GSTO2	26173	CAGE	ECC10	hg19	FANTOM5	0.187749
enh1722	chr10	106065321	106065564	106065443	Y	NA	MIR4482-1,GSTO2,ITPRIP	NA	NA	NA	NA	ITPRIP	30598	CAGE	ECC10	hg19	FANTOM5	0.187749
enh1723	chr10	106065731	106065880	106065781	Y	NA	MIR4482-1,GSTO2,ITPRIP	NA	NA	NA	NA	ITPRIP	30282	CAGE	ECC10	hg19	FANTOM5	8.8242
enh1724	chr10	106082205	106082621	106082398	Y	SLK,MEIR5,MEIR5,GSTO1,GSTO1,ITPRIP,CCDC147	ITPRIP	NA	NA	NA	NA	ITPRIP	13541	CAGE	ECC10	hg19	FANTOM5	0.187749
enh1725	chr10	106138669	106138680	106138675	Y	NA	ITPRIP	NA	NA	NA	NA	ITPRIP	42507	CAGE	ECC10	hg19	FANTOM5	0.187749
enh1726	chr10	106440718	106441002	106440778	Y	NA	NA	NA	NA	NA	NA	ITPRIP	344556	CAGE	ECC10	hg19	FANTOM5	0.187749
enh1727	chr10	107870046	107870052	107870049	Y	NA	NA	NA	NA	NA	NA	ITPRIP	1773884	CAGE	ECC10	hg19	FANTOM5	0.187749
enh1728	chr10	111650301	111650520	111650491	Y	NA	XPNPEP1	NA	NA	NA	NA	XPNPEP1	30791	CAGE	ECC10	hg19	FANTOM5	0.187749
enh1729	chr10	111766410	111766784	111766651	Y	ADD3	ADD3	NA	NA	NA	NA	ADD3	12284	CAGE	ECC10	hg19	FANTOM5	0.187749
enh1730	chr10	111834173	111834352	111834276	Y	ADD3,SMNDC1,MXI1,MXI1	NA	NA	NA	NA	NA	ADD3	80047	CAGE	ECC10	hg19	FANTOM5	0.187749
enh1731	chr10	111841715	111842020	111841846	Y	ADD3,SMNDC1,MXI1	NA	NA	NA	NA	NA	ADD3	87589	CAGE	ECC10	hg19	FANTOM5	0.187749
enh1732	chr10	111981639	111982026	111981734	Y	ADD3,MXI1,MXI1	MXI1	SMNDC1	IMR90	Hi-C	24141950	MXI1	16276	CAGE	ECC10	hg19	FANTOM5	0.187749
enh1733	chr10	112084573	112085018	112084784	Y	DUSP5	SMNDC1	DUSP5,SMC3,RBM20,SMNDC1	IMR90	Hi-C	24141950	SMNDC1	21864	CAGE	ECC10	hg19	FANTOM5	0.187749
enh1734	chr10	112123790	112124003	112123953	Y	MXI1	NA	SMC3,DUSP5,RBM20	IMR90	Hi-C	24141950	SMNDC1	61081	CAGE	ECC10	hg19	FANTOM5	0.187749
enh1735	chr10	112170161	112170538	112170357	Y	DUSP5	NA	DUSP5	IMR90	Hi-C	24141950	DUSP5	85058	CAGE	ECC10	hg19	FANTOM5	0.187749
enh1736	chr10	112220227	112220521	112220467	Y	SMC3,DUSP5	DUSP5	DUSP5	IMR90	Hi-C	24141950	DUSP5	35075	CAGE	ECC10	hg19	FANTOM5	0.375498
enh1737	chr10	112401121	112401469	112401220	Y	SMC3,RBM20	RBM20	NA	NA	NA	NA	RBM20	686	CAGE	ECC10	hg19	FANTOM5	0.563247
enh1738	chr10	112402938	112403137	112402952	Y	NA	RBM20	NA	NA	NA	NA	RBM20	783	CAGE	ECC10	hg19	FANTOM5	0.187749
enh1739	chr10	112514562	112514859	112514810	Y	NA	NA	NA	NA	NA	NA	RBM20	112407	CAGE	ECC10	hg19	FANTOM5	0.187749
enh1740	chr10	112533972	112534336	112534061	Y	PDCD4	NA	NA	NA	NA	NA	PDCD4	95229	CAGE	ECC10	hg19	FANTOM5	0.187749
enh1741	chr10	112668159	112668425	112668161	Y	NA	PDCD4,PDCD4-AS1,BBIP1,SHOC2,RPL13AP6	NA	NA	NA	NA	BBIP1	8607	CAGE	ECC10	hg19	FANTOM5	0.375498
enh1742	chr10	112670931	112671385	112671330	Y	NA	PDCD4,PDCD4-AS1,BBIP1,SHOC2,RPL13AP6	NA	NA	NA	NA	BBIP1	5647	CAGE	ECC10	hg19	FANTOM5	0.563247
enh1743	chr10	114292106	114292272	114292196	Y	ZDHHC6,VTI1A	NA	NA	NA	NA	NA	VTI1A	87350	CAGE	ECC10	hg19	FANTOM5	0.187749
enh1744	chr10	114709018	114709405	114709296	Y	TCF7L2	TCF7L2	NA	NA	NA	NA	TCF7L2	1009	CAGE	ECC10	hg19	FANTOM5	0.187749
enh1745	chr10	114818562	114818849	114818630	Y	HABP2	NA	NA	NA	NA	NA	TCF7L2	110553	CAGE	ECC10	hg19	FANTOM5	0.187749
enh1746	chr10	114853789	114854299	114853993	Y	TCF7L2	NA	NA	NA	NA	NA	TCF7L2	145780	CAGE	ECC10	hg19	FANTOM5	0.187749
enh1747	chr10	114981509	114981664	114981587	Y	TCF7L2	NA	VTI1A	IMR90	Hi-C	24141950	TCF7L2	273500	CAGE	ECC10	hg19	FANTOM5	0.187749
enh1748	chr10	115027855	115028243	115028038	Y	TCF7L2	NA	VTI1A	IMR90	Hi-C	24141950	TCF7L2	319846	CAGE	ECC10	hg19	FANTOM5	0.187749
enh1749	chr10	115719262	115719399	115719345	Y	NA	NA	ADRB1,NHLRC2	IMR90,MCF7	Hi-C,ChIA-PET	2414195022265400	ADRB1	82407	CAGE	ECC10	hg19	FANTOM5	0.563247
enh1750	chr10	116080506	116080782	116080645	Y	AFAP1L2	NA	NA	NA	NA	NA	AFAP1L2	81733	CAGE	ECC10	hg19	FANTOM5	0.187749
enh1751	chr10	116163429	116163722	116163475	Y	AFAP1L2	AFAP1L2	NA	NA	NA	NA	AFAP1L2	914	CAGE	ECC10	hg19	FANTOM5	0.563247
enh1752	chr10	116255200	116255589	116255576	Y	NA	NA	NA	NA	NA	NA	AFAP1L2	92685	CAGE	ECC10	hg19	FANTOM5	1.68974
enh1753	chr10	116275227	116275586	116275389	Y	ABLIM1	NA	NA	NA	NA	NA	AFAP1L2	112712	CAGE	ECC10	hg19	FANTOM5	0.187749
enh1754	chr10	116392908	116393338	116393223	Y	ABLIM1	ABLIM1	NA	NA	NA	NA	ABLIM1	49424	CAGE	ECC10	hg19	FANTOM5	0.187749
enh1755	chr10	117468082	117468283	117468150	Y	NA	NA	NA	NA	NA	NA	TRUB1	772130	CAGE	ECC10	hg19	FANTOM5	0.187749
enh1756	chr10	118643126	118643297	118643273	Y	KIAA1598	ENO4,RP11-539I5.1	NA	NA	NA	NA	RP11-539I5.1	35410	CAGE	ECC10	hg19	FANTOM5	0.187749
enh1757	chr10	119046334	119046783	119046648	Y	NA	NA	NA	NA	NA	NA	PDZD8	86195	CAGE	ECC10	hg19	FANTOM5	0.187749
enh1758	chr10	119069713	119069747	119069730	Y	NA	NA	NA	NA	NA	NA	PDZD8	63231	CAGE	ECC10	hg19	FANTOM5	0.187749
enh1759	chr10	119107774	119108099	119107936	Y	NA	PDZD8	NA	NA	NA	NA	PDZD8	24879	CAGE	ECC10	hg19	FANTOM5	0.375498
enh1760	chr10	119113606	119113787	119113696	Y	NA	PDZD8	NA	NA	NA	NA	PDZD8	19191	CAGE	ECC10	hg19	FANTOM5	0.187749
enh1761	chr10	119256221	119256343	119256282	Y	KIAA1598,KCNK18,EMX2	NA	NA	NA	NA	NA	PDZD8	123243	CAGE	ECC10	hg19	FANTOM5	0.375498
enh1762	chr10	120458241	120458267	120458251	Y	NA	NA	NA	NA	NA	NA	NANOS1	328961	CAGE	ECC10	hg19	FANTOM5	0.187749
enh1763	chr10	120968752	120969030	120968753	Y	EIF3A,GRK5	SFXN4,PRDX3	NA	NA	NA	NA	PRDX3	32407	CAGE	ECC10	hg19	FANTOM5	0.187749
enh1764	chr10	121075171	121075335	121075278	Y	NA	NA	NA	NA	NA	NA	PRDX3	138826	CAGE	ECC10	hg19	FANTOM5	0.375498
enh1765	chr10	121153244	121153752	121153743	Y	NA	NA	NA	NA	NA	NA	RGS10	146468	CAGE	ECC10	hg19	FANTOM5	0.187749
enh1766	chr10	121154797	121155146	121155008	Y	NA	NA	NA	NA	NA	NA	RGS10	145074	CAGE	ECC10	hg19	FANTOM5	0.187749
enh1767	chr10	122267318	122267402	122267360	Y	NA	NA	NA	NA	NA	NA	WDR11	341285	CAGE	ECC10	hg19	FANTOM5	0.187749
enh1768	chr10	122836934	122837187	122837105	Y	NA	NA	NA	NA	NA	NA	RP11-159H3.1	54050	CAGE	ECC10	hg19	FANTOM5	0.187749
enh1769	chr10	123494191	123494316	123494254	Y	NA	NA	NA	NA	NA	NA	ATE1-AS1	191511	CAGE	ECC10	hg19	FANTOM5	0.375498
enh1770	chr10	123526019	123526096	123526058	Y	NA	NA	NA	NA	NA	NA	ATE1-AS1	159731	CAGE	ECC10	hg19	FANTOM5	0.187749
enh1771	chr10	123539603	123539774	123539689	Y	TACC2,ATE1	NA	NA	NA	NA	NA	ATE1-AS1	146053	CAGE	ECC10	hg19	FANTOM5	0.563247
enh1772	chr10	123763910	123763923	123763917	Y	TACC2	NSMCE4A,TACC2	NA	NA	NA	NA	TACC2	17221	CAGE	ECC10	hg19	FANTOM5	0.187749
enh1773	chr10	123822805	123823045	123822957	Y	ATE1,DMBT1	NA	NA	NA	NA	NA	TACC2	76116	CAGE	ECC10	hg19	FANTOM5	0.187749
enh1774	chr10	123900798	123900950	123900924	Y	TACC2	NA	NA	NA	NA	NA	TACC2	154109	CAGE	ECC10	hg19	FANTOM5	0.187749
enh1775	chr10	124196519	124196712	124196524	Y	TACC2,PLEKHA1,PLEKHA1,PLEKHA1	HTRA1	NA	NA	NA	NA	HTRA1	22329	CAGE	ECC10	hg19	FANTOM5	0.563247
enh1776	chr10	124222687	124222865	124222833	Y	NA	HTRA1	NA	NA	NA	NA	HTRA1	3646	CAGE	ECC10	hg19	FANTOM5	0.187749
enh1777	chr10	125151623	125152081	125151906	Y	HMX3,BUB3	NA	NA	NA	NA	NA	BUB3	239830	CAGE	ECC10	hg19	FANTOM5	0.187749
enh1778	chr10	125188443	125188580	125188505	Y	C10orf88	NA	NA	NA	NA	NA	BUB3	276650	CAGE	ECC10	hg19	FANTOM5	0.187749
enh1779	chr10	126011825	126011988	126011921	Y	CHST15,FAM175B	NA	NA	NA	NA	NA	OAT	93557	CAGE	ECC10	hg19	FANTOM5	0.187749
enh1780	chr10	126349618	126349650	126349637	Y	NA	NA	NA	NA	NA	NA	FAM53B	81188	CAGE	ECC10	hg19	FANTOM5	0.187749
enh1781	chr10	126749775	126749930	126749890	Y	NA	NA	NA	NA	NA	NA	CTBP2	97809	CAGE	ECC10	hg19	FANTOM5	0.187749
enh1782	chr10	126773443	126773862	126773517	Y	NA	NA	NA	NA	NA	NA	CTBP2	73877	CAGE	ECC10	hg19	FANTOM5	0.187749
enh1783	chr10	126782105	126782284	126782195	Y	NA	NA	NA	NA	NA	NA	CTBP2	65455	CAGE	ECC10	hg19	FANTOM5	0.187749
enh1784	chr10	127130064	127130207	127130136	Y	MMP21	NA	NA	NA	NA	NA	ALDOAP2	224312	CAGE	ECC10	hg19	FANTOM5	0.187749
enh1785	chr10	127576052	127576450	127576389	Y	NA	RNU2-42P,DHX32,FANK1	NA	NA	NA	NA	RNU2-42P	797	CAGE	ECC10	hg19	FANTOM5	0.187749
enh1786	chr10	127577281	127577575	127577428	Y	NA	RNU2-42P,DHX32,FANK1	NA	NA	NA	NA	RNU2-42P	34	CAGE	ECC10	hg19	FANTOM5	0.187749
enh1787	chr10	127583558	127583978	127583747	Y	MMP21	RNU2-42P,DHX32,FANK1	NA	NA	NA	NA	FANK1	450	CAGE	ECC10	hg19	FANTOM5	0.187749
enh1788	chr10	127915196	127915439	127915419	Y	ADAM12,MMP21	NA	NA	NA	NA	NA	FANK1	332088	CAGE	ECC10	hg19	FANTOM5	0.187749
enh1789	chr10	127919956	127919968	127919963	Y	ADAM12	NA	FANK1	IMR90	Hi-C	24141950	FANK1	336848	CAGE	ECC10	hg19	FANTOM5	0.187749
enh1790	chr10	129948422	129948582	129948473	Y	NA	MKI67	FAM196A,DOCK1,CLRN3,PTPRE,MKI67,GLRX3	IMR90	Hi-C	24141950	MKI67	25773	CAGE	ECC10	hg19	FANTOM5	0.187749
enh1791	chr10	130019475	130019749	130019593	Y	PTPRE,PTPRE	NA	EBF3	IMR90	Hi-C	24141950	MKI67	96826	CAGE	ECC10	hg19	FANTOM5	0.187749
enh1792	chr10	130875080	130875084	130875082	Y	NA	NA	NA	NA	NA	NA	MGMT	388364	CAGE	ECC10	hg19	FANTOM5	0.375498
enh1793	chr10	131436691	131436981	131436883	Y	MGMT	NA	NA	NA	NA	NA	MGMT	173243	CAGE	ECC10	hg19	FANTOM5	0.750996
enh1794	chr10	131669190	131669455	131669323	Y	EBF3	NA	NA	NA	NA	NA	EBF3	90650	CAGE	ECC10	hg19	FANTOM5	0.187749
enh1795	chr10	133763722	133764008	133763747	Y	NA	NA	NA	NA	NA	NA	STK32C	379343	CAGE	ECC10	hg19	FANTOM5	0.375498
enh1796	chr10	133776164	133776302	133776237	Y	NA	NA	NA	NA	NA	NA	STK32C	367049	CAGE	ECC10	hg19	FANTOM5	1.87749
enh1797	chr10	134122010	134122092	134122081	Y	NA	STK32C,LRRC27	DPYSL4	IMR90	Hi-C	24141950	STK32C	21259	CAGE	ECC10	hg19	FANTOM5	0.375498
enh1798	chr10	134266616	134267060	134266753	Y	LRRC27,LRRC27,PWWP2B,INPP5A,C10orf92	NA	NA	NA	NA	NA	PWWP2B	57944	CAGE	ECC10	hg19	FANTOM5	0.563247
enh1799	chr10	135074691	135075148	135074934	Y	TUBGCP2,ADAM8	ZNF511,TUBGCP2	NA	NA	NA	NA	ZNF511	44831	CAGE	ECC10	hg19	FANTOM5	0.563247
enh1800	chr10	135143215	135143462	135143339	Y	C10orf92	ZNF511,TUBGCP2,CALY,PRAP1,ECHS1,PAOX	NA	NA	NA	NA	CALY	5013	CAGE	ECC10	hg19	FANTOM5	0.187749
enh1801	chr10	135191872	135192182	135191943	Y	NA	CALY,PRAP1,ECHS1,PAOX,MTG1	NA	NA	NA	NA	PAOX	1177	CAGE	ECC10	hg19	FANTOM5	0.938745
enh1802	chr10	135322182	135322530	135322356	Y	NA	NA	NA	NA	NA	NA	MTG1	116584	CAGE	ECC10	hg19	FANTOM5	0.187749
enh1803	chr10	135329777	135330170	135329974	Y	NA	NA	LOC619207,SYCE1	IMR90	Hi-C	24141950	MTG1	124179	CAGE	ECC10	hg19	FANTOM5	0.187749
enh1804	chr11	334344	334553	334421	Y	NA	ATHL1,IFITM2,IFITM3,B4GALNT4	NA	NA	NA	NA	IFITM3	8807	CAGE	ECC10	hg19	FANTOM5	0.563247
enh1805	chr11	353403	353830	353519	Y	CEND1,B4GALNT4	IFITM2,IFITM3,B4GALNT4,PKP3	SIRT3,RIC8A,SCGB1C1,ODF3,BET1L,PSMD13,NLRP6,ATHL1,IFITM1,SIGIRR,ANO9,PKP3,IFITM2	IMR90,K562,MCF7	Hi-C,ChIA-PET	2414195022265400	B4GALNT4	13966	CAGE	ECC10	hg19	FANTOM5	0.187749
enh1806	chr11	355877	356724	356385	Y	NA	IFITM3,B4GALNT4,PKP3	IFITM1,IFITM2,RIC8A,BET1L,ATHL1,PKP3	K562,MCF7	ChIA-PET	22265404	B4GALNT4	11072	CAGE	ECC10	hg19	FANTOM5	3.00398
enh1807	chr11	364521	364678	364634	Y	NA	IFITM3,B4GALNT4,PKP3	ANO9,SIGIRR,B4GALNT4	MCF7,K562	ChIA-PET	22265404	B4GALNT4	3118	CAGE	ECC10	hg19	FANTOM5	0.750996
enh1808	chr11	368352	368730	368427	Y	NA	IFITM3,B4GALNT4,PKP3	NA	NA	NA	NA	B4GALNT4	556	CAGE	ECC10	hg19	FANTOM5	0.563247
enh1809	chr11	469770	469895	469845	Y	B4GALNT4,CEND1	ANO9,PTDSS2,RNH1	NA	NA	NA	NA	PTDSS2	23502	CAGE	ECC10	hg19	FANTOM5	0.187749
enh1810	chr11	629192	629570	629436	Y	IRF7,IRF7,SCT,DRD4	IRF7	NA	NA	NA	NA	IRF7	15193	CAGE	ECC10	hg19	FANTOM5	0.187749
enh1811	chr11	655302	655449	655380	Y	SIRT3,NLRP6,CDHR5,CHID1	IRF7,EPS8L2,TMEM80,DEAF1	NA	NA	NA	NA	EPS8L2	36989	CAGE	ECC10	hg19	FANTOM5	0.187749
enh1812	chr11	749835	750077	749967	Y	IFITM2,IRF7,IRF7,TMEM80,DEAF1,TALDO1	DEAF1,TALDO1,PDDC1,AP006621.5,CEND1,SLC25A22	NA	NA	NA	NA	TALDO1	4506	CAGE	ECC10	hg19	FANTOM5	0.187749
enh1813	chr11	926738	926879	926801	Y	BRSK2,CEND1,AP2A2	CHID1,AP2A2	NA	NA	NA	NA	AP2A2	3844	CAGE	ECC10	hg19	FANTOM5	0.750996
enh1814	chr11	1147842	1148157	1148045	Y	NA	NA	MUC5B	MCF7	ChIA-PET	22265404	MUC6	113136	CAGE	ECC10	hg19	FANTOM5	0.187749
enh1815	chr11	1331682	1331784	1331733	Y	NA	TOLLIP	NA	NA	NA	NA	TOLLIP	2798	CAGE	ECC10	hg19	FANTOM5	0.187749
enh1816	chr11	1357863	1358286	1357997	Y	TOLLIP,BRSK2	TOLLIP	TOLLIP,LOC255512	K562	ChIA-PET	22265404	TOLLIP	28979	CAGE	ECC10	hg19	FANTOM5	1.50199
enh1817	chr11	1404202	1404317	1404259	Y	IFITM10,DUSP8	BRSK2	TOLLIP,LOC255512,MUC5B,BRSK2,MOB2	IMR90,MCF7	Hi-C,ChIA-PET	2414195022265400	BRSK2	4812	CAGE	ECC10	hg19	FANTOM5	0.750996
enh1818	chr11	1404403	1404794	1404637	Y	DUSP8,BRSK2	BRSK2	TOLLIP,LOC255512,MUC5B,BRSK2,MOB2	IMR90,MCF7	Hi-C,ChIA-PET	2414195022265400	BRSK2	4335	CAGE	ECC10	hg19	FANTOM5	2.44074
enh1819	chr11	1412454	1412793	1412702	Y	NA	BRSK2	NA	NA	NA	NA	BRSK2	3325	CAGE	ECC10	hg19	FANTOM5	0.375498
enh1820	chr11	1568333	1568421	1568379	Y	BRSK2,KRTAP5-3,DUSP8	DUSP8	NA	NA	NA	NA	DUSP8	22729	CAGE	ECC10	hg19	FANTOM5	0.187749
enh1821	chr11	1595832	1596187	1595959	Y	NA	DUSP8	NA	NA	NA	NA	DUSP8	4682	CAGE	ECC10	hg19	FANTOM5	0.375498
enh1822	chr11	1989837	1990190	1989954	Y	IGF2,TSSC4,TH,IGF2,IGF2	MRPL23,MRPL23-AS1,H19	NA	NA	NA	NA	MRPL23-AS1	18960	CAGE	ECC10	hg19	FANTOM5	0.375498
enh1823	chr11	2082720	2083054	2082737	Y	NA	NA	MOB2,IGF2-AS1,IGF2,INS-IGF2,LSP1,TH,MIR4686	IMR90,K562,GM12878,HELA	Hi-C,5C	2414195022955620	H19	62020	CAGE	ECC10	hg19	FANTOM5	1.12649
enh1824	chr11	2197020	2197182	2197031	Y	KRTAP5-6,ASCL2,TH	IGF2,INS-IGF2,INS,TH	NA	NA	NA	NA	TH	5913	CAGE	ECC10	hg19	FANTOM5	1.50199
enh1825	chr11	2198525	2198662	2198539	Y	ASCL2,IGF2,TH	IGF2,INS-IGF2,INS,TH	NA	NA	NA	NA	TH	7418	CAGE	ECC10	hg19	FANTOM5	2.44074
enh1826	chr11	2200082	2200579	2200535	Y	SYT8,ASCL2,IGF2,TH	IGF2,INS-IGF2,INS,TH	NA	NA	NA	NA	TH	8975	CAGE	ECC10	hg19	FANTOM5	6.57121
enh1827	chr11	2212480	2212615	2212548	Y	ASCL2,TH	IGF2,INS-IGF2,INS,TH	NA	NA	NA	NA	TH	21373	CAGE	ECC10	hg19	FANTOM5	1.87749
enh1828	chr11	2223798	2223980	2223871	Y	ASCL2	INS-IGF2,INS,TH	NA	NA	NA	NA	TH	32691	CAGE	ECC10	hg19	FANTOM5	6.00797
enh1829	chr11	2226111	2226485	2226212	Y	ASCL2	INS-IGF2,INS,TH	NA	NA	NA	NA	TH	35004	CAGE	ECC10	hg19	FANTOM5	0.938745
enh1830	chr11	2234751	2234909	2234870	Y	ASCL2	TH	KCNQ1	IMR90	Hi-C	24141950	TH	43644	CAGE	ECC10	hg19	FANTOM5	2.25299
enh1831	chr11	2238005	2238048	2238027	Y	NA	TH	KCNQ1	IMR90	Hi-C	24141950	TH	46898	CAGE	ECC10	hg19	FANTOM5	0.750996
enh1832	chr11	2238430	2238670	2238577	Y	NA	TH	KCNQ1	IMR90	Hi-C	24141950	TH	47323	CAGE	ECC10	hg19	FANTOM5	0.375498
enh1833	chr11	2619837	2620105	2619972	Y	TRPM5	NA	NA	NA	NA	NA	KCNQ1OT1	99119	CAGE	ECC10	hg19	FANTOM5	0.938745
enh1834	chr11	2624209	2624341	2624275	Y	TRPM5	NA	NA	NA	NA	NA	KCNQ1OT1	94883	CAGE	ECC10	hg19	FANTOM5	0.563247
enh1835	chr11	2633332	2633679	2633509	Y	ASCL2	NA	NA	NA	NA	NA	KCNQ1OT1	85545	CAGE	ECC10	hg19	FANTOM5	1.12649
enh1836	chr11	2635710	2635980	2635769	Y	NA	NA	NA	NA	NA	NA	KCNQ1OT1	83244	CAGE	ECC10	hg19	FANTOM5	1.31424
enh1837	chr11	2643075	2643474	2643317	Y	NA	NA	NA	NA	NA	NA	KCNQ1OT1	75750	CAGE	ECC10	hg19	FANTOM5	0.187749
enh1838	chr11	2643944	2644417	2644202	Y	NA	NA	NA	NA	NA	NA	KCNQ1OT1	74807	CAGE	ECC10	hg19	FANTOM5	0.375498
enh1839	chr11	2655024	2655339	2655183	Y	TRPM5,KCNQ1	NA	NA	NA	NA	NA	KCNQ1OT1	63885	CAGE	ECC10	hg19	FANTOM5	0.750996
enh1840	chr11	2669931	2670236	2670070	Y	INS,ASCL2,TRPM5	KCNQ1OT1	NA	NA	NA	NA	KCNQ1OT1	48988	CAGE	ECC10	hg19	FANTOM5	2.44074
enh1841	chr11	2717684	2718130	2717946	Y	TSSC4,TRPM5,KCNQ1	KCNQ1OT1	NA	NA	NA	NA	KCNQ1OT1	1094	CAGE	ECC10	hg19	FANTOM5	1.12649
enh1842	chr11	2799950	2800256	2800114	Y	KCNQ1,CDKN1C	NA	NA	NA	NA	NA	KCNQ1OT1	80726	CAGE	ECC10	hg19	FANTOM5	0.750996
enh1843	chr11	2834837	2835110	2834898	Y	NA	NA	NA	NA	NA	NA	CDKN1C	70001	CAGE	ECC10	hg19	FANTOM5	1.31424
enh1844	chr11	2913617	2913951	2913751	Y	NA	CDKN1C,SLC22A18,PHLDA2	NA	NA	NA	NA	SLC22A18	5000	CAGE	ECC10	hg19	FANTOM5	0.187749
enh1845	chr11	2951529	2951649	2951619	Y	KCNQ1,PHLDA2	CDKN1C,SLC22A18,PHLDA2	NA	NA	NA	NA	PHLDA2	2844	CAGE	ECC10	hg19	FANTOM5	0.375498
enh1846	chr11	2988914	2989223	2989024	Y	MRGPRG,SLC22A18	PHLDA2,NAP1L4	NA	NA	NA	NA	NAP1L4	22384	CAGE	ECC10	hg19	FANTOM5	0.187749
enh1847	chr11	3077664	3078057	3077925	Y	NA	RNU1-91P,CARS	NAP1L4	K562	ChIA-PET	22265404	CARS	821	CAGE	ECC10	hg19	FANTOM5	0.187749
enh1848	chr11	3443739	3443990	3443855	Y	NA	ZNF195	NA	NA	NA	NA	ZNF195	45291	CAGE	ECC10	hg19	FANTOM5	0.375498
enh1849	chr11	3742975	3743362	3743342	Y	NA	NA	NA	NA	NA	NA	PGAP2	73592	CAGE	ECC10	hg19	FANTOM5	0.187749
enh1850	chr11	3792611	3792742	3792677	Y	STIM1,RHOG,NUP98	PGAP2,NUP98	NA	NA	NA	NA	PGAP2	24212	CAGE	ECC10	hg19	FANTOM5	0.187749
enh1851	chr11	3831146	3831197	3831172	Y	NA	PGAP2,NUP98,RHOG,STIM1	NA	NA	NA	NA	NUP98	14124	CAGE	ECC10	hg19	FANTOM5	0.187749
enh1852	chr11	3856455	3856581	3856498	Y	NUP98,STIM1,RHOG	PGAP2,NUP98,RHOG,STIM1	NA	NA	NA	NA	RHOG	3632	CAGE	ECC10	hg19	FANTOM5	0.187749
enh1853	chr11	3860220	3860837	3860518	Y	NA	PGAP2,NUP98,RHOG,STIM1	NA	NA	NA	NA	RHOG	7	CAGE	ECC10	hg19	FANTOM5	0.187749
enh1854	chr11	4111553	4111947	4111636	Y	STIM1	RRM1	NA	NA	NA	NA	RRM1	1990	CAGE	ECC10	hg19	FANTOM5	0.187749
enh1855	chr11	4129900	4130200	4130091	Y	OR52M1,OR52K2,OR52K1,C11orf40,OR52I1	RRM1	NA	NA	NA	NA	RRM1	15963	CAGE	ECC10	hg19	FANTOM5	0.375498
enh1856	chr11	6224718	6224948	6224898	Y	TPP1,FAM160A2	FAM160A2	NA	NA	NA	NA	FAM160A2	28993	CAGE	ECC10	hg19	FANTOM5	0.187749
enh1857	chr11	6290237	6290402	6290320	Y	NA	FAM160A2,CCKBR	NA	NA	NA	NA	CCKBR	11271	CAGE	ECC10	hg19	FANTOM5	0.375498
enh1858	chr11	6489893	6490567	6490471	Y	OR56A4,OR56A1,OR56B4,OR52W1,OR2AG1,OR2AG2,OR10A5,OR10A4,OR10A2,OR6A2,DCHS1	TRIM3,ARFIP2	NA	NA	NA	NA	TRIM3	3122	CAGE	ECC10	hg19	FANTOM5	0.563247
enh1859	chr11	6665190	6665437	6665274	Y	NA	RRP8,ILK,TAF10,TPP1,DCHS1,MRPL17	NA	NA	NA	NA	DCHS1	9648	CAGE	ECC10	hg19	FANTOM5	0.750996
enh1860	chr11	6667820	6668268	6668018	Y	OR6A2,DCHS1	RRP8,ILK,TAF10,TPP1,DCHS1,MRPL17	NA	NA	NA	NA	DCHS1	6817	CAGE	ECC10	hg19	FANTOM5	0.187749
enh1861	chr11	6676048	6676412	6676073	Y	OR52W1,APBB1,APBB1,TRIM3,OR2D2,OR2D3,ZNF214,DCHS1	TAF10,TPP1,DCHS1,MRPL17	NA	NA	NA	NA	DCHS1	963	CAGE	ECC10	hg19	FANTOM5	1.12649
enh1862	chr11	8166799	8166849	8166831	Y	NA	NA	NA	NA	NA	NA	EIF3F	177001	CAGE	ECC10	hg19	FANTOM5	0.187749
enh1863	chr11	8273804	8274153	8274013	Y	NA	NA	NA	NA	NA	NA	EIF3F	284006	CAGE	ECC10	hg19	FANTOM5	0.563247
enh1864	chr11	8607763	8607778	8607771	Y	ASCL3,STK33	STK33	NA	NA	NA	NA	STK33	6058	CAGE	ECC10	hg19	FANTOM5	0.375498
enh1865	chr11	8632537	8632549	8632543	Y	ASCL3	STK33	NA	NA	NA	NA	STK33	18701	CAGE	ECC10	hg19	FANTOM5	0.187749
enh1866	chr11	8988846	8989081	8988967	Y	ZNF143,DENND5A,TMEM9B,NRIP3	TMEM9B-AS1,TMEM9B,NRIP3	NA	NA	NA	NA	TMEM9B	4288	CAGE	ECC10	hg19	FANTOM5	0.187749
enh1867	chr11	9017468	9017784	9017768	Y	NA	TMEM9B-AS1,TMEM9B,NRIP3	NA	NA	NA	NA	NRIP3	5812	CAGE	ECC10	hg19	FANTOM5	0.938745
enh1868	chr11	9250767	9251109	9250945	Y	NA	DENND5A	NA	NA	NA	NA	DENND5A	33828	CAGE	ECC10	hg19	FANTOM5	0.187749
enh1869	chr11	9310546	9310889	9310715	Y	ZNF143,NRIP3,DENND5A,TMEM41B	DENND5A,TMEM41B	NA	NA	NA	NA	TMEM41B	23438	CAGE	ECC10	hg19	FANTOM5	0.187749
enh1870	chr11	9385760	9386326	9386092	Y	ZNF143,SWAP70,TMEM9B,NRIP3,DENND5A,TMEM41B,IPO7	IPO7	ZNF143,IPO7,TMEM41B,DENND5A,KRT8P41,SCUBE2,LOC644656	IMR90,K562,MCF7	Hi-C,ChIA-PET	2414195022265400	IPO7	17843	CAGE	ECC10	hg19	FANTOM5	1.68974
enh1871	chr11	9422844	9423055	9422950	Y	NRIP3,IPO7	IPO7,SNORA23	NA	NA	NA	NA	IPO7	18675	CAGE	ECC10	hg19	FANTOM5	0.187749
enh1872	chr11	9587499	9588027	9587720	Y	DENND5A,ZNF143,WEE1,SWAP70	WEE1	ZNF143,LOC644656	MCF7,K562	ChIA-PET	22265404	WEE1	5201	CAGE	ECC10	hg19	FANTOM5	0.375498
enh1873	chr11	9588297	9588534	9588393	Y	NA	WEE1	ZNF143,LOC644656	MCF7,K562	ChIA-PET	22265404	WEE1	4694	CAGE	ECC10	hg19	FANTOM5	0.187749
enh1874	chr11	9623030	9623285	9623166	Y	ZNF143,WEE1,WEE1	WEE1	NA	NA	NA	NA	WEE1	29802	CAGE	ECC10	hg19	FANTOM5	0.187749
enh1875	chr11	9639557	9639822	9639717	Y	WEE1	WEE1,SWAP70	LOC283104,LOC440028,SBF2,SWAP70,ZNF143	IMR90	Hi-C	24141950	SWAP70	43802	CAGE	ECC10	hg19	FANTOM5	0.187749
enh1876	chr11	9710363	9710796	9710568	Y	NA	SWAP70	NA	NA	NA	NA	SWAP70	26739	CAGE	ECC10	hg19	FANTOM5	0.187749
enh1877	chr11	9760793	9761081	9760939	Y	NA	NA	NA	NA	NA	NA	SWAP70	77169	CAGE	ECC10	hg19	FANTOM5	0.187749
enh1878	chr11	9787824	9788205	9787956	Y	NA	NA	NA	NA	NA	NA	SWAP70	104200	CAGE	ECC10	hg19	FANTOM5	0.187749
enh1879	chr11	9997247	9997641	9997474	Y	AMPD3	NA	NA	NA	NA	NA	SWAP70	313623	CAGE	ECC10	hg19	FANTOM5	0.563247
enh1880	chr11	10060683	10060760	10060722	Y	SBF2,AMPD3,AMPD3,AMPD3	NA	NA	NA	NA	NA	SBF2	252994	CAGE	ECC10	hg19	FANTOM5	0.187749
enh1881	chr11	10246047	10246060	10246054	Y	NA	NA	NA	NA	NA	NA	SBF2	67694	CAGE	ECC10	hg19	FANTOM5	0.187749
enh1882	chr11	10246954	10247167	10247061	Y	NA	NA	NA	NA	NA	NA	SBF2	66587	CAGE	ECC10	hg19	FANTOM5	0.375498
enh1883	chr11	10373282	10373523	10373408	Y	ADM,AMPD3	ADM	SBF2,MRVI1,MRVI1-AS1,ADM,LOC283104	IMR90	Hi-C	24141950	ADM	49055	CAGE	ECC10	hg19	FANTOM5	0.938745
enh1884	chr11	10373632	10373924	10373723	Y	NA	ADM	SBF2,MRVI1,MRVI1-AS1,ADM,LOC283104	IMR90	Hi-C	24141950	ADM	49405	CAGE	ECC10	hg19	FANTOM5	0.187749
enh1885	chr11	10373965	10374241	10374089	Y	LYVE1,EIF4G2	ADM	SBF2,MRVI1,MRVI1-AS1,ADM,LOC283104	IMR90	Hi-C	24141950	ADM	49738	CAGE	ECC10	hg19	FANTOM5	0.375498
enh1886	chr11	10460100	10460275	10460212	Y	ZBED5,EIF4G2,SBF2,AMPD3,AMPD3,AMPD3,AMPD3,AMPD3	NA	MRVI1,AMPD3,RNF141,MTRNR2L8,CTR9	IMR90,MCF7	Hi-C,ChIA-PET	2414195022265400	MTRNR2L8	68448	CAGE	ECC10	hg19	FANTOM5	0.187749
enh1887	chr11	10510755	10511001	10510868	Y	ZBED5	MTRNR2L8,RNF141,MRVI1-AS1	NA	NA	NA	NA	MTRNR2L8	17722	CAGE	ECC10	hg19	FANTOM5	0.187749
enh1888	chr11	10618515	10618559	10618547	Y	NA	NA	NA	NA	NA	NA	MRVI1-AS1	57696	CAGE	ECC10	hg19	FANTOM5	0.187749
enh1889	chr11	11899555	11899888	11899585	Y	NA	USP47	NA	NA	NA	NA	USP47	38585	CAGE	ECC10	hg19	FANTOM5	0.187749
enh1890	chr11	12013824	12014110	12014066	Y	DKK3,DKK3,DKK3	NA	NA	NA	NA	NA	MICAL2	99433	CAGE	ECC10	hg19	FANTOM5	0.375498
enh1891	chr11	12188567	12188982	12188726	Y	NA	NA	NA	NA	NA	NA	MICAL2	75024	CAGE	ECC10	hg19	FANTOM5	0.187749
enh1892	chr11	12214399	12214709	12214476	Y	NA	NA	NA	NA	NA	NA	MICAL2	100856	CAGE	ECC10	hg19	FANTOM5	0.187749
enh1893	chr11	12352954	12352993	12352974	Y	NA	PARVA	NA	NA	NA	NA	PARVA	43739	CAGE	ECC10	hg19	FANTOM5	0.187749
enh1894	chr11	12640821	12640898	12640835	Y	NA	NA	TEAD1,MICALCL	IMR90	Hi-C	24141950	TEAD1	53071	CAGE	ECC10	hg19	FANTOM5	0.187749
enh1895	chr11	12697923	12698543	12698251	Y	PARVA,TEAD1	TEAD1	NA	NA	NA	NA	TEAD1	3954	CAGE	ECC10	hg19	FANTOM5	0.187749
enh1896	chr11	12698857	12698926	12698896	Y	PARVA,TEAD1	TEAD1	NA	NA	NA	NA	TEAD1	4888	CAGE	ECC10	hg19	FANTOM5	0.187749
enh1897	chr11	12701917	12702070	12702017	Y	TEAD1	TEAD1	NA	NA	NA	NA	TEAD1	7948	CAGE	ECC10	hg19	FANTOM5	1.12649
enh1898	chr11	12824175	12824668	12824395	Y	TEAD1	NA	NA	NA	NA	NA	TEAD1	130206	CAGE	ECC10	hg19	FANTOM5	0.563247
enh1899	chr11	12884715	12885004	12884787	Y	NA	NA	NA	NA	NA	NA	TEAD1	190746	CAGE	ECC10	hg19	FANTOM5	0.187749
enh1900	chr11	12973520	12973623	12973568	Y	NA	NA	NA	NA	NA	NA	TEAD1	279551	CAGE	ECC10	hg19	FANTOM5	0.375498
enh1901	chr11	13184094	13184485	13184290	Y	NA	NA	LOC100506305,RASSF10,TEAD1	IMR90	Hi-C	24141950	ARNTL	111714	CAGE	ECC10	hg19	FANTOM5	0.375498
enh1902	chr11	13327996	13328024	13328011	Y	NA	ARNTL	NA	NA	NA	NA	ARNTL	31797	CAGE	ECC10	hg19	FANTOM5	0.375498
enh1903	chr11	13405133	13405443	13405288	Y	ARNTL	NA	NA	NA	NA	NA	BTBD10	77401	CAGE	ECC10	hg19	FANTOM5	0.187749
enh1904	chr11	14306265	14306627	14306419	Y	NA	NA	NA	NA	NA	NA	RRAS2	77425	CAGE	ECC10	hg19	FANTOM5	0.187749
enh1905	chr11	14356156	14356413	14356247	Y	NA	RRAS2	NA	NA	NA	NA	RRAS2	27639	CAGE	ECC10	hg19	FANTOM5	0.938745
enh1906	chr11	14910529	14910668	14910599	Y	NA	CYP2R1	NA	NA	NA	NA	CYP2R1	1130	CAGE	ECC10	hg19	FANTOM5	0.563247
enh1907	chr11	16001674	16002038	16001856	Y	SOX6,SOX6	NA	NA	NA	NA	NA	C11orf58	630641	CAGE	ECC10	hg19	FANTOM5	0.187749
enh1908	chr11	16457424	16457760	16457639	Y	SOX6,SOX6,SOX6	NA	NA	NA	NA	NA	C11orf58	174919	CAGE	ECC10	hg19	FANTOM5	0.187749
enh1909	chr11	16924689	16924921	16924805	Y	NA	NA	NA	NA	NA	NA	RP11-466H18.1	69639	CAGE	ECC10	hg19	FANTOM5	0.187749
enh1910	chr11	17183931	17184277	17184104	Y	NA	PIK3C2A,NUCB2	NA	NA	NA	NA	PIK3C2A	43253	CAGE	ECC10	hg19	FANTOM5	0.187749
enh1911	chr11	17230717	17231092	17230803	Y	NA	PIK3C2A,NUCB2	NA	NA	NA	NA	NUCB2	3017	CAGE	ECC10	hg19	FANTOM5	0.375498
enh1912	chr11	17307346	17307410	17307378	Y	NA	NA	B7H6	IMR90	Hi-C	24141950	NUCB2	79646	CAGE	ECC10	hg19	FANTOM5	0.187749
enh1913	chr11	17374298	17375700	17374969	Y	RPS13,B7H6	KCNJ11	NA	NA	NA	NA	KCNJ11	33178	CAGE	ECC10	hg19	FANTOM5	0.750996
enh1914	chr11	17929463	17929485	17929474	Y	NA	NA	NA	NA	NA	NA	SERGEF	103224	CAGE	ECC10	hg19	FANTOM5	0.563247
enh1915	chr11	18546072	18546398	18546234	Y	SPTY2D1,TSG101	RP11-613F22.5,TSG101	NA	NA	NA	NA	TSG101	381	CAGE	ECC10	hg19	FANTOM5	0.563247
enh1916	chr11	19047443	19047593	19047578	Y	MRGPRX2	NA	NA	NA	NA	NA	ZDHHC13	89053	CAGE	ECC10	hg19	FANTOM5	0.187749
enh1917	chr11	19599589	19599793	19599635	Y	NAV2,NAV2	NA	NA	NA	NA	NA	NAV2	229318	CAGE	ECC10	hg19	FANTOM5	0.187749
enh1918	chr11	19681860	19681955	19681908	Y	NAV2	NA	NA	NA	NA	NA	NAV2	311589	CAGE	ECC10	hg19	FANTOM5	0.375498
enh1919	chr11	19701731	19702025	19701818	Y	NA	NA	NA	NA	NA	NA	NAV2	331460	CAGE	ECC10	hg19	FANTOM5	0.187749
enh1920	chr11	19736892	19737150	19737126	Y	NAV2	NA	NA	NA	NA	NA	NAV2	366621	CAGE	ECC10	hg19	FANTOM5	0.187749
enh1921	chr11	19748565	19748818	19748690	Y	NA	NA	NA	NA	NA	NA	NAV2	378294	CAGE	ECC10	hg19	FANTOM5	0.187749
enh1922	chr11	19938604	19938915	19938760	Y	NA	NA	NA	NA	NA	NA	PRMT3	468161	CAGE	ECC10	hg19	FANTOM5	0.187749
enh1923	chr11	19957110	19957424	19957380	Y	NAV2	NA	NA	NA	NA	NA	PRMT3	449652	CAGE	ECC10	hg19	FANTOM5	0.563247
enh1924	chr11	19968611	19968779	19968666	Y	NA	NA	NA	NA	NA	NA	PRMT3	438297	CAGE	ECC10	hg19	FANTOM5	0.187749
enh1925	chr11	20016658	20016921	20016770	Y	NA	NA	NA	NA	NA	NA	PRMT3	390155	CAGE	ECC10	hg19	FANTOM5	0.375498
enh1926	chr11	20072115	20072502	20072253	Y	NA	NA	NA	NA	NA	NA	PRMT3	334574	CAGE	ECC10	hg19	FANTOM5	0.187749
enh1927	chr11	21930727	21931048	21930905	Y	NA	NA	NA	NA	NA	NA	AC103801.2	713812	CAGE	ECC10	hg19	FANTOM5	0.187749
enh1928	chr11	22698546	22699009	22698843	Y	FANCF,GAS2,GAS2,GAS2	NA	NA	NA	NA	NA	FANCF	53159	CAGE	ECC10	hg19	FANTOM5	0.187749
enh1929	chr11	22774663	22774767	22774715	Y	NA	NA	NA	NA	NA	NA	RP11-17A1.3	74159	CAGE	ECC10	hg19	FANTOM5	0.187749
enh1930	chr11	23142638	23142950	23142794	Y	FANCF	NA	NA	NA	NA	NA	SVIP	292793	CAGE	ECC10	hg19	FANTOM5	0.187749
enh1931	chr11	24448444	24448604	24448524	Y	NA	NA	LOC100500938	IMR90	Hi-C	24141950	SVIP	1598599	CAGE	ECC10	hg19	FANTOM5	0.187749
enh1932	chr11	26003639	26003950	26003795	Y	NA	NA	NA	NA	NA	NA	CCDC34	1379465	CAGE	ECC10	hg19	FANTOM5	0.187749
enh1933	chr11	27140468	27140646	27140558	Y	NA	NA	NA	NA	NA	NA	CCDC34	242769	CAGE	ECC10	hg19	FANTOM5	0.375498
enh1934	chr11	27235010	27235184	27235094	Y	NA	NA	LIN7C,LGR4,CCDC34,BDNF-AS1	IMR90	Hi-C	24141950	CCDC34	148231	CAGE	ECC10	hg19	FANTOM5	0.187749
enh1935	chr11	27263345	27263487	27263411	Y	NA	NA	LGR4	IMR90	Hi-C	24141950	CCDC34	119928	CAGE	ECC10	hg19	FANTOM5	0.187749
enh1936	chr11	27682701	27682852	27682777	Y	NA	NA	NA	NA	NA	NA	BDNF	58753	CAGE	ECC10	hg19	FANTOM5	0.187749
enh1937	chr11	27683148	27683223	27683174	Y	NA	NA	NA	NA	NA	NA	BDNF	58382	CAGE	ECC10	hg19	FANTOM5	0.375498
enh1938	chr11	27739901	27740316	27740092	Y	BDNF,BDNF,BDNF,BDNF,BDNF,BDNF,BDNF	BDNF	NA	NA	NA	NA	BDNF	1289	CAGE	ECC10	hg19	FANTOM5	0.938745
enh1939	chr11	27740535	27740662	27740569	Y	NA	BDNF	NA	NA	NA	NA	BDNF	943	CAGE	ECC10	hg19	FANTOM5	0.563247
enh1940	chr11	28063321	28063497	28063482	Y	NA	NA	NA	NA	NA	NA	METTL15	64298	CAGE	ECC10	hg19	FANTOM5	0.187749
enh1941	chr11	28128920	28129110	28128941	Y	METTL15	METTL15,KIF18A	NA	NA	NA	NA	KIF18A	1065	CAGE	ECC10	hg19	FANTOM5	0.187749
enh1942	chr11	29141109	29141502	29141306	Y	NA	NA	BDNF,BDNF-AS1	IMR90	Hi-C	24141950	KIF18A	1013254	CAGE	ECC10	hg19	FANTOM5	0.187749
enh1943	chr11	29302148	29302272	29302237	Y	NA	NA	BDNF	IMR90	Hi-C	24141950	KIF18A	1174293	CAGE	ECC10	hg19	FANTOM5	0.375498
enh1944	chr11	30144763	30144990	30144959	Y	MPPED2,C11orf46	NA	NA	NA	NA	NA	DCDC1	1244367	CAGE	ECC10	hg19	FANTOM5	0.187749
enh1945	chr11	30494476	30494761	30494619	Y	NA	NA	NA	NA	NA	NA	DCDC1	894596	CAGE	ECC10	hg19	FANTOM5	0.187749
enh1946	chr11	31450770	31450827	31450799	Y	PAX6,PAX6,IMMP1L,ELP4,DNAJC24	NA	NA	NA	NA	NA	DNAJC24	61383	CAGE	ECC10	hg19	FANTOM5	0.563247
enh1947	chr11	31489332	31489346	31489341	Y	NA	IMMP1L,ELP4	NA	NA	NA	NA	IMMP1L	39846	CAGE	ECC10	hg19	FANTOM5	0.187749
enh1948	chr11	31693471	31693827	31693649	Y	NA	NA	NA	NA	NA	NA	RCN1	138112	CAGE	ECC10	hg19	FANTOM5	0.187749
enh1949	chr11	31835564	31835985	31835634	Y	NA	RCN1,PAX6	NA	NA	NA	NA	PAX6	1524	CAGE	ECC10	hg19	FANTOM5	0.187749
enh1950	chr11	32109079	32109545	32109351	Y	NA	NA	NA	NA	NA	NA	PAX6	271570	CAGE	ECC10	hg19	FANTOM5	0.187749
enh1951	chr11	32551830	32551992	32551945	Y	NA	NA	NA	NA	NA	NA	EIF3M	51352	CAGE	ECC10	hg19	FANTOM5	0.187749
enh1952	chr11	32728667	32728946	32728768	Y	NA	NA	NA	NA	NA	NA	PRRG4	120543	CAGE	ECC10	hg19	FANTOM5	0.187749
enh1953	chr11	32913428	32913828	32913453	Y	NA	QSER1	NA	NA	NA	NA	QSER1	704	CAGE	ECC10	hg19	FANTOM5	0.187749
enh1954	chr11	32915475	32916456	32915913	Y	NA	QSER1	NA	NA	NA	NA	QSER1	2751	CAGE	ECC10	hg19	FANTOM5	4.31823
enh1955	chr11	33012698	33013071	33012885	Y	NA	DEPDC7,TCP11L1	NA	NA	NA	NA	DEPDC7	22339	CAGE	ECC10	hg19	FANTOM5	0.187749
enh1956	chr11	33146392	33146678	33146610	Y	NA	CSTF3	NA	NA	NA	NA	CSTF3	35239	CAGE	ECC10	hg19	FANTOM5	0.187749
enh1957	chr11	33181656	33182005	33181958	Y	NA	NA	NA	NA	NA	NA	CSTF3	0	CAGE	ECC10	hg19	FANTOM5	0.187749
enh1958	chr11	33394151	33394320	33394196	Y	C11orf41	RP1-130L23.1	NA	NA	NA	NA	RP1-130L23.1	28442	CAGE	ECC10	hg19	FANTOM5	0.187749
enh1959	chr11	33427027	33427076	33427050	Y	NA	RP1-130L23.1	C11orf41,C11orf91	IMR90	Hi-C	24141950	RP1-130L23.1	4265	CAGE	ECC10	hg19	FANTOM5	0.187749
enh1960	chr11	33713598	33714029	33713919	Y	CD59	CD59	NA	NA	NA	NA	CD59	41962	CAGE	ECC10	hg19	FANTOM5	0.375498
enh1961	chr11	33742880	33743486	33743237	Y	NA	CD59	NA	NA	NA	NA	CD59	12505	CAGE	ECC10	hg19	FANTOM5	0.187749
enh1962	chr11	33778086	33778269	33778178	Y	FBXO3	CD59,FBXO3,RP11-646J21.5	NA	NA	NA	NA	FBXO3	15820	CAGE	ECC10	hg19	FANTOM5	0.375498
enh1963	chr11	34125347	34125667	34125520	Y	NA	NAT10	NA	NA	NA	NA	NAT10	198	CAGE	ECC10	hg19	FANTOM5	0.187749
enh1964	chr11	34356172	34356320	34356246	Y	NA	RP1-145M24.1,ABTB2	NA	NA	NA	NA	RP1-145M24.1	622	CAGE	ECC10	hg19	FANTOM5	0.187749
enh1965	chr11	34393112	34393337	34393189	Y	ABTB2	RP1-145M24.1,ABTB2	ABTB2,ELF5,NAT10,CAT	IMR90	Hi-C	24141950	ABTB2	15557	CAGE	ECC10	hg19	FANTOM5	0.187749
enh1966	chr11	34931457	34931889	34931828	Y	NA	PDHX,APIP	NA	NA	NA	NA	PDHX	3487	CAGE	ECC10	hg19	FANTOM5	1.12649
enh1967	chr11	35028328	35028731	35028507	Y	CD44	NA	NA	NA	NA	NA	APIP	92282	CAGE	ECC10	hg19	FANTOM5	0.187749
enh1968	chr11	35029453	35029465	35029458	Y	NA	NA	NA	NA	NA	NA	APIP	93407	CAGE	ECC10	hg19	FANTOM5	0.187749
enh1969	chr11	35068247	35068595	35068480	Y	CD44	NA	CD44,PDHX,SLC1A2	IMR90	Hi-C	24141950	RP4-607I7.1	88984	CAGE	ECC10	hg19	FANTOM5	0.187749
enh1970	chr11	35080761	35080936	35080869	Y	CD44	NA	CD44,SLC1A2,PDHX	IMR90	Hi-C	24141950	RP4-607I7.1	76643	CAGE	ECC10	hg19	FANTOM5	0.187749
enh1971	chr11	35088540	35088910	35088827	Y	NA	NA	CD44,PDHX,APIP	IMR90	Hi-C	24141950	RP4-607I7.1	68669	CAGE	ECC10	hg19	FANTOM5	0.187749
enh1972	chr11	35341087	35341212	35341143	Y	CD44	NA	NA	NA	NA	NA	CD44	182670	CAGE	ECC10	hg19	FANTOM5	0.187749
enh1973	chr11	35704518	35704742	35704630	Y	NA	TRIM44	NA	NA	NA	NA	TRIM44	22165	CAGE	ECC10	hg19	FANTOM5	0.375498
enh1974	chr11	35825533	35825614	35825574	Y	NA	NA	NA	NA	NA	NA	LDLRAD3	137917	CAGE	ECC10	hg19	FANTOM5	0.375498
enh1975	chr11	35840381	35840713	35840619	Y	NA	NA	NA	NA	NA	NA	LDLRAD3	122818	CAGE	ECC10	hg19	FANTOM5	0.187749
enh1976	chr11	35966511	35966551	35966528	Y	NA	LDLRAD3	NA	NA	NA	NA	LDLRAD3	2980	CAGE	ECC10	hg19	FANTOM5	0.375498
enh1977	chr11	35986660	35987036	35986965	Y	NA	LDLRAD3	NA	NA	NA	NA	LDLRAD3	23129	CAGE	ECC10	hg19	FANTOM5	0.187749
enh1978	chr11	36211739	36211961	36211850	Y	NA	NA	NA	NA	NA	NA	COMMD9	97038	CAGE	ECC10	hg19	FANTOM5	0.375498
enh1979	chr11	36304870	36305003	36304937	Y	LDLRAD3	COMMD9	NA	NA	NA	NA	COMMD9	3996	CAGE	ECC10	hg19	FANTOM5	0.750996
enh1980	chr11	36331203	36331536	36331365	Y	PRR5L	COMMD9	NA	NA	NA	NA	COMMD9	22204	CAGE	ECC10	hg19	FANTOM5	0.187749
enh1981	chr11	36521882	36522155	36522112	Y	NA	TRAF6	NA	NA	NA	NA	TRAF6	7667	CAGE	ECC10	hg19	FANTOM5	0.938745
enh1982	chr11	36640986	36641224	36641190	Y	PRR5L,RAG1,RAG2	C11orf74	NA	NA	NA	NA	C11orf74	26935	CAGE	ECC10	hg19	FANTOM5	0.187749
enh1983	chr11	36706778	36707052	36706817	Y	RAG1,RAG2	NA	NA	NA	NA	NA	C11orf74	92727	CAGE	ECC10	hg19	FANTOM5	0.187749
enh1984	chr11	37350813	37350846	37350830	Y	NA	NA	NA	NA	NA	NA	C11orf74	736762	CAGE	ECC10	hg19	FANTOM5	0.187749
enh1985	chr11	40212803	40212875	40212839	Y	NA	NA	NA	NA	NA	NA	LRRC4C	1266448	CAGE	ECC10	hg19	FANTOM5	0.187749
enh1986	chr11	40223760	40223865	40223814	Y	LRRC4C	NA	NA	NA	NA	NA	LRRC4C	1255458	CAGE	ECC10	hg19	FANTOM5	0.187749
enh1987	chr11	40246809	40247104	40246957	Y	LRRC4C	NA	NA	NA	NA	NA	LRRC4C	1232219	CAGE	ECC10	hg19	FANTOM5	0.187749
enh1988	chr11	40252450	40252490	40252470	Y	NA	NA	NA	NA	NA	NA	LRRC4C	1226833	CAGE	ECC10	hg19	FANTOM5	0.187749
enh1989	chr11	40302727	40302738	40302733	Y	LRRC4C	NA	NA	NA	NA	NA	LRRC4C	1176585	CAGE	ECC10	hg19	FANTOM5	0.187749
enh1990	chr11	40804649	40804950	40804800	Y	LRRC4C	NA	NA	NA	NA	NA	LRRC4C	674373	CAGE	ECC10	hg19	FANTOM5	0.187749
enh1991	chr11	40869203	40869352	40869278	Y	NA	NA	NA	NA	NA	NA	LRRC4C	609971	CAGE	ECC10	hg19	FANTOM5	0.187749
enh1992	chr11	43360196	43360553	43360375	Y	TTC17	API5,TTC17	NA	NA	NA	NA	TTC17	17929	CAGE	ECC10	hg19	FANTOM5	0.187749
enh1993	chr11	43473758	43474114	43473936	Y	NA	NA	NA	NA	NA	NA	TTC17	95276	CAGE	ECC10	hg19	FANTOM5	0.187749
enh1994	chr11	43596990	43597530	43597260	Y	NA	HSD17B12	NA	NA	NA	NA	HSD17B12	21004	CAGE	ECC10	hg19	FANTOM5	0.375498
enh1995	chr11	43757440	43757801	43757621	Y	NA	NA	NA	NA	NA	NA	ALKBH3	142560	CAGE	ECC10	hg19	FANTOM5	0.187749
enh1996	chr11	43760547	43760939	43760743	Y	NA	NA	NA	NA	NA	NA	ALKBH3	139422	CAGE	ECC10	hg19	FANTOM5	0.375498
enh1997	chr11	43779324	43779404	43779364	Y	NA	NA	NA	NA	NA	NA	ALKBH3	120957	CAGE	ECC10	hg19	FANTOM5	0.375498
enh1998	chr11	43955473	43955506	43955502	Y	NA	C11orf96	NA	NA	NA	NA	C11orf96	10581	CAGE	ECC10	hg19	FANTOM5	0.187749
enh1999	chr11	44563619	44563844	44563718	Y	TSPAN18	CD82	EXT2,ACCS,ALX4,CD82,TSPAN18,PRDM11,SYT13	IMR90	Hi-C	24141950	CD82	20133	CAGE	ECC10	hg19	FANTOM5	0.187749
[truncated: 41,429 more rows]

## Sheet: selected enhancer ID
Enhancer_ID	chr	start	end	associated_gene-4DGenome	Cell(s) detected the associated gene(s) in 4DGenome	Detection_method(s)	Technique for enhancer detection	Cell type of the enhancer	Genome	Data source for enhancer detection	Enhancer expression in log2-transformed number of reads per bp (log2 density)
enh36425	chr1	8215795	8215905	ERRFI1,SLC45A1,PARK7	IMR90	Hi-C	CAGE	SCH	hg19	FANTOM5	0.103565
enh10913	chr7	18393162	18393507	NA	NA	NA	CAGE	ECC10	hg19	FANTOM5	1.12649		SLC45A1
enh11816	chr8	29248095	29248236	MIR3148	IMR90	Hi-C	CAGE	ECC10	hg19	FANTOM5	0.187749
enh12739	chr9	80354506	80354684	NA	NA	NA	CAGE	ECC10	hg19	FANTOM5	0.187749		MIR3148
enh17178	chr17	78747875	78748340	NA	NA	NA	CAGE	ECC12	hg19	FANTOM5	0.163644		ZNF217
enh18598	chr20	30298803	30298834	NA	NA	NA	CAGE	ECC12	hg19	FANTOM5	0.163644		BCAS1
enh18758	chr20	52353948	52354213	ZNF217,BCAS1,BMP7	IMR90,MCF7	Hi-C,ChIA-PET	CAGE	ECC12	hg19	FANTOM5	0.163644
enh22245	chr9	80354506	80354684	NA	NA	NA	CAGE	ECC12	hg19	FANTOM5	0.163644		DLEU7
enh22307	chr9	98744078	98744248	NA	NA	NA	CAGE	ECC12	hg19	FANTOM5	0.163644		DLEU1
enh24343	chr7	18393162	18393507	NA	NA	NA	CAGE	GSS	hg19	FANTOM5	0.762274		DLEU2
enh28725	chr8	119013126	119013396	NA	NA	NA	CAGE	IM95m	hg19	FANTOM5	0.181201		SPTSSB
enh3050	chr13	50706824	50707012	DLEU7,DLEU1,DLEU2	IMR90,MCF7	Hi-C,ChIA-PET	CAGE	ECC10	hg19	FANTOM5	0.187749
enh32140	chr17	71200352	71200549	NA	NA	NA	CAGE	MKN45	hg19	FANTOM5	0.13835		BCAS1
enh33306	chr20	30298803	30298834	NA	NA	NA	CAGE	MKN45	hg19	FANTOM5	0.13835		BMP7
enh34051	chr3	161032970	161033108	SPTSSB	MCF7	ChIA-PET	CAGE	MKN45	hg19	FANTOM5	0.13835
enh4912	chr17	59337920	59337981	NA	NA	NA	CAGE	ECC10	hg19	FANTOM5	0.187749		MIR205HG
enh5127	chr17	78747875	78748340	NA	NA	NA	CAGE	ECC10	hg19	FANTOM5	0.750996		SIPA1L1
enh7670	chr20	52353948	52354213	ZNF217,BCAS1,BMP7	IMR90,MCF7	Hi-C,ChIA-PET	CAGE	ECC10	hg19	FANTOM5	0.187749
enh8271	chr3	44643970	44644223	NA	NA	NA	CAGE	ECC10	hg19	FANTOM5	0.375498
enh9947	chr6	567084	567274	NA	NA	NA	CAGE	ECC10	hg19	FANTOM5	0.187749
enh20859	chr6	53489073	53489386	KLHL31	IMR90	Hi-C	CAGE	ECC12	hg19	FANTOM5	0.163644
enh24012	chr3	121800469	121800680	NA	NA	NA	CAGE	GSS	hg19	FANTOM5	0.762274
enh25029	chr1	220865094	220865145	NA	NA	NA	CAGE	IM95m	hg19	FANTOM5	0.181201
enh12439	chr8	134012455	134012853	NA	NA	NA	CAGE	ECC10	hg19	FANTOM5	0.187749
enh14187	chr1	209557331	209557442	MIR205HG	MCF7	ChIA-PET	CAGE	ECC12	hg19	FANTOM5	0.163644
enh38412	chr14	71811948	71812060	SIPA1L1	IMR90	Hi-C	CAGE	SCH	hg19	FANTOM5	0.103565
enh15455	chr12	83422828	83423206	NA	NA	NA	CAGE	ECC12	hg19	FANTOM5	0.163644
enh6179	chr2	8510506	8510515	LINC00299	IMR90	Hi-C	CAGE	ECC10	hg19	FANTOM5	0.187749
				ERRFI1	survival p<0.05
				SLC45A1	survival p<0.05
				PARK7
				MIR3148
				ZNF217
				BCAS1
				BMP7
				DLEU7
				DLEU1
				DLEU2
				SPTSSB
				ZNF217
				BCAS1
				BMP7
				KLHL31
				MIR205HG
				SIPA1L1
				LINC00299
