# Supplementary material for: Genome-wide characterization of extrachromosomal circular DNA in gastric cancer and its potential role in carcinogenesis and cancer progression
Source: Cell Mol Life Sci. 2023 Jun 27;80(7):191. doi: 10.1007/s00018-023-04838-0 (PMC10300174; doi:10.1007/s00018-023-04838-0)
Supplement: Supplementary file 10 — Table S4 Primers for eccEnhancer36425 PCR validation (XLSX 12 KB) [file 18_2023_4838_MOESM10_ESM.xlsx]

## Sheet: Sheet1
eccEnhancer	eccDNA location	eccDNA reference sequence	eccEnhancer size	outward PCR primer name	sequence	PCR length	RCA sample
eccEnhancer36425-#1	chr1:8154714-8156406	TTCTTTTATACAAAGGTTGCAGACTCCGAGGCTGAAACCCCTTTCTGACCGGTAGCTCTAGAGTAAACAAACGCCTGGACTTTCTTCATCCCCTGAAGACAAAGAACTTGTTCATGAGCCTCTCCAGGCAGCTCGTGGTCTGAGCTGTCAGGAATGACGGATGAGCAGCTGCTTTTGCCGGCGCCTCCGCGGCAGCTAAGGTAGCGCTCACAGGACTGTCTACACCATGGACTCAGTGTTCAGGTGTTCAGGGAGTTATTATTGGAGCAGCTCACTCTATCTTAAGGCAGACAGCCCCGGGCAAAGCGCAGCGGATAAACACAAGTGACATCTTATGAAACCTAAGTTCATGTGAAATCCTAGATAATTCTGTTGTCAGAAGTGAAAATATATATTGCA…	1693	eccEnh36425-#1-OutF	CAACCACCACAGTGAATGCAG	440 bp	JXM-11
				eccEnh36425-#1-OutR	CTGTGAGCGCTACCTTAGCTG
eccEnhancer36425-#2	chr1:8154963-8156115	AGGGAGTTATTATTGGAGCAGCTCACTCTATCTTAAGGCAGACAGCCCCGGGCAAAGCGCAGCGGATAAACACAAGTGACATCTTATGAAACCTAAGTTCATGTGAAATCCTAGATAATTCTGTTGTCAGAAGTGAAAATATATATTGCATTTTTATCTAAAAATAAAAATGAATGTGATGATCTTTTTGCTCTTTGAGATCTAGATTTCGAAAATCTTTTCTTAGATGAAGAAGGAAGCCATTTCTTTGTACTATATCTTGGAAGAAGATTTTTTTTAAAGGAAAGCTGTAGGCTATATATACAGTCAGAAATTTGAAAAGATGCATATATATTTATTGAAAACTAGAAATGTTTTTGAAATAATAATAAGTTTAAAAAAGGAGAACAGAGTAAAAAG…	1153	eccEnhancer36425-#2-RCA-Frag2-F	CCTGGCTTTTCCCAGTGG	1153 bp	JXM-2
				eccEnhancer36425-#2-RCA-Frag2-R	GTGGGCTCTTTAAAGATGGAGTG
eccEnhancer36425-#3	chr1:8155213-8155912	TACTATATCTTGGAAGAAGATTTTTTTTAAAGGAAAGCTGTAGGCTATATATACAGTCAGAAATTTGAAAAGATGCATATATATTTATTGAAAACTAGAAATGTTTTTGAAATAATAATAAGTTTAAAAAAGGAGAACAGAGTAAAAAGTGGAAAAGCAGTTAATTACATAATACAATACGTATTAGAAAAGGGGAAACCACTCCGTTTTTCTGATCCTAATCCTAGGAAAAAATTTCCTTGGAGAAATCTGCATCTTAGGCAGCTCTGGGAAGAATCCAAGGGCCCTCACTCCATCTTTAAAGAGCCCACCCTGGCTTTTCCCAGTGGAATTTGCTATGTTTGGGAAGTTTAAAAAGTGTTTAAGACAATATGGATTTTGCAATGGGATTTACACATA…	700	eccEnh36425-#3-OutF	CCTGAAAGTCCTTGAAGAACC	508 bp	JXM-12
				eccEnh36425-#3-OutR	CTAAGATGCAGATTTCTCCAAGG
eccEnhancer36425-#4	chr1:8155366-8156401	AAAGCAGTTAATTACATAATACAATACGTATTAGAAAAGGGGAAACCACTCCGTTTTTCTGATCCTAATCCTAGGAAAAAATTTCCTTGGAGAAATCTGCATCTTAGGCAGCTCTGGGAAGAATCCAAGGGCCCTCACTCCATCTTTAAAGAGCCCACCCTGGCTTTTCCCAGTGGAATTTGCTATGTTTGGGAAGTTTAAAAAGTGTTTAAGACAATATGGATTTTGCAATGGGATTTACACATAATTAACTCATGAGTCGCTTCTTTTGTGTTCCACTCTATGTCTGCTTTGTGGTTCCTGAAAGTCCTTGAAGAACCGGAGCTGAAGGTACAGGGCCCACGTTTGCCTAATCCCAGGCTGGAACAATTGGTTTCAGTCCCCGCCTCTCTTGGAATG…	1036	eccEnh36425-#4-OutF	CTCTTGGTTCGCCTTACAGCC	610 bp	JXM-3
				eccEnh36425-#4-OutR	CAGCTCCGGTTCTTCAAGGAC
eccEnhancer36425-#5	chr1:8155673-8156040	TCCTTGAAGAACCGGAGCTGAAGGTACAGGGCCCACGTTTGCCTAATCCCAGGCTGGAACAATTGGTTTCAGTCCCCGCCTCTCTTGGAATGTGGTTTGGAGGTGGAGGAAGGGGAGGAGGGGGACGCAGGAGGCCGGTGGAGCACGGCAGAGCAAAGCAGCTTCCTTCTCCAAGGGCTGAGGAGCCACGGAGTGCTCCTCTTTTAGGTCATCTCCTTTTTTGTTTTTGTTTTTGAGACAGGGTCTCACCCTGTTGCCCAGGCTGGAGTGCTGTGGTACAATCACAGCACACTGCAGCCTCAACCTCCTGGGCGCAGGCCATTCTCTCACCTTAGCCTCCCCAGTAGCTGGGACCACAGGTGTGCGCC	368	eccEnh36425-#5-OutF	GAGACAGGGTCTCACCCTG	237 bp	JXM-1
				eccEnh36425-#5-OutR	CCTCCAAACCACATTCCAAGAG
eccEnhancer36425-#6	chr1:8155673-8156614	TCCTTGAAGAACCGGAGCTGAAGGTACAGGGCCCACGTTTGCCTAATCCCAGGCTGGAACAATTGGTTTCAGTCCCCGCCTCTCTTGGAATGTGGTTTGGAGGTGGAGGAAGGGGAGGAGGGGGACGCAGGAGGCCGGTGGAGCACGGCAGAGCAAAGCAGCTTCCTTCTCCAAGGGCTGAGGAGCCACGGAGTGCTCCTCTTTTAGGTCATCTCCTTTTTTGTTTTTGTTTTTGAGACAGGGTCTCACCCTGTTGCCCAGGCTGGAGTGCTGTGGTACAATCACAGCACACTGCAGCCTCAACCTCCTGGGCGCAGGCCATTCTCTCACCTTAGCCTCCCCAGTAGCTGGGACCACAGGTGTGCGCCACAGCACCTGGCTAATTTTCTTGGTCACTCC…	942	eccEnhancer36425-#6-RCA-Frag2-F	TTTCCCCCAGCCCCAATC	942 bp	JXM-6
				eccEnhancer36425-#6-RCA-Frag2-R	CTGAGGCTGTAAGGCGAACC
eccEnhancer36425-#1~#6	enhancer36425	TTGGTTTCAGTCCCCGCCTCTCTTGGAATGTGGTTTGGAGGTGGAGGAAGGGGAGGAGGGGGACGCAGGAGGCCGGTGGAGCACGGCAGAGCAAAGCAGCTTCCTTCTCCA		eccEnh36425-InwardF	GCCTAATCCCAGGCTGGAAC	161 bp	each of the above samples
				eccEnh36425-InwardR	GAGGAGCACTCCGTGGCTC
