# Supplementary material for: Genome-wide characterization of extrachromosomal circular DNA in gastric cancer and its potential role in carcinogenesis and cancer progression
Source: Cell Mol Life Sci. 2023 Jun 27;80(7):191. doi: 10.1007/s00018-023-04838-0 (PMC10300174; doi:10.1007/s00018-023-04838-0)
Supplement: Supplementary file 11 — Table S5 Information of GCT over-represented eccMIRs (XLSX 43 KB) [file 18_2023_4838_MOESM11_ESM.xlsx]

## Sheet: overall eccMIR outcomes
chromosome	start	end	sample	miRNA	eccMIR locus	eccDNA size
chr2	175167611	175167987	JXM-1	MIR933	chr2:175167611-175167987	376
chr2	175166935	175167767	JXM-12	MIR933	chr2:175166935-175167767	832
chr2	175165950	175167795	JXM-6	MIR933	chr2:175165950-175167795	1845
chr13	91350547	91351490	JXM-12	MIR92A1	chr13:91350547-91351490	943
chr13	91351312	91352789	JXM-5	MIR92A1	chr13:91351312-91352789	1477
chr13	91350043	91351631	JXM-4	MIR92A1	chr13:91350043-91351631	1588
chr14	101047682	101048085	JXM-1	MIR889	chr14:101047682-101048085	403
chr14	101047832	101048624	JXM-10	MIR889	chr14:101047832-101048624	792
chr14	101047449	101048293	JXM-1	MIR889	chr14:101047449-101048293	844
chr14	101046882	101050261	JXM-5	MIR889	chr14:101046882-101050261	3379
chr9	28888778	28889149	JXM-1	MIR873	chr9:28888778-28889149	371
chr9	28888617	28889028	JXM-7	MIR873	chr9:28888617-28889028	411
chr9	28888705	28889623	JXM-12	MIR873	chr9:28888705-28889623	918
chr9	28888174	28889116	JXM-1	MIR873	chr9:28888174-28889116	942
chr15	62304379	62304767	JXM-7	MIR8067	chr15:62304379-62304767	388
chr15	62304280	62305021	JXM-2	MIR8067	chr15:62304280-62305021	741
chr15	62304569	62305479	JXM-3	MIR8067	chr15:62304569-62305479	910
chr15	62303881	62304841	JXM-11	MIR8067	chr15:62303881-62304841	960
chr15	62303880	62304841	JXM-11	MIR8067	chr15:62303880-62304841	961
chr15	62303959	62305212	JXM-11	MIR8067	chr15:62303959-62305212	1253
chr16	5632354	5632921	JXM-1	MIR8065	chr16:5632354-5632921	567
chr16	5632041	5632759	JXM-13	MIR8065	chr16:5632041-5632759	718
chr16	5631852	5633032	JXM-3	MIR8065	chr16:5631852-5633032	1180
chr15	36972350	36973208	JXM-1	MIR8063	chr15:36972350-36973208	858
chr15	36972254	36973208	JXM-3	MIR8063	chr15:36972254-36973208	954
chr15	36971610	36974859	JXM-5	MIR8063	chr15:36971610-36974859	3249
chr16	81533667	81534027	JXM-12	MIR7854	chr16:81533667-81534027	360
chr16	81532761	81536052	JXM-5	MIR7854	chr16:81532761-81536052	3291
chr16	81530941	81535964	JXM-1	MIR7854	chr16:81530941-81535964	5023
chrX	119646636	119646997	JXM-6	MIR766	chrX:119646636-119646997	361
chrX	119646636	119647005	JXM-6	MIR766	chrX:119646636-119647005	369
chrX	119646602	119646985	JXM-3	MIR766	chrX:119646602-119646985	383
chrX	119646456	119646996	JXM-1	MIR766	chrX:119646456-119646996	540
chrX	119646630	119647301	JXM-1	MIR766	chrX:119646630-119647301	671
chr1	156936101	156936461	JXM-7	MIR765	chr1:156936101-156936461	360
chr1	156935557	156936329	JXM-5	MIR765	chr1:156935557-156936329	772
chr1	156935736	156936630	JXM-12	MIR765	chr1:156935736-156936630	894
chr1	156935736	156936900	JXM-5	MIR765	chr1:156935736-156936900	1164
chr1	77060073	77060442	JXM-1	MIR7156	chr1:77060073-77060442	369
chr1	77059988	77060820	JXM-12	MIR7156	chr1:77059988-77060820	832
chr1	77058863	77060426	JXM-11	MIR7156	chr1:77058863-77060426	1563
chr1	77058839	77060745	JXM-4	MIR7156	chr1:77058839-77060745	1906
chr17	40026286	40026826	JXM-10	MIR6884	chr17:40026286-40026826	540
chr17	40025969	40026654	JXM-4	MIR6884	chr17:40025969-40026654	685
chr17	40025720	40026798	JXM-3	MIR6884	chr17:40025720-40026798	1078
chr20	10649410	10649783	JXM-10	MIR6870	chr20:10649410-10649783	373
chr20	10649417	10649976	JXM-1	MIR6870	chr20:10649417-10649976	559
chr20	10648899	10651355	JXM-5	MIR6870	chr20:10648899-10651355	2456
chrX	53405600	53406557	JXM-8	MIR6857	chrX:53405600-53406557	957
chrX	53404491	53406007	JXM-10	MIR6857	chrX:53404491-53406007	1516
chrX	53404520	53406318	JXM-7	MIR6857	chrX:53404520-53406318	1798
chr7	64678860	64679219	JXM-10	MIR6839	chr7:64678860-64679219	359
chr7	64678558	64679291	JXM-3	MIR6839	chr7:64678558-64679291	733
chr7	64677577	64679246	JXM-2	MIR6839	chr7:64677577-64679246	1669
chr19	58334374	58334912	JXM-1	MIR6806	chr19:58334374-58334912	538
chr19	58334351	58335323	JXM-2	MIR6806	chr19:58334351-58335323	972
chr19	58334329	58336143	JXM-12	MIR6806	chr19:58334329-58336143	1814
chr19	58333392	58335646	JXM-2	MIR6806	chr19:58333392-58335646	2254
chr1	201863080	201863843	JXM-1	MIR6739	chr1:201863080-201863843	763
chr1	201862417	201863517	JXM-4	MIR6739	chr1:201862417-201863517	1100
chr1	201862720	201863913	JXM-11	MIR6739	chr1:201862720-201863913	1193
chr1	24919299	24919658	JXM-8	MIR6731	chr1:24919299-24919658	359
chr1	24919087	24919689	JXM-12	MIR6731	chr1:24919087-24919689	602
chr1	24919179	24921255	JXM-1	MIR6731	chr1:24919179-24921255	2076
chr14	101049455	101049809	JXM-12	MIR655	chr14:101049455-101049809	354
chr14	101048889	101050085	JXM-2	MIR655	chr14:101048889-101050085	1196
chr14	101046882	101050261	JXM-5	MIR655	chr14:101046882-101050261	3379
chr7	93482507	93482899	JXM-8	MIR653	chr7:93482507-93482899	392
chr7	93482268	93483633	JXM-6	MIR653	chr7:93482268-93483633	1365
chr7	93480094	93483728	JXM-5	MIR653	chr7:93480094-93483728	3634
chr12	66250788	66251555	JXM-12	MIR6502	chr12:66250788-66251555	767
chr12	66250087	66251802	JXM-10	MIR6502	chr12:66250087-66251802	1715
chr12	66249855	66251770	JXM-5	MIR6502	chr12:66249855-66251770	1915
chrX	13590046	13590365	JXM-5	MIR6086	chrX:13590046-13590365	319
chrX	13590059	13590435	JXM-12	MIR6086	chrX:13590059-13590435	376
chrX	13590179	13590910	JXM-8	MIR6086	chrX:13590179-13590910	731
chr9	123111460	123111839	JXM-11	MIR600	chr9:123111460-123111839	379
chr9	123110983	123112018	JXM-5	MIR600	chr9:123110983-123112018	1035
chr9	123111010	123112178	JXM-10	MIR600	chr9:123111010-123112178	1168
chr7	128081568	128082296	JXM-3	MIR593	chr7:128081568-128082296	728
chr7	128081057	128082051	JXM-12	MIR593	chr7:128081057-128082051	994
chr7	128080535	128082355	JXM-1	MIR593	chr7:128080535-128082355	1820
chr5	59703422	59703789	JXM-12	MIR582	chr5:59703422-59703789	367
chr5	59703529	59703935	JXM-3	MIR582	chr5:59703529-59703935	406
chr5	59702514	59703780	JXM-5	MIR582	chr5:59702514-59703780	1266
chr12	94561277	94561976	JXM-12	MIR5700	chr12:94561277-94561976	699
chr12	94561785	94563663	JXM-8	MIR5700	chr12:94561785-94563663	1878
chr12	94558768	94570415	JXM-7	MIR5700	chr12:94558768-94570415	11647
chr13	51348331	51348688	JXM-3	MIR5693	chr13:51348331-51348688	357
chr13	51348044	51349974	JXM-1	MIR5693	chr13:51348044-51349974	1930
chr13	51348046	51350441	JXM-13	MIR5693	chr13:51348046-51350441	2395
chr8	12718987	12719326	JXM-13	MIR5692A2	chr8:12718987-12719326	339
chr8	12719129	12719520	JXM-10	MIR5692A2	chr8:12719129-12719520	391
chr8	12718814	12719359	JXM-1	MIR5692A2	chr8:12718814-12719359	545
chr8	12718144	12720442	JXM-2	MIR5692A2	chr8:12718144-12720442	2298
chr7	97963492	97963824	JXM-3	MIR5692A1	chr7:97963492-97963824	332
chr7	97963493	97963852	JXM-11	MIR5692A1	chr7:97963493-97963852	359
chr7	97963493	97963852	JXM-12	MIR5692A1	chr7:97963493-97963852	359
chr5	55507724	55509295	JXM-3	MIR5687	chr5:55507724-55509295	1571
chr5	55508341	55511010	JXM-1	MIR5687	chr5:55508341-55511010	2669
chr5	55506450	55510502	JXM-5	MIR5687	chr5:55506450-55510502	4052
chr8	74548406	74548817	JXM-1	MIR5681B	chr8:74548406-74548817	411
chr8	74548352	74549101	JXM-2	MIR5681B	chr8:74548352-74549101	749
chr8	74546728	74548775	JXM-8	MIR5681B	chr8:74546728-74548775	2047
chr8	74548182	74550344	JXM-1	MIR5681B	chr8:74548182-74550344	2162
chr8	74548406	74548817	JXM-1	MIR5681A	chr8:74548406-74548817	411
chr8	74548352	74549101	JXM-2	MIR5681A	chr8:74548352-74549101	749
chr8	74546728	74548775	JXM-8	MIR5681A	chr8:74546728-74548775	2047
chr8	74548182	74550344	JXM-1	MIR5681A	chr8:74548182-74550344	2162
chr2	47377624	47377954	JXM-9	MIR559	chr2:47377624-47377954	330
chr2	47377474	47379677	JXM-1	MIR559	chr2:47377474-47379677	2203
chr2	47375820	47383502	JXM-11	MIR559	chr2:47375820-47383502	7682
chr16	26025197	26025566	JXM-12	MIR548W	chr16:26025197-26025566	369
chr16	26025151	26025546	JXM-1	MIR548W	chr16:26025151-26025546	395
chr16	26024838	26025598	JXM-5	MIR548W	chr16:26024838-26025598	760
chr16	26024646	26025423	JXM-13	MIR548W	chr16:26024646-26025423	777
chr16	26023902	26025433	JXM-11	MIR548W	chr16:26023902-26025433	1531
chr8	27048501	27049230	JXM-3	MIR548H4	chr8:27048501-27049230	729
chr8	27048467	27049212	JXM-5	MIR548H4	chr8:27048467-27049212	745
chr8	27048224	27049047	JXM-7	MIR548H4	chr8:27048224-27049047	823
chr8	27047781	27049292	JXM-5	MIR548H4	chr8:27047781-27049292	1511
chr9	93594468	93595206	JXM-6	MIR548AU	chr9:93594468-93595206	738
chr9	93594312	93595124	JXM-11	MIR548AU	chr9:93594312-93595124	812
chr9	93594088	93595549	JXM-5	MIR548AU	chr9:93594088-93595549	1461
chr19	53697478	53697836	JXM-12	MIR525	chr19:53697478-53697836	358
chr19	53697471	53697854	JXM-3	MIR525	chr19:53697471-53697854	383
chr19	53697297	53698000	JXM-1	MIR525	chr19:53697297-53698000	703
chr19	53697454	53699362	JXM-1	MIR525	chr19:53697454-53699362	1908
chr19	53696205	53698892	JXM-4	MIR525	chr19:53696205-53698892	2687
chr5	143679259	143680820	JXM-5	MIR5197	chr5:143679259-143680820	1561
chr5	143679682	143681460	JXM-9	MIR5197	chr5:143679682-143681460	1778
chr5	143679644	143683602	JXM-1	MIR5197	chr5:143679644-143683602	3958
chr8	130008168	130008519	JXM-5	MIR5194	chr8:130008168-130008519	351
chr8	130008002	130008556	JXM-13	MIR5194	chr8:130008002-130008556	554
chr8	130007943	130008861	JXM-11	MIR5194	chr8:130007943-130008861	918
chr18	13459773	13460510	JXM-12	MIR5190	chr18:13459773-13460510	737
chr18	13459098	13460113	JXM-1	MIR5190	chr18:13459098-13460113	1015
chr18	13458801	13460748	JXM-11	MIR5190	chr18:13458801-13460748	1947
chr19	53720966	53721564	JXM-1	MIR517B	chr19:53720966-53721564	598
chr19	53720836	53721797	JXM-4	MIR517B	chr19:53720836-53721797	961
chr19	53721052	53722151	JXM-10	MIR517B	chr19:53721052-53722151	1099
chr19	53684239	53685380	JXM-12	MIR515-2	chr19:53684239-53685380	1141
chr19	53683867	53685266	JXM-6	MIR515-2	chr19:53683867-53685266	1399
chr19	53682068	53685219	JXM-8	MIR515-2	chr19:53682068-53685219	3151
chrX	138666619	138667906	JXM-7	MIR504	chrX:138666619-138667906	1287
chrX	138666670	138668040	JXM-1	MIR504	chrX:138666670-138668040	1370
chrX	138667550	138669552	JXM-10	MIR504	chrX:138667550-138669552	2002
chr2	212925760	212926348	JXM-10	MIR4776-2	chr2:212925760-212926348	588
chr2	212926075	212927464	JXM-5	MIR4776-2	chr2:212926075-212927464	1389
chr2	212925179	212928843	JXM-10	MIR4776-2	chr2:212925179-212928843	3664
chr2	212919445	212929384	JXM-9	MIR4776-2	chr2:212919445-212929384	9939
chr2	212925760	212926348	JXM-10	MIR4776-1	chr2:212925760-212926348	588
chr2	212926075	212927464	JXM-5	MIR4776-1	chr2:212926075-212927464	1389
chr2	212925179	212928843	JXM-10	MIR4776-1	chr2:212925179-212928843	3664
chr2	212919445	212929384	JXM-9	MIR4776-1	chr2:212919445-212929384	9939
chr20	54068130	54068504	JXM-8	MIR4756	chr20:54068130-54068504	374
chr20	54067711	54068536	JXM-9	MIR4756	chr20:54067711-54068536	825
chr20	54067876	54068727	JXM-3	MIR4756	chr20:54067876-54068727	851
chr20	54067953	54069098	JXM-12	MIR4756	chr20:54067953-54069098	1145
chr17	60042894	60043254	JXM-11	MIR4737	chr17:60042894-60043254	360
chr17	60042993	60043746	JXM-7	MIR4737	chr17:60042993-60043746	753
chr17	60042935	60045148	JXM-8	MIR4737	chr17:60042935-60045148	2213
chr17	80418923	80419641	JXM-3	MIR4730	chr17:80418923-80419641	718
chr17	80418496	80419584	JXM-6	MIR4730	chr17:80418496-80419584	1088
chr17	80416823	80419537	JXM-9	MIR4730	chr17:80416823-80419537	2714
chr17	31575227	31575762	JXM-5	MIR4725	chr17:31575227-31575762	535
chr17	31574974	31575730	JXM-7	MIR4725	chr17:31574974-31575730	756
chr17	31574654	31575615	JXM-10	MIR4725	chr17:31574654-31575615	961
chr17	31574598	31576126	JXM-12	MIR4725	chr17:31574598-31576126	1528
chr17	31574571	31576236	JXM-8	MIR4725	chr17:31574571-31576236	1665
chr16	12720187	12720546	JXM-10	MIR4718	chr16:12720187-12720546	359
chr16	12719970	12720463	JXM-8	MIR4718	chr16:12719970-12720463	493
chr16	12719791	12720481	JXM-13	MIR4718	chr16:12719791-12720481	690
chr16	12720187	12720906	JXM-11	MIR4718	chr16:12720187-12720906	719
chr15	49168930	49169367	JXM-4	MIR4716	chr15:49168930-49169367	437
chr15	49168944	49170164	JXM-7	MIR4716	chr15:49168944-49170164	1220
chr15	49168449	49169933	JXM-12	MIR4716	chr15:49168449-49169933	1484
chr15	49168449	49170527	JXM-9	MIR4716	chr15:49168449-49170527	2078
chr14	74480070	74480441	JXM-12	MIR4709	chr14:74480070-74480441	371
chr14	74479914	74480584	JXM-13	MIR4709	chr14:74479914-74480584	670
chr14	74479738	74480842	JXM-1	MIR4709	chr14:74479738-74480842	1104
chr12	120722922	120723295	JXM-6	MIR4700	chr12:120722922-120723295	373
chr12	120722675	120724169	JXM-11	MIR4700	chr12:120722675-120724169	1494
chr12	120723158	120724728	JXM-10	MIR4700	chr12:120723158-120724728	1570
chr8	124821884	124822085	JXM-7	MIR4662B	chr8:124821884-124822085	201
chr8	124821739	124822085	JXM-12	MIR4662B	chr8:124821739-124822085	346
chr8	124821231	124822516	JXM-3	MIR4662B	chr8:124821231-124822516	1285
chr8	124821884	124822085	JXM-7	MIR4662A	chr8:124821884-124822085	201
chr8	124821739	124822085	JXM-12	MIR4662A	chr8:124821739-124822085	346
chr8	124821231	124822516	JXM-3	MIR4662A	chr8:124821231-124822516	1285
chr5	129097665	129098009	JXM-3	MIR4633	chr5:129097665-129098009	344
chr5	129097538	129097895	JXM-1	MIR4633	chr5:129097538-129097895	357
chr5	129097663	129098025	JXM-12	MIR4633	chr5:129097663-129098025	362
chr5	129097351	129097912	JXM-13	MIR4633	chr5:129097351-129097912	561
chr5	129097457	129098170	JXM-1	MIR4633	chr5:129097457-129098170	713
chr5	129097520	129098759	JXM-3	MIR4633	chr5:129097520-129098759	1239
chr22	48780111	48780708	JXM-4	MIR4535	chr22:48780111-48780708	597
chr22	48779060	48780741	JXM-1	MIR4535	chr22:48779060-48780741	1681
chr22	48779523	48781282	JXM-11	MIR4535	chr22:48779523-48781282	1759
chrX	151959239	151959756	JXM-11	MIR452	chrX:151959239-151959756	517
chrX	151959362	151960000	JXM-12	MIR452	chrX:151959362-151960000	638
chrX	151959146	151959920	JXM-13	MIR452	chrX:151959146-151959920	774
chrX	151959145	151959920	JXM-13	MIR452	chrX:151959145-151959920	775
chr13	114273761	114274161	JXM-7	MIR4502	chr13:114273761-114274161	400
chr13	114273560	114274127	JXM-12	MIR4502	chr13:114273560-114274127	567
chr13	114273373	114274290	JXM-1	MIR4502	chr13:114273373-114274290	917
chr13	114272435	114275128	JXM-1	MIR4502	chr13:114272435-114275128	2693
chr3	183886712	183887816	JXM-3	MIR4448	chr3:183886712-183887816	1104
chr3	183884589	183887181	JXM-4	MIR4448	chr3:183884589-183887181	2592
chr3	183883507	183887168	JXM-5	MIR4448	chr3:183883507-183887168	3661
chr14	100881666	100882040	JXM-7	MIR433	chr14:100881666-100882040	374
chr14	100881543	100882119	JXM-5	MIR433	chr14:100881543-100882119	576
chr14	100881543	100882315	JXM-13	MIR433	chr14:100881543-100882315	772
chr14	100881509	100882309	JXM-5	MIR433	chr14:100881509-100882309	800
chr14	100881318	100882150	JXM-2	MIR433	chr14:100881318-100882150	832
chr14	100881821	100882958	JXM-12	MIR433	chr14:100881821-100882958	1137
chr12	97995125	97995507	JXM-7	MIR4303	chr12:97995125-97995507	382
chr12	97995294	97995707	JXM-12	MIR4303	chr12:97995294-97995707	413
chr12	97993505	97995738	JXM-5	MIR4303	chr12:97993505-97995738	2233
chr6	72967575	72967948	JXM-12	MIR4282	chr6:72967575-72967948	373
chr6	72967537	72967951	JXM-10	MIR4282	chr6:72967537-72967951	414
chr6	72967127	72967843	JXM-5	MIR4282	chr6:72967127-72967843	716
chr6	72966517	72967838	JXM-11	MIR4282	chr6:72966517-72967838	1321
chr2	239305153	239305549	JXM-12	MIR4269	chr2:239305153-239305549	396
chr2	239304993	239305549	JXM-12	MIR4269	chr2:239304993-239305549	556
chr2	239304992	239306042	JXM-11	MIR4269	chr2:239304992-239306042	1050
chr2	239302723	239306054	JXM-5	MIR4269	chr2:239302723-239306054	3331
chr1	37161355	37161754	JXM-6	MIR4255	chr1:37161355-37161754	399
chr1	37161289	37161714	JXM-12	MIR4255	chr1:37161289-37161714	425
chr1	37161339	37162021	JXM-5	MIR4255	chr1:37161339-37162021	682
chr1	37160156	37161752	JXM-11	MIR4255	chr1:37160156-37161752	1596
chr4	184850939	184851606	JXM-12	MIR3945	chr4:184850939-184851606	667
chr4	184850620	184851392	JXM-1	MIR3945	chr4:184850620-184851392	772
chr4	184850992	184851856	JXM-2	MIR3945	chr4:184850992-184851856	864
chr3	99964074	99964632	JXM-6	MIR3921	chr3:99964074-99964632	558
chr3	99964119	99964829	JXM-4	MIR3921	chr3:99964119-99964829	710
chr3	99963674	99964398	JXM-1	MIR3921	chr3:99963674-99964398	724
chr3	99963686	99965687	JXM-5	MIR3921	chr3:99963686-99965687	2001
chr3	99964194	99966994	JXM-1	MIR3921	chr3:99964194-99966994	2800
chr8	14853353	14853936	JXM-5	MIR383	chr8:14853353-14853936	583
chr8	14853052	14853636	JXM-1	MIR383	chr8:14853052-14853636	584
chr8	14850436	14853740	JXM-12	MIR383	chr8:14850436-14853740	3304
chr14	101024981	101025726	JXM-5	MIR380	chr14:101024981-101025726	745
chr14	101023536	101025080	JXM-12	MIR380	chr14:101023536-101025080	1544
chr14	101024272	101025830	JXM-3	MIR380	chr14:101024272-101025830	1558
chr14	101021349	101022291	JXM-7	MIR379	chr14:101021349-101022291	942
chr14	101021774	101022721	JXM-5	MIR379	chr14:101021774-101022721	947
chr14	101020684	101022581	JXM-13	MIR379	chr14:101020684-101022581	1897
chr10	130962498	130962869	JXM-7	MIR378C	chr10:130962498-130962869	371
chr10	130962425	130963025	JXM-1	MIR378C	chr10:130962425-130963025	600
chr10	130961832	130964177	JXM-8	MIR378C	chr10:130961832-130964177	2345
chr10	130961119	130966327	JXM-5	MIR378C	chr10:130961119-130966327	5208
chr19	53788256	53789056	JXM-11	MIR373	chr19:53788256-53789056	800
chr19	53788257	53789057	JXM-11	MIR373	chr19:53788257-53789057	800
chr19	53788440	53789554	JXM-7	MIR373	chr19:53788440-53789554	1114
chr19	53788441	53789930	JXM-12	MIR373	chr19:53788441-53789930	1489
chr17	31575227	31575762	JXM-5	MIR365B	chr17:31575227-31575762	535
chr17	31574974	31575730	JXM-7	MIR365B	chr17:31574974-31575730	756
chr17	31574654	31575615	JXM-10	MIR365B	chr17:31574654-31575615	961
chr17	31574598	31576126	JXM-12	MIR365B	chr17:31574598-31576126	1528
chr17	31574571	31576236	JXM-8	MIR365B	chr17:31574571-31576236	1665
chr20	45705047	45705394	JXM-12	MIR3617	chr20:45705047-45705394	347
chr20	45705038	45705394	JXM-4	MIR3617	chr20:45705038-45705394	356
chr20	45704085	45705392	JXM-12	MIR3617	chr20:45704085-45705392	1307
chr20	45703250	45705296	JXM-3	MIR3617	chr20:45703250-45705296	2046
chr20	47166754	47167083	JXM-7	MIR3616	chr20:47166754-47167083	329
chr20	47166624	47167159	JXM-3	MIR3616	chr20:47166624-47167159	535
chr20	47166163	47167738	JXM-2	MIR3616	chr20:47166163-47167738	1575
chr2	188995563	188995946	JXM-5	MIR3606	chr2:188995563-188995946	383
chr2	188995199	188995947	JXM-13	MIR3606	chr2:188995199-188995947	748
chr2	188995386	188996536	JXM-1	MIR3606	chr2:188995386-188996536	1150
chr11	126987761	126988897	JXM-12	MIR3167	chr11:126987761-126988897	1136
chr11	126987383	126988578	JXM-5	MIR3167	chr11:126987383-126988578	1195
chr11	126987294	126988663	JXM-1	MIR3167	chr11:126987294-126988663	1369
chr11	126988408	126990156	JXM-10	MIR3167	chr11:126988408-126990156	1748
chr11	126986629	126988612	JXM-4	MIR3167	chr11:126986629-126988612	1983
chr8	95072047	95073156	JXM-2	MIR3150B	chr8:95072047-95073156	1109
chr8	95070613	95073483	JXM-9	MIR3150B	chr8:95070613-95073483	2870
chr8	95071165	95074363	JXM-5	MIR3150B	chr8:95071165-95074363	3198
chr8	95072047	95073156	JXM-2	MIR3150A	chr8:95072047-95073156	1109
chr8	95070613	95073483	JXM-9	MIR3150A	chr8:95070613-95073483	2870
chr8	95071165	95074363	JXM-5	MIR3150A	chr8:95071165-95074363	3198
chr2	241477571	241478291	JXM-4	MIR3133	chr2:241477571-241478291	720
chr2	241477656	241478634	JXM-1	MIR3133	chr2:241477656-241478634	978
chr2	241477470	241478788	JXM-1	MIR3133	chr2:241477470-241478788	1318
chr2	241477065	241485019	JXM-6	MIR3133	chr2:241477065-241485019	7954
chr4	112648024	112648361	JXM-12	MIR302A	chr4:112648024-112648361	337
chr4	112648040	112648436	JXM-1	MIR302A	chr4:112648040-112648436	396
chr4	112647614	112648305	JXM-3	MIR302A	chr4:112647614-112648305	691
chr3	188688587	188689335	JXM-10	MIR28	chr3:188688587-188689335	748
chr3	188688722	188690312	JXM-3	MIR28	chr3:188688722-188690312	1590
chr3	188688358	188690531	JXM-1	MIR28	chr3:188688358-188690531	2173
chr9	95085219	95085594	JXM-1	MIR27B	chr9:95085219-95085594	375
chr9	95085355	95085757	JXM-1	MIR27B	chr9:95085355-95085757	402
chr9	95085215	95086065	JXM-6	MIR27B	chr9:95085215-95086065	850
chr9	95085213	95086065	JXM-6	MIR27B	chr9:95085213-95086065	852
chr9	95084829	95086039	JXM-13	MIR27B	chr9:95084829-95086039	1210
chr14	100814449	100815002	JXM-1	MIR2392	chr14:100814449-100815002	553
chr14	100813747	100815137	JXM-5	MIR2392	chr14:100813747-100815137	1390
chr14	100813714	100815202	JXM-2	MIR2392	chr14:100813714-100815202	1488
chr2	207109918	207110266	JXM-13	MIR2355	chr2:207109918-207110266	348
chr2	207109375	207110102	JXM-1	MIR2355	chr2:207109375-207110102	727
chr2	207109903	207111583	JXM-5	MIR2355	chr2:207109903-207111583	1680
chr9	94809791	94810155	JXM-12	MIR2278	chr9:94809791-94810155	364
chr9	94809911	94810374	JXM-5	MIR2278	chr9:94809911-94810374	463
chr9	94809215	94810196	JXM-13	MIR2278	chr9:94809215-94810196	981
chr9	94809214	94810196	JXM-13	MIR2278	chr9:94809214-94810196	982
chr2	55988781	55989845	JXM-12	MIR216A	chr2:55988781-55989845	1064
chr2	55988148	55989522	JXM-5	MIR216A	chr2:55988148-55989522	1374
chr2	55988063	55990110	JXM-4	MIR216A	chr2:55988063-55990110	2047
chr4	125507007	125507381	JXM-11	MIR2054	chr4:125507007-125507381	374
chr4	125507007	125507381	JXM-4	MIR2054	chr4:125507007-125507381	374
chr4	125507215	125507750	JXM-1	MIR2054	chr4:125507215-125507750	535
chr1	220117867	220118970	JXM-7	MIR194-1	chr1:220117867-220118970	1103
chr1	220117969	220119215	JXM-4	MIR194-1	chr1:220117969-220119215	1246
chr1	220117787	220119138	JXM-1	MIR194-1	chr1:220117787-220119138	1351
chr1	220117639	220119138	JXM-1	MIR194-1	chr1:220117639-220119138	1499
chr1	220116324	220120327	JXM-2	MIR194-1	chr1:220116324-220120327	4003
chr13	50048951	50049299	JXM-4	MIR15A	chr13:50048951-50049299	348
chr13	50048950	50049319	JXM-1	MIR15A	chr13:50048950-50049319	369
chr13	50048946	50049663	JXM-3	MIR15A	chr13:50048946-50049663	717
chr7	157574086	157574640	JXM-13	MIR153-2	chr7:157574086-157574640	554
chr7	157574252	157575198	JXM-4	MIR153-2	chr7:157574252-157575198	946
chr7	157573861	157575248	JXM-1	MIR153-2	chr7:157573861-157575248	1387
chr5	160485164	160485569	JXM-6	MIR146A	chr5:160485164-160485569	405
chr5	160484419	160485556	JXM-5	MIR146A	chr5:160484419-160485556	1137
chr5	160484181	160485785	JXM-10	MIR146A	chr5:160484181-160485785	1604
chr5	160484672	160486860	JXM-9	MIR146A	chr5:160484672-160486860	2188
chr16	69933006	69933192	JXM-2	MIR140	chr16:69933006-69933192	186
chr16	69932688	69933393	JXM-3	MIR140	chr16:69932688-69933393	705
chr16	69932763	69934606	JXM-4	MIR140	chr16:69932763-69934606	1843
chr11	34941074	34942180	JXM-10	MIR1343	chr11:34941074-34942180	1106
chr11	34940905	34942362	JXM-12	MIR1343	chr11:34940905-34942362	1457
chr11	34941018	34942545	JXM-8	MIR1343	chr11:34941018-34942545	1527
chr6	52148056	52149413	JXM-12	MIR133B	chr6:52148056-52149413	1357
chr6	52148813	52150256	JXM-3	MIR133B	chr6:52148813-52150256	1443
chr6	52147810	52149561	JXM-5	MIR133B	chr6:52147810-52149561	1751
chr12	112694968	112695746	JXM-10	MIR1302-1	chr12:112694968-112695746	778
chr12	112694383	112695486	JXM-3	MIR1302-1	chr12:112694383-112695486	1103
chr12	112694917	112697049	JXM-5	MIR1302-1	chr12:112694917-112697049	2132
chr12	48653881	48654615	JXM-7	MIR1291	chr12:48653881-48654615	734
chr12	48653913	48655434	JXM-4	MIR1291	chr12:48653913-48655434	1521
chr12	48652877	48655054	JXM-1	MIR1291	chr12:48652877-48655054	2177
chr1	18896935	18897274	JXM-4	MIR1290	chr1:18896935-18897274	339
chr1	18897038	18897400	JXM-1	MIR1290	chr1:18897038-18897400	362
chr1	18896980	18897535	JXM-11	MIR1290	chr1:18896980-18897535	555
chr1	18896620	18897270	JXM-5	MIR1290	chr1:18896620-18897270	650
chr10	98395150	98395538	JXM-5	MIR1287	chr10:98395150-98395538	388
chr10	98395044	98395839	JXM-1	MIR1287	chr10:98395044-98395839	795
chr10	98394931	98397308	JXM-11	MIR1287	chr10:98394931-98397308	2377
chr12	97491826	97492213	JXM-7	MIR1251	chr12:97491826-97492213	387
chr12	97491683	97492075	JXM-8	MIR1251	chr12:97491683-97492075	392
chr12	97491857	97492919	JXM-12	MIR1251	chr12:97491857-97492919	1062
chr12	97491300	97492716	JXM-2	MIR1251	chr12:97491300-97492716	1416
chr8	128008814	128009014	JXM-13	MIR1206	chr8:128008814-128009014	200
chr8	128008704	128009056	JXM-12	MIR1206	chr8:128008704-128009056	352
chr8	128008585	128009376	JXM-1	MIR1206	chr8:128008585-128009376	791
chr8	128007461	128009161	JXM-4	MIR1206	chr8:128007461-128009161	1700
chr8	128003651	128009550	JXM-9	MIR1206	chr8:128003651-128009550	5899
chr8	128007923	128014438	JXM-2	MIR1206	chr8:128007923-128014438	6515
chr8	127795713	127796158	JXM-11	MIR1204	chr8:127795713-127796158	445
chr8	127795442	127796079	JXM-6	MIR1204	chr8:127795442-127796079	637
chr8	127795401	127796981	JXM-1	MIR1204	chr8:127795401-127796981	1580
chr8	127795032	127796621	JXM-9	MIR1204	chr8:127795032-127796621	1589
chr18	21828900	21829279	JXM-1	MIR1-2	chr18:21828900-21829279	379
chr18	21828795	21829194	JXM-3	MIR1-2	chr18:21828795-21829194	399
chr18	21828614	21829146	JXM-11	MIR1-2	chr18:21828614-21829146	532
chr14	101025146	101025703	JXM-1	MIR1197	chr14:101025146-101025703	557
chr14	101025163	101025737	JXM-3	MIR1197	chr14:101025163-101025737	574
chr14	101024981	101025726	JXM-5	MIR1197	chr14:101024981-101025726	745
chr14	101024272	101025830	JXM-3	MIR1197	chr14:101024272-101025830	1558
chrX	152392182	152392546	JXM-8	MIR105-1	chrX:152392182-152392546	364
chrX	152391904	152392491	JXM-1	MIR105-1	chrX:152391904-152392491	587
chrX	152392086	152392709	JXM-13	MIR105-1	chrX:152392086-152392709	623
chrX	152391971	152392780	JXM-1	MIR105-1	chrX:152391971-152392780	809
chrX	152391529	152392965	JXM-5	MIR105-1	chrX:152391529-152392965	1436
chr1	23057667	23058375	JXM-12	AL031428.2	chr1:23057667-23058375	708
chr1	23057036	23058338	JXM-1	AL031428.2	chr1:23057036-23058338	1302
chr1	23057765	23060056	JXM-5	AL031428.2	chr1:23057765-23060056	2291
chr1	52940135	52940471	JXM-11	AC099677.5	chr1:52940135-52940471	336
chr1	52940157	52940522	JXM-4	AC099677.5	chr1:52940157-52940522	365
chr1	52940073	52940654	JXM-1	AC099677.5	chr1:52940073-52940654	581
chr1	52939956	52941012	JXM-12	AC099677.5	chr1:52939956-52941012	1056
chr1	52928555	52929125	JXM-1	AC099677.4	chr1:52928555-52929125	570
chr1	52928158	52928894	JXM-10	AC099677.4	chr1:52928158-52928894	736
chr1	52928432	52929402	JXM-5	AC099677.4	chr1:52928432-52929402	970
chr1	52928235	52929220	JXM-12	AC099677.4	chr1:52928235-52929220	985
chr1	52927874	52928928	JXM-8	AC099677.4	chr1:52927874-52928928	1054
chr1	52927759	52928868	JXM-10	AC099677.4	chr1:52927759-52928868	1109
chr1	52928465	52930020	JXM-8	AC099677.4	chr1:52928465-52930020	1555

## Sheet: differential eccMIRs
miRNA	exist in GCT	non exist in GCT	exist in NAT	non exist in NAT	pvalues
MIR1206	6	7	0	13	0.0149068
MIR3167	5	8	0	13	0.0391304
MIR548W	5	8	0	13	0.0391304
MIR365B	5	8	0	13	0.0391304
MIR4725	5	8	0	13	0.0391304
MIR433	5	8	0	13	0.0391304
AC099677.5	4	9	0	13	0.0956522
MIR105-1	4	9	0	13	0.0956522
MIR1204	4	9	0	13	0.0956522
MIR1290	4	9	0	13	0.0956522
MIR194-1	4	9	0	13	0.0956522
MIR378C	4	9	0	13	0.0956522
MIR3921	4	9	0	13	0.0956522
MIR4633	4	9	0	13	0.0956522
MIR525	4	9	0	13	0.0956522
MIR5692A2	4	9	0	13	0.0956522
MIR7156	4	9	0	13	0.0956522
MIR146A	4	9	0	13	0.0956522
MIR4282	4	9	0	13	0.0956522
MIR4718	4	9	0	13	0.0956522
MIR4255	4	9	0	13	0.0956522
MIR8067	4	9	0	13	0.0956522
MIR1251	4	9	0	13	0.0956522
MIR4716	4	9	0	13	0.0956522
MIR4756	4	9	0	13	0.0956522
AL031428.2	3	10	0	13	0.22
MIR1-2	3	10	0	13	0.22
MIR1197	3	10	0	13	0.22
MIR1287	3	10	0	13	0.22
MIR1291	3	10	0	13	0.22
MIR153-2	3	10	0	13	0.22
MIR15A	3	10	0	13	0.22
MIR2054	3	10	0	13	0.22
MIR2355	3	10	0	13	0.22
MIR2392	3	10	0	13	0.22
MIR27B	3	10	0	13	0.22
MIR28	3	10	0	13	0.22
MIR302A	3	10	0	13	0.22
MIR3133	3	10	0	13	0.22
MIR3606	3	10	0	13	0.22
MIR383	3	10	0	13	0.22
MIR3945	3	10	0	13	0.22
MIR4502	3	10	0	13	0.22
MIR4535	3	10	0	13	0.22
MIR4709	3	10	0	13	0.22
MIR504	3	10	0	13	0.22
MIR517B	3	10	0	13	0.22
MIR5190	3	10	0	13	0.22
MIR5197	3	10	0	13	0.22
MIR559	3	10	0	13	0.22
MIR5681A	3	10	0	13	0.22
MIR5681B	3	10	0	13	0.22
MIR5687	3	10	0	13	0.22
MIR5693	3	10	0	13	0.22
MIR593	3	10	0	13	0.22
MIR6731	3	10	0	13	0.22
MIR6739	3	10	0	13	0.22
MIR6806	3	10	0	13	0.22
MIR6870	3	10	0	13	0.22
MIR766	3	10	0	13	0.22
MIR7854	3	10	0	13	0.22
MIR8063	3	10	0	13	0.22
MIR8065	3	10	0	13	0.22
MIR873	3	10	0	13	0.22
MIR889	3	10	0	13	0.22
MIR933	3	10	0	13	0.22
MIR1302-1	3	10	0	13	0.22
MIR1343	3	10	0	13	0.22
MIR4700	3	10	0	13	0.22
MIR4776-1	3	10	0	13	0.22
MIR4776-2	3	10	0	13	0.22
MIR600	3	10	0	13	0.22
MIR6502	3	10	0	13	0.22
MIR6839	3	10	0	13	0.22
MIR6857	3	10	0	13	0.22
MIR6884	3	10	0	13	0.22
MIR373	3	10	0	13	0.22
MIR4269	3	10	0	13	0.22
MIR452	3	10	0	13	0.22
MIR4737	3	10	0	13	0.22
MIR5194	3	10	0	13	0.22
MIR548AU	3	10	0	13	0.22
MIR5692A1	3	10	0	13	0.22
MIR133B	3	10	0	13	0.22
MIR216A	3	10	0	13	0.22
MIR2278	3	10	0	13	0.22
MIR3617	3	10	0	13	0.22
MIR380	3	10	0	13	0.22
MIR4303	3	10	0	13	0.22
MIR4662A	3	10	0	13	0.22
MIR4662B	3	10	0	13	0.22
MIR515-2	3	10	0	13	0.22
MIR5700	3	10	0	13	0.22
MIR582	3	10	0	13	0.22
MIR6086	3	10	0	13	0.22
MIR655	3	10	0	13	0.22
MIR765	3	10	0	13	0.22
MIR92A1	3	10	0	13	0.22
MIR379	3	10	0	13	0.22
MIR140	3	10	0	13	0.22
MIR3150A	3	10	0	13	0.22
MIR3150B	3	10	0	13	0.22
MIR3616	3	10	0	13	0.22
MIR4448	3	10	0	13	0.22
MIR4730	3	10	0	13	0.22
MIR548H4	3	10	0	13	0.22
MIR653	3	10	0	13	0.22

## Sheet: differential eccMIRs list
hsa-miR-1206
hsa-miR-3167
hsa-miR-548W
hsa-miR-365B
hsa-miR-4725
hsa-miR-433
AC099677.5
hsa-miR-105-1
hsa-miR-1204
hsa-miR-1290
hsa-miR-194-1
hsa-miR-378C
hsa-miR-3921
hsa-miR-4633
hsa-miR-525
hsa-miR-5692A2
hsa-miR-7156
hsa-miR-146A
hsa-miR-4282
hsa-miR-4718
hsa-miR-4255
hsa-miR-8067
hsa-miR-1251
hsa-miR-4716
hsa-miR-4756
AL031428.2
hsa-miR-1-2
hsa-miR-1197
hsa-miR-1287
hsa-miR-1291
hsa-miR-153-2
hsa-miR-15A
hsa-miR-2054
hsa-miR-2355
hsa-miR-2392
hsa-miR-27B
hsa-miR-28
hsa-miR-302A
hsa-miR-3133
hsa-miR-3606
hsa-miR-383
hsa-miR-3945
hsa-miR-4502
hsa-miR-4535
hsa-miR-4709
hsa-miR-504
hsa-miR-517B
hsa-miR-5190
hsa-miR-5197
hsa-miR-559
hsa-miR-5681A
hsa-miR-5681B
hsa-miR-5687
hsa-miR-5693
hsa-miR-593
hsa-miR-6731
hsa-miR-6739
hsa-miR-6806
hsa-miR-6870
hsa-miR-766
hsa-miR-7854
hsa-miR-8063
hsa-miR-8065
hsa-miR-873
hsa-miR-889
hsa-miR-933
hsa-miR-1302-1
hsa-miR-1343
hsa-miR-4700
hsa-miR-4776-1
hsa-miR-4776-2
hsa-miR-600
hsa-miR-6502
hsa-miR-6839
hsa-miR-6857
hsa-miR-6884
hsa-miR-373
hsa-miR-4269
hsa-miR-452
hsa-miR-4737
hsa-miR-5194
hsa-miR-548AU
hsa-miR-5692A1
hsa-miR-133B
hsa-miR-216A
hsa-miR-2278
hsa-miR-3617
hsa-miR-380
hsa-miR-4303
hsa-miR-4662A
hsa-miR-4662B
hsa-miR-515-2
hsa-miR-5700
hsa-miR-582
hsa-miR-6086
hsa-miR-655
hsa-miR-765
hsa-miR-92A1
hsa-miR-379
hsa-miR-140
hsa-miR-3150A
hsa-miR-3150B
hsa-miR-3616
hsa-miR-4448
hsa-miR-4730
hsa-miR-548H4
hsa-miR-653
