# Supplementary material for: Genome-wide characterization of extrachromosomal circular DNA in gastric cancer and its potential role in carcinogenesis and cancer progression
Source: Cell Mol Life Sci. 2023 Jun 27;80(7):191. doi: 10.1007/s00018-023-04838-0 (PMC10300174; doi:10.1007/s00018-023-04838-0)
Supplement: Supplementary file 12 — Table S6 Primers for PCR validation of GCT over-represented eccMIRs (XLSX 17 KB) [file 18_2023_4838_MOESM12_ESM.xlsx]

## Sheet: Sheet1
chr	start	end	sample	eccDNA label	MIR ID	location	size (bp)	eccMIR ID	eccDNA ref sequence	outward PCR-F	outward PCR-R	PCR length	inward PCR-F	inward PCR-R	PCR length
chr8	128008585	128009376	JXM-1	659031	MIR1206	chr8:128008585-128009376	792	eccMIR1206-#1	TTGCTTCTAAATGTTAGTTTCATTGCTGCCTTCTGGGTTCCTCTGCTTCTCTCTGACATGATGTCTCTACGGATGCATCTCTCAGTAATGATTATAATGGTGGTGATGATAATAAAAAGAGAATACACAAGTGTTTTTATCAATCCCTGACCATGCTGGGCACAATGCTAAGCATGTGCAGGCATGATGTCTTTATTCTGCCCACTCAGCTGATGAGATTGAAGGGGCTCCCTGCAGGTTGGGGCCTGAAAAACACAGCCAGGTCCATCTAGGAACTAGAAGCTATGGTCAGGCTTACATGCTTTTTTCATATCAGTGTTCATGTAGATGTTTAAGCTCTTGCAGTAGGTTTTTGCAAGCTAGTGAACGCTGCCAAATTATGCTCGCCACACAATTGCA…	CCAAATTATGCTCGCCACAC	GCTTCTAGTTCCTAGATGGACC	703 bp	CACTCAGCTGATGAGATTGAAGG	GGAATAGGTGGCTGCAATTG	209 bp
chr8	128007461	128009161	JXM-4	308599	MIR1206	chr8:128007461-128009161	1701	eccMIR1206-#2	AGATTTATATGTACTAATATGGGATGGTGTCCACAATCAATTGGAAAAGATAAGTTGTAGTACCATTTGTATAGAATTGGCCCATTTTTGTAGGAGCAAGACAGAACAATATAGTGCACATACATATTTATCTACACATGGGAGAAATTCTGTGAAGGGTATGTACTTCCTGTTAACAGACATTTCTGGGAAATGTGTTTGGAAGGTATGAGACACCTTTTACTTTTTGATGTCTCCTGATAATGGGAAAACAGTAAGAATGTGGGTTGTATGCATGAGTGTGATTCTACACGTGTAGGTTTAGGTTTGATGTACTCCCATCCAGCTTATTCTCTTTTGCATTTTCCAGCACAGGCAGTGCTGTGCAATGTCTTGCCCAGTGGACACCCACCTAATTTT…	GCCAAATTATGCTCGCCACAC	CACACTCATGCATACAACCCAC	489 bp	CACTCAGCTGATGAGATTGAAG	GCCATATATTTATACTGCCTGGG	230 bp
chr11	126988408	126990156	JXM-10	37051	MIR3167	chr11:126988408-126990156	1749	eccMIR3167-#1	GGGACCCACCGGCCAGGGCAGGGGTTTCTGTGGCTTGCTGATGGTCACACGGCTGTCGGGACACCAGTATTTCTGAAATCCTTCCTGAAGAATTTCAGAAAAAAGAATTTCAGAAATACTGGTGCCTCCACAGCCGTGTCGAGGGCACAGGTGGGCATAGGCCTGGAGGTGGCTCCTGAATGGAGCAGCAGCAAGGGCTGTAAGGGGTCTGCACAAGGGTGTTTGATTGGCAGGTCTTTGACTCTCCAGTCGAATGACCTTCAGGCAAGTTACCGAATCTGTCTAAGCCTCAGTAGTTTTCATCGGCAAATGGGTCTAAGGATCCCTACTTTATTAGATTGCTAGGGGATGGAATAAGGGAATGCATGCAAAACTCAGCAGTGGGCCTGGCCACAGGCC…	GAGGTGAAAACAGAGTAGCACC	GATTCGGTAACTTGCCTGAAGG	538 bp	GTTTCTGTGGCTTGCTGATGG	CTGGAGAGTCAAAGACCTGCC	226 bp
chr11	126987383	126988578	JXM-5	46237	MIR3167	chr11:126987383-126988578	1196	eccMIR3167-#2	GGATCTTAGAATATCTGTTGATAATAAGAGTGAAAGGTAGATTTCCTGTTATTTTCACAGACAAACAGGAGAGGTAAGTGTTCAGATTTTCTGGTTGGTATGTCTTGATTCTGACCAGTTCCAGTATTCAGCTGTTTTCACCTGTAAAGTATGGATTTCTCTCTGCAAAAACCTCTGTCCCAATCTGATGAAGAGAACACCCAAAACAAAGCTCATGCCCAGAGAAAGGAGCATTGATATGGATTTGGAACCCAGGCATCAGCTGCCAAGGCTCTGTTGATATGACGGCATGTCCCACTGAAGTAAAAAGAAGGCATTTGAAGTATTCTATGCAGAGATCTATCTTCCTTGCATTCCTCCTCTGTATTGCTCTGATTCGATCTAAAGGAGCTTTGAAAA…	GGCTTGCTGATGGTCACACG	CTGATGCCTGGGTTCCAAATCC	402 bp	GACACAAGGTAAGTTGTACCAG	GGTAGCTGTGTGCTGGAAG	242 bp
chr16	26024646	26025423	JXM-13	56774	MIR548W	chr16:26024646-26025423	778	eccMIR548W-#1	CGCATGAACCCAGGAGGCAGAGACTGCAGTGAGCCAAGATCGTGCCACTGCCCTCCAGCCTGGGCGACAAAAGCAAGACTCCATCTCAAAAAAAAGTCTCATTTACGTAGTGCTTTATGGTTTATAGAACACTTTTAATGATCTTTATCCTTTGTGTAATTCCAGCCTTAGCCAAATTGACAGAGTGTAATCTAGCACAGGCTGTGGGTCAAGTCCAGCACCCCCATGCTAGGTGAGTAAACCAAAAGCTGGATTATCTAAGTGACCTGCTAACAGTTGCATGGCCAGCAAAGCACTTGTTTGTGGAATATGACTTATCTTTATTCTGTGGACCTCCCCTCTCCCATTTCATTCTTAGTAAAGTTACTAATGGGTAAAGTTCCAACTTTTTTTTTTTAC…	GATAGGGCCTAGTTAGGTTGGTG	CATGCAACTGTTAGCAGGTCAC	485 bp	CACCTGATGTTAAGATAGGGCC	GTTGGATATCAGATGTGAGACCC	189 bp
chr16	26024838	26025598	JXM-5	93857	MIR548W	chr16:26024838-26025598	761	eccMIR548W-#2	TAGCACAGGCTGTGGGTCAAGTCCAGCACCCCCATGCTAGGTGAGTAAACCAAAAGCTGGATTATCTAAGTGACCTGCTAACAGTTGCATGGCCAGCAAAGCACTTGTTTGTGGAATATGACTTATCTTTATTCTGTGGACCTCCCCTCTCCCATTTCATTCTTAGTAAAGTTACTAATGGGTAAAGTTCCAACTTTTTTTTTTTACTAAATTTCATCCTATCCCCTTAAGACCATGTTGGGTACATGTTGCTTTTATATAGATTTGCAGAGAATAAAAAATTACATTCCTAAGATACCTCTAATGTATGAGAAGCCATGCCACTTTTTAATAAAAGGACAAATTTTTCCAAGAGGAAAGGACTGTAACATCACCTGATGTTAAGATAGGGCCTAGTTA…	CTCACATCTGATATCCAACATGC	CATGTACCCAACATGGTCTTAAG	468 bp	GGACTGTAACATCACCTGATG	GTGGCCTGTAGATCTGAATAATC	272 bp
chr14	100881543	100882315	JXM-13	50474	MIR433	chr14:100881543-100882315	773	eccMIR433-#1	GCCTCGGAAGAAGTGCAGAATGACGGCCCTGATCTGGGCCATGCTGAAGTGGGCGAGGAAGCTGTTGAGGATCTGGTCGATGGGTATCATGGCCAGCAGCTCTTGCCGTAGGATCTGTTCATTGAGCTCATCCTGTTCTTCATTCTCTTCTTCCCCGGATTCCGTCGATGGATCCCTGGGGAATCCCCTTGAGGCCAGCAGCAGGGTTTGCCTGGCGGCAGTGTTCCTCTGGAAGGCTCTCCTCCACCGGAGGTTTCTCACAGGTGGCAGAGCTCGGCCGCCGTCTTGTTCTGGCAGCTCCATGACGTCAAAGTTGAAGTGGGAGAAGAAGAAGACCCAATGCCCGGGGAGAAGTACGGTGAGCCTGTCATTATTCAGAGAGGCTAGATCCTCTGTGTT…	CGCTTGAGAGTACTCAACCTCG	GGAGAGCCTTCCAGAGGAAC	529 bp	GTCTTGTTCTGGCAGCTCC	CTGCCTTCATGGTGTGGTG	179 bp
chr14	100881509	100882309	JXM-5	81515	MIR433	chr14:100881509-100882309	801	eccMIR433-#2	CTGCCAGGGCTAGGGTGTTCTTCCAGTACAGGAGGCCTCGGAAGAAGTGCAGAATGACGGCCCTGATCTGGGCCATGCTGAAGTGGGCGAGGAAGCTGTTGAGGATCTGGTCGATGGGTATCATGGCCAGCAGCTCTTGCCGTAGGATCTGTTCATTGAGCTCATCCTGTTCTTCATTCTCTTCTTCCCCGGATTCCGTCGATGGATCCCTGGGGAATCCCCTTGAGGCCAGCAGCAGGGTTTGCCTGGCGGCAGTGTTCCTCTGGAAGGCTCTCCTCCACCGGAGGTTTCTCACAGGTGGCAGAGCTCGGCCGCCGTCTTGTTCTGGCAGCTCCATGACGTCAAAGTTGAAGTGGGAGAAGAAGAAGACCCAATGCCCGGGGAGAAGTACGGTGAGCC…	CTTCATCTCCGCTTGAGAGTAC	GAGAGCCTTCCAGAGGAACAC	565 bp	CGGATTCCGTCGATGGATC	GTACTCTCAAGCGGAGATGAAG	344 bp
chr17	31574654	31575615	JXM-10	71511	MIR4725	chr17:31574654-31575615	962	eccMIR4725-#1	AAGTCTCATTTCCTCTTTGGCTTTCCCTTTGAAATGGGAGAGAGGGTGGTGGGAGCTTAGCTCCTTCCAGGCCCATTTTACAGGCAGAGTAACCAAGGCCGCGACTGCTGGAGAGAAGCGGAACCGGAGTTCCCGTGCCCATTCCTGTTGGAATCTCCTGTCTGTGTGCCGTTCTTTAAGATGGGCTGGAGAGAGTCGGGGCAGCTCTTCTCCCGGGTTTTCAGGCCTGGGTTGCTCTTCTGGGCACTTCCTGGTGTTTTCTTCTCTTTGCCTGAATCAGGCCTGGCCTCAGGCCTGGTTACAAGAAGGTTGGAGGCTGGCTGTCTTGTGTTCATGTGTCACGCCAGGCCTGAGACCATCATTGTCTCTCTGAGATGGTCCACGCCCCTCCTGTGAACA…	GCTTCACCTCGGCTCATCTG	GTCTGTAGCCCCTGTGTTCAC	668 bp	GTTCTGAGTTGGCTTTAGGTGG	AGGTGAGGAAGCAGTCGTC	238 bp
chr17	31574974	31575730	JXM-7	97150	MIR4725	chr17:31574974-31575730	757	eccMIR4725-#2	CTGTCTTGTGTTCATGTGTCACGCCAGGCCTGAGACCATCATTGTCTCTCTGAGATGGTCCACGCCCCTCCTGTGAACACAGGGGCTACAGACTATAGTATAGTTCTTGCCACGTTCCCGAGTTTTGGGGGCTGCTCTCCACATTGGGATTCCACCAGGATGCTGGTCTGCAGTTTCCTGCAGGCAGAAGGCGCTGGGTTCTGAGTTGGCTTTAGGTGGAACCCAGGTCATTCCTGGGTATGCCTTGGGAGGGCGGCGAGGCTGGCCGCAGCTGGGCCCGGCATCGGAGAAAATTGTGTCTCTCTGGAGACCCTGCAGCCTTCCCACCCACCAGGGAGCTTTCCATGGGCTGTGGGGAAGGCGTCAGTGTCGGGTGAGGGAACACCAGCTTCACCTCGG…	GGAGAGTGTTCAAGGACAGC	CAAGGCATACCCAGGAATGAC	569 bp	TGAGTTGGCTTTAGGTGGAAC	GTGAGGAAGCAGTCGTCTG	232 bp
chr17	31574654	31575615	JXM-10	71511	MIR365B	chr17:31574654-31575615	962	eccMIR365B-#1	AAGTCTCATTTCCTCTTTGGCTTTCCCTTTGAAATGGGAGAGAGGGTGGTGGGAGCTTAGCTCCTTCCAGGCCCATTTTACAGGCAGAGTAACCAAGGCCGCGACTGCTGGAGAGAAGCGGAACCGGAGTTCCCGTGCCCATTCCTGTTGGAATCTCCTGTCTGTGTGCCGTTCTTTAAGATGGGCTGGAGAGAGTCGGGGCAGCTCTTCTCCCGGGTTTTCAGGCCTGGGTTGCTCTTCTGGGCACTTCCTGGTGTTTTCTTCTCTTTGCCTGAATCAGGCCTGGCCTCAGGCCTGGTTACAAGAAGGTTGGAGGCTGGCTGTCTTGTGTTCATGTGTCACGCCAGGCCTGAGACCATCATTGTCTCTCTGAGATGGTCCACGCCCCTCCTGTGAACA…	GTTCTTGCAGTGTGCATCG	GGCCTGATTCAGGCAAAGAG	398 bp	CACCAGGGAGCTTTCCATGG	CCAATCTGACCCCAGGAAGTC	292 bp
chr17	31574974	31575730	JXM-7	97150	MIR365B	chr17:31574974-31575730	757	eccMIR365B-#2	CTGTCTTGTGTTCATGTGTCACGCCAGGCCTGAGACCATCATTGTCTCTCTGAGATGGTCCACGCCCCTCCTGTGAACACAGGGGCTACAGACTATAGTATAGTTCTTGCCACGTTCCCGAGTTTTGGGGGCTGCTCTCCACATTGGGATTCCACCAGGATGCTGGTCTGCAGTTTCCTGCAGGCAGAAGGCGCTGGGTTCTGAGTTGGCTTTAGGTGGAACCCAGGTCATTCCTGGGTATGCCTTGGGAGGGCGGCGAGGCTGGCCGCAGCTGGGCCCGGCATCGGAGAAAATTGTGTCTCTCTGGAGACCCTGCAGCCTTCCCACCCACCAGGGAGCTTTCCATGGGCTGTGGGGAAGGCGTCAGTGTCGGGTGAGGGAACACCAGCTTCACCTCGG…	GACTTCCTGGGGTCAGATTGG	CCGAGGTGAAGCTGGTGTTC	557 bp	GAGCTTTCCATGGGCTGTG	CAATCTGACCCCAGGAAGTC	284 bp
