# Supplementary material for: Genome-wide characterization of extrachromosomal circular DNA in gastric cancer and its potential role in carcinogenesis and cancer progression
Source: Cell Mol Life Sci. 2023 Jun 27;80(7):191. doi: 10.1007/s00018-023-04838-0 (PMC10300174; doi:10.1007/s00018-023-04838-0)
Supplement: Supplementary file 13 — Table S7 Selected eccMIRs and the linear-DNA fragments for eccMIRs synthesis (LAMA) (XLSX 16 KB) [file 18_2023_4838_MOESM13_ESM.xlsx]

## Sheet: eccMIRs selected for synthesis
chr	start	end	sample	eccDNA label	MIR ID	location	size (bp)	eccMIR ID
chr8	128008585	128009376	JXM-1	659031	MIR1206	chr8:128008585-128009376	792	eccMIR1206-#1
chr11	126987383	126988578	JXM-5	46237	MIR3167	chr11:126987383-126988578	1196	eccMIR3167-#2
chr16	26024838	26025598	JXM-5	93857	MIR548W	chr16:26024838-26025598	761	eccMIR548W-#2
chr14	100881543	100882315	JXM-13	50474	MIR433	chr14:100881543-100882315	773	eccMIR433-#1
chr17	31574654	31575615	JXM-10	71511	MIR4725	chr17:31574654-31575615	962	eccMIR4725-#1
chr17	31574654	31575615	JXM-10	71511	MIR365B	chr17:31574654-31575615	962	eccMIR365B-#1

## Sheet: Linear fragments for LAMA
label	linear fragment label	Linear fragment sequence	primers for linear PCR	sequence	PCR product
1	eccMIR365B-#1-linearA	AAGTCTCATTTCCTCTTTGGCTTTCCCTTTGAAATGGGAGAGAGGGTGGTGGGAGCTTAGCTCCTTCCAGGCCCATTTTACAGGCAGAGTAACCAAGGCCGCGACTGCTGGAGAGAAGCGGAACCGGAGTTCCCGTGCCCATTCCTGTTGGAATCTCCTGTCTGTGTGCCGTTCTTTAAGATGGGCTGGAGAGAGTCGGGGCAGCTCTTCTCCCGGGTTTTCAGGCCTGGGTTGCTCTTCTGGGCACTTCCTGGTGTTTTCTTCTCTTTGCCTGAATCAGGCCTGGCCTCAGGCCTGGTTACAAGAAGGTTGGAGGCTGGCTGTCTTGTGTTCATGTGTCACGCCAGGCCTGAGACCATCATTGTCTCTCTGAGATGGTCCACGCCCCTCCTGTGAACA…	eccMIR365B-#1-RCA-Frag1-F	AAGTCTCATTTCCTCTTTGGC	958 bp
			eccMIR365B-#1-RCA-Frag1-R	ACTCTTATTTTGGACGTACATTCC
2	eccMIR365B-#1-linearB	GCTGGTCTGCAGTTTCCTGCAGGCAGAAGGCGCTGGGTTCTGAGTTGGCTTTAGGTGGAACCCAGGTCATTCCTGGGTATGCCTTGGGAGGGCGGCGAGGCTGGCCGCAGCTGGGCCCGGCATCGGAGAAAATTGTGTCTCTCTGGAGACCCTGCAGCCTTCCCACCCACCAGGGAGCTTTCCATGGGCTGTGGGGAAGGCGTCAGTGTCGGGTGAGGGAACACCAGCTTCACCTCGGCTCATCTGGGCGTGGCAGACGACTGCTTCCTCACCTGGAGAGTGTTCAAGGACAGCAAGAAAAATGAGGGACTTTCAGGGGCAGCTGTGTTTTCTGACTCAGTCATAATGCCCCTAAAAATCCTTATTGTTCTTGCAGTGTGCATCGGGCAGCGGCCAGCA…	eccMIR365B-#1-RCA-Frag2-F	GCTGGTCTGCAGTTTCCTG	958 bp
			eccMIR365B-#1-RCA-Frag2-R	ATCCTGGTGGAATCCCAATGTG
3	eccMIR433-#1-linearA	GCCTCGGAAGAAGTGCAGAATGACGGCCCTGATCTGGGCCATGCTGAAGTGGGCGAGGAAGCTGTTGAGGATCTGGTCGATGGGTATCATGGCCAGCAGCTCTTGCCGTAGGATCTGTTCATTGAGCTCATCCTGTTCTTCATTCTCTTCTTCCCCGGATTCCGTCGATGGATCCCTGGGGAATCCCCTTGAGGCCAGCAGCAGGGTTTGCCTGGCGGCAGTGTTCCTCTGGAAGGCTCTCCTCCACCGGAGGTTTCTCACAGGTGGCAGAGCTCGGCCGCCGTCTTGTTCTGGCAGCTCCATGACGTCAAAGTTGAAGTGGGAGAAGAAGAAGACCCAATGCCCGGGGAGAAGTACGGTGAGCCTGTCATTATTCAGAGAGGCTAGATCCTCTGTGTT…	eccMIR433-#1-RCA-Frag1-F	GCCTCGGAAGAAGTGCAGAATG	773 bp
			eccMIR433-#1-RCA-Frag1-R	GCTTCAGCATCATCGCAGAGC
4	eccMIR433-#1-linearB	GAGAAGGATCATGATGGGCTCCTCGGTGTTCTCCAGGTAGCGGCACCACACCATGAAGGCAGCCCGTATTGGAAGAATCTTCATCTCCGCTTGAGAGTACTCAACCTCGATAGGGGAGATGTTGCGGGAGTAGAAAGCGCAGCAGGCTCTCTTGCCGGTTTGGTCGTCGATTTGGATCAGGGAGGCGTGCAGGGCCGTGCCGGTGACGCCGGTTTCCAAGTAGAATGGGTTCTGGGGCTTGGGGTGGTGGAGGAGAGGCGCCTTGCGGAAAGCCCTCTTCAGGCACTCGAAGGCCTCTTGCTCCTCGACTCCCCAGTAGAACTGGTAGGAGCTCAGCAGCTGCCGCACCAGGGGCTCTGCGATGATGCTGAAGCGCCTCGGAAGAAGTGCAGAATGACG…	eccMIR433-#1-RCA-Frag2-F	GAGAAGGATCATGATGGGCTC	773 bp
			eccMIR433-#1-RCA-Frag2-R	AACACAGAGGATCTAGCCTCTC
5	eccMIR548w-#2-linearA	CACAGGCTGTGGGTCAAGTCCAGCACCCCCATGCTAGGTGAGTAAACCAAAAGCTGGATTATCTAAGTGACCTGCTAACAGTTGCATGGCCAGCAAAGCACTTGTTTGTGGAATATGACTTATCTTTATTCTGTGGACCTCCCCTCTCCCATTTCATTCTTAGTAAAGTTACTAATGGGTAAAGTTCCAACTTTTTTTTTTTACTAAATTTCATCCTATCCCCTTAAGACCATGTTGGGTACATGTTGCTTTTATATAGATTTGCAGAGAATAAAAAATTACATTCCTAAGATACCTCTAATGTATGAGAAGCCATGCCACTTTTTAATAAAAGGACAAATTTTTCCAAGAGGAAAGGACTGTAACATCACCTGATGTTAAGATAGGGCCTAGTTAGGT…	eccMIR548w-#2-RCA-Frag1-F	CACAGGCTGTGGGTCAAG	758 bp
			eccMIR548w-#2-RCA-Frag1-R	CTCTAATAAAGAACCAGTGGCAC
6	eccMIR548w-#2-linearB	ATCACCTGATGTTAAGATAGGGCCTAGTTAGGTTGGTGCAAAAGTAACTGCGGTTTTTGCCTTTCAACATAATGGCAAAACCCACAATTACTTTTGCACCAATCTAATAGGTTGATTGCCAAGTCTCCTTGCACTTTCCATCATCTATTACCGTTTCATTCGTACGCTGGGTCTCACATCTGATATCCAACATGCTCCTCAGAACACTCGTGCTCTTCTTTTGAAGGGATATTTTATGGGATTATTCAGATCTACAGGCCACAAAAGCCAGCAATCCCAGAAACTCCAGCCACTTTGTTTGAAACAGAGTTTAGGTCTCAGAAGAACTGGAACGCTGCCACGCAAAGGAGTTTTTGATTGGCTTGTGATGTGCCACTGGTTCTTTATTAGAGCACAGGC…	eccMIR548w-#2-RCA-Frag2-F2	ATCACCTGATGTTAAGATAGGGC	758 bp
			eccMIR548w-#2-RCA-Frag2-R2	GTTACAGTCCTTTCCTCTTGG
7	eccMIR1206-#1-linearA	GCTTCTAAATGTTAGTTTCATTGCTGCCTTCTGGGTTCCTCTGCTTCTCTCTGACATGATGTCTCTACGGATGCATCTCTCAGTAATGATTATAATGGTGGTGATGATAATAAAAAGAGAATACACAAGTGTTTTTATCAATCCCTGACCATGCTGGGCACAATGCTAAGCATGTGCAGGCATGATGTCTTTATTCTGCCCACTCAGCTGATGAGATTGAAGGGGCTCCCTGCAGGTTGGGGCCTGAAAAACACAGCCAGGTCCATCTAGGAACTAGAAGCTATGGTCAGGCTTACATGCTTTTTTCATATCAGTGTTCATGTAGATGTTTAAGCTCTTGCAGTAGGTTTTTGCAAGCTAGTGAACGCTGCCAAATTATGCTCGCCACACAATTGCAGC…	eccMIR1206-#1-RCA-Frag1-F	GCTTCTAAATGTTAGTTTCATTGC	790 bp
			eccMIR1206-#1-RCA-Frag1-R	ACTTGTTCTTATGCAGGACATATAG
8	eccMIR1206-#1-linearB	CAGCCACCTATTCCCAGGCAGTATAAATATATGGCTGAACTAACATTAATACCTATCACTGTTTTATCAAGTGACATAATCAAGATAATTATGAAGTATCCAAATATTAATTTTCATAGATTAAAAGCAGATAAAGTATTAGAAATCTGCTTATATCATTAGCAGAAACATTTTTGGGGGCCACAGGGTAAGGAAAAGAGGGGAAAATATTGTCCTTCAACAAAAGTAATCATATTCTAGTAAGTATAATAAAAGAAATGACAAGCTTTTCAGAATTTCCACGACTAAAAATTGTTTTAGCTGCAGCTAAAAAAGCATCACATAACAAAATATCTCTTGTTTAAAATATTTGCTACAAAAAAGTCCTATTCTATATGTCCTGCATAAGAACAAGTGCTT…	eccMIR1206-#1-RCA-Frag2-F	CAGCCACCTATTCCCAGGC	790 bp
			eccMIR1206-#1-RCA-Frag2-R	CAATTGTGTGGCGAGCATAATTTG
9	eccMIR3167-#2-linearA	ATCTTAGAATATCTGTTGATAATAAGAGTGAAAGGTAGATTTCCTGTTATTTTCACAGACAAACAGGAGAGGTAAGTGTTCAGATTTTCTGGTTGGTATGTCTTGATTCTGACCAGTTCCAGTATTCAGCTGTTTTCACCTGTAAAGTATGGATTTCTCTCTGCAAAAACCTCTGTCCCAATCTGATGAAGAGAACACCCAAAACAAAGCTCATGCCCAGAGAAAGGAGCATTGATATGGATTTGGAACCCAGGCATCAGCTGCCAAGGCTCTGTTGATATGACGGCATGTCCCACTGAAGTAAAAAGAAGGCATTTGAAGTATTCTATGCAGAGATCTATCTTCCTTGCATTCCTCCTCTGTATTGCTCTGATTCGATCTAAAGGAGCTTTGAAAACG…	eccMIR3167-#2-RCA-Frag1-F	ATCTTAGAATATCTGTTGATAATAAG	1194 bp
			eccMIR3167-#2-RCA-Frag1-R	CACCTCCAGGCCTATGC
10	eccMIR3167-#2-linearB	CACTCAGGCTCTCCTACATTCTAAGAGTCTTTTTATTTCCCCCTAATAACCATTATTAATCATTTCAGAAACACGTAATCTCCTGATATTTTTACTATTCTAGACTTGACAGAAAAGGAGGGTTTTGAAGTTCTGGAAAGTCTTTTTATGTAGAGTAGCTCCATTCTTCCAGCACACAGCTACCACAAGGCTCAACTCTCCCTAAGCAGAATGGGATTTATTTATTTATTTCTTAATCCACTGAAGGGAAGCTGGGTGATGATGAATTCTTTTAAAGAAATCAGCATTTGGCTTTCAAAATGTTAAGCTATACTGGAAGTGGGTTGTGGAGGCAGAGAGCAGTCGCTAGCCATGGAGGAAAGCTTCTCAAATTCTTACTCAGCTTTTGTTTGGGGGAAG…	eccMIR3167-#2-RCA-Frag2-F	CACTCAGGCTCTCCTACATT	1194 bp
			eccMIR3167-#2-RCA-Frag2-R	TCATAGAGCCTATGATTCTTTTCAC
11	eccMIR4725-#1-linearA	CTCATTTCCTCTTTGGCTTTCCCTTTGAAATGGGAGAGAGGGTGGTGGGAGCTTAGCTCCTTCCAGGCCCATTTTACAGGCAGAGTAACCAAGGCCGCGACTGCTGGAGAGAAGCGGAACCGGAGTTCCCGTGCCCATTCCTGTTGGAATCTCCTGTCTGTGTGCCGTTCTTTAAGATGGGCTGGAGAGAGTCGGGGCAGCTCTTCTCCCGGGTTTTCAGGCCTGGGTTGCTCTTCTGGGCACTTCCTGGTGTTTTCTTCTCTTTGCCTGAATCAGGCCTGGCCTCAGGCCTGGTTACAAGAAGGTTGGAGGCTGGCTGTCTTGTGTTCATGTGTCACGCCAGGCCTGAGACCATCATTGTCTCTCTGAGATGGTCCACGCCCCTCCTGTGAACACAGG…	eccMIR4725-#1-RCA-Frag1-F	CTCATTTCCTCTTTGGCTTTC	958 bp
			eccMIR4725-#1-RCA-Frag1-R	ACTCTTATTTTGGACGTACATTCC
12	eccMIR4725-#1-linearB	GGGCTGCTCTCCACATTGGGATTCCACCAGGATGCTGGTCTGCAGTTTCCTGCAGGCAGAAGGCGCTGGGTTCTGAGTTGGCTTTAGGTGGAACCCAGGTCATTCCTGGGTATGCCTTGGGAGGGCGGCGAGGCTGGCCGCAGCTGGGCCCGGCATCGGAGAAAATTGTGTCTCTCTGGAGACCCTGCAGCCTTCCCACCCACCAGGGAGCTTTCCATGGGCTGTGGGGAAGGCGTCAGTGTCGGGTGAGGGAACACCAGCTTCACCTCGGCTCATCTGGGCGTGGCAGACGACTGCTTCCTCACCTGGAGAGTGTTCAAGGACAGCAAGAAAAATGAGGGACTTTCAGGGGCAGCTGTGTTTTCTGACTCAGTCATAATGCCCCTAAAAATCCTTATT…	eccMIR4725-#1-RCA-Frag2-F2	GGGCTGCTCTCCACATTGG	958 bp
			eccMIR4725-#1-RCA-Frag2-R2	CCAAAACTCGGGAACGTGGC
