# Supplementary material for: Genome-wide characterization of extrachromosomal circular DNA in gastric cancer and its potential role in carcinogenesis and cancer progression
Source: Cell Mol Life Sci. 2023 Jun 27;80(7):191. doi: 10.1007/s00018-023-04838-0 (PMC10300174; doi:10.1007/s00018-023-04838-0)
Supplement: Supplementary file 14 — Table S8 Primers for miRNA RT-PCR and qPCR (XLSX 11 KB) [file 18_2023_4838_MOESM14_ESM.xlsx]

## Sheet: Sheet1
miRNA	miRNA sequence (5'-3')	Primer for RT cDNA synthesis	sequence (5'-3')	Primer for qPCR	sequence (5'-3')
hsa-mir-365b (3p)	UAAUGCCCCUAAAAAUCCUUAU	MIR365b (3p)-RT	GTCGTATCCAGTGCAGGGTCCGAGGTATTCGCACTGGATACGACATAAGG	MIR365b (3p)-qP-F	CGCGTAATGCCCCTAAAAAT
hsa-mir-433 (3p)	AUCAUGAUGGGCUCCUCGGUGU	MIR433 (3p)-RT	GTCGTATCCAGTGCAGGGTCCGAGGTATTCGCACTGGATACGACACACCG	MIR433 (3p)-qP-F	GCGATCATGATGGGCTCCT
hsa-mir-548w (5p)	AAAAGUAACUGCGGUUUUUGCCU	MIR548w (5p)-RT	GTCGTATCCAGTGCAGGGTCCGAGGTATTCGCACTGGATACGACAGGCAA	MIR548w (5p)-qP-F	CGCGAAAAGTAACTGCGGTTT
hsa-mir-1206 (5p)	UGUUCAUGUAGAUGUUUAAGC	MIR1206 (5p)-RT	GTCGTATCCAGTGCAGGGTCCGAGGTATTCGCACTGGATACGACGCTTAA	MIR1206 (5p)-qP-F	CGCGCGTGTTCATGTAGATGT
hsa-mir-3167 (3p)	AGGAUUUCAGAAAUACUGGUGU	MIR3167 (3p)-RT	GTCGTATCCAGTGCAGGGTCCGAGGTATTCGCACTGGATACGACACACCA	MIR3167 (3p)-qP-F	GCGCGAGGATTTCAGAAATAC
hsa-mir-4725 (3p)	UGGGGAAGGCGUCAGUGUCGGG	MIR4725 (3p)-RT	GTCGTATCCAGTGCAGGGTCCGAGGTATTCGCACTGGATACGACCCCGAC	MIR4725 (3p)-qP-F	CGTGGGGAAGGCGTCAGT
