# Supplementary material for: Genome-wide characterization of extrachromosomal circular DNA in gastric cancer and its potential role in carcinogenesis and cancer progression
Source: Cell Mol Life Sci. 2023 Jun 27;80(7):191. doi: 10.1007/s00018-023-04838-0 (PMC10300174; doi:10.1007/s00018-023-04838-0)
Supplement: Supplementary file 15 — Table S9 Primers for qPCR assay of eccMIRs target genes (XLSX 12 KB) [file 18_2023_4838_MOESM15_ESM.xlsx]

## Sheet: selected miRNA targets
miRNA	Target genes	Forward primer	Sequence	Reverse primer	Sequence	Length (bp)
MIR433-3p	RAD50	RAD50-qPCR-F	tacaggaccagcaggaacag	RAD50-qPCR-R	ccaaagggcttacctgctc	161+28=189
	MARK3	MARK3-qPCR-F	cagtcctccatacgcagcac	MARK3-qPCR-R	ctagagtgccgcgtttaattgg	136+118=254
	VLDLR	VLDLR-qPCR-F	gaatctgacttcgtgtgcaac	VLDLR-qPCR-R	gaactcgtcgggactacatg	29+123+106=258
	DDIT4	DDIT4-qPCR-F	ctccacgagcctggagagc	DDIT4-qPCR-R	caactggctaggcatcagcag	71+165=236
MIR548W-5p	PDCD6	PDCD6-qPCR-F	gcgtgaacttcagcgagttcac	PDCD6-qPCR-R	ctggatgaagtcgtcgaaggc	132+92=224
	GNAI1	GNAI1-qPCR-F	gactgcagaacttgctggag	GNAI1-qPCR-R	gagtcgggatgtaatttggttgag	105+50=155
	ABCA5	ABCA5-qPCR-F	ggattggacaagctgttgttg	ABCA5-qPCR-R	attgcaatacaagccaacgc	119+114+23=256
	BCL2L2	BCL2L2-qPCR-F	ctggtggcagactttgtagg	BCL2L2-qPCR-R	gaagcgttgttgggctgag	201
	KRT24	KRT24-qPCR-F	cctggatgacctgactatgac	KRT24-qPCR-R	cagtaatttggtcaggtcggtc	94+87=181
	ALG9	ALG9-qPCR-F	cattgcctttgatttgctggtc	ALG9-qPCR-R	gatcaggtccatgaggagtaaag	82+101=183
MIR1206-5p	HIRA	HIRA-qPCR-F	gagacctcctggagagcagc	HIRA-qPCR-R	gaattggcagcttcagtgcaag	167+76=243
	ABCA10	ABCA10-qPCR-F	gatgacatagtgctggatcttgg	ABCA10-qPCR-R	ccatgaaagctggaatcccag	154+108=262
	GCNT2	GCNT2-qPCR-F	gcagctctgtccaatgcttc	GCNT2-qPCR-R	gccgaagtctttgtggatgg	216
	RIMKLB	RIMKLB-qPCR-F	cctcaagccatcctgaactg	RIMKLB-qPCR-R	ggcttagatcagccaaatgg	91+87+51=229
	TMEM259	TMEM259-qPCR-F	gaagagctgaccatggagatg	TMEM259-qPCR-R	caggcgaaggaagccatac	42+118+59=219
	MFSD14A	MFSD14A-qPCR-F	gtggtcttagctacagcaatagc	MFSD14A-qPCR-R	gtaatgcagatcagcagcac	135+50=185
MIR4725-3p	ZNF223	ZNF223-qPCR-F	caaggatgtggcagtggtcttc	ZNF223-qPCR-R	cccttcatgtggtcctgcttctg	113+93+56=262
	TSFM	TSFM-qPCR-F	ctgattgggctgttgcaggaag	TSFM-qPCR-R	ccaactgatccttgagtgagcc	76+123+45=244
	VSIG1	VSIG1-qPCR-F	ctcaaggtggacaagctgtag	VSIG1-qPCR-R	ctaacacactgacgttgaggatg	189
	IGF1	IGF1-qPCR-F	gatgcacaccatgtcctcc	IGF1-qPCR-R	ctggagccataccctgtg	152+25=177
	FGFR1	FGFR1-qPCR-F	gcagactccggcctctatg	FGFR1-qPCR-R	ggatgtccaatatggagctacgg	79+90+23=192
