# Supplementary material for: Genome-wide characterization of extrachromosomal circular DNA in gastric cancer and its potential role in carcinogenesis and cancer progression
Source: Cell Mol Life Sci. 2023 Jun 27;80(7):191. doi: 10.1007/s00018-023-04838-0 (PMC10300174; doi:10.1007/s00018-023-04838-0)
Supplement: Supplementary file 16 — Table S10 DNA oligos for construction of psiCHECK2-UTR vector (XLSX 13 KB) [file 18_2023_4838_MOESM16_ESM.xlsx]

## Sheet: Sheet1
miRNA	miRNA sequence (5'-3')	miRNA sequence (3'-5')	UTR sequence (5'-3')	UTR sequence (R&C)	oligo 5'-linker	oligo linker-3'	UTR-oligo-F	UTR-oligo-R
hsa-mir-433 (3p)	AUCAUGAUGGGCUCCUCGGUGU	UGUGGCUCCUCGGGUAGUACUA	ACACCGAGGAGCCCATCATGAT	ATCATGATGGGCTCCTCGGTGT	tcga	ggcc	tcgaACACCGAGGAGCCCATCATGAT	ggccATCATGATGGGCTCCTCGGTGT
hsa-mir-548w (5p)	AAAAGUAACUGCGGUUUUUGCCU	UCCGUUUUUGGCGUCAAUGAAAA	AGGCAAAAACCGCAGTTACTTTT	AAAAGTAACTGCGGTTTTTGCCT	tcga	ggcc	tcgaAGGCAAAAACCGCAGTTACTTTT	ggccAAAAGTAACTGCGGTTTTTGCCT
hsa-mir-1206 (5p)	UGUUCAUGUAGAUGUUUAAGC	CGAAUUUGUAGAUGUACUUGU	GCTTAAACATCTACATGAACA	TGTTCATGTAGATGTTTAAGC	tcga	ggcc	tcgaGCTTAAACATCTACATGAACA	ggccTGTTCATGTAGATGTTTAAGC
hsa-mir-4725 (3p)	UGGGGAAGGCGUCAGUGUCGGG	GGGCUGUGACUGCGGAAGGGGU	CCCGACACTGACGCCTTCCCCA	TGGGGAAGGCGTCAGTGTCGGG	tcga	ggcc	tcgaCCCGACACTGACGCCTTCCCCA	ggccTGGGGAAGGCGTCAGTGTCGGG
						hRluc-scr-F	GTTCATCGAGTCCGACCCTG
